# Supplementary material for: Crystallographic evidence for unintended benziso­thia­zolinone 1-oxide formation from benzo­thia­zinones through oxidation
Source: Acta Crystallogr C Struct Chem. 2020 Aug 21;76(Pt 9):907–13. doi: 10.1107/S2053229620010931 (PMC7474187; doi:10.1107/S2053229620010931)
Supplement: Supplementary file 1 [file c-76-00907-sup1.cif]

##############################################################################
#                                                                            #
# This CIF contains the data in a paper accepted for publication in          #
# Acta Crystallographica Section C. It conforms to the requirements of       #
# Notes for Authors for Acta Crystallographica Section C, and has been       #
# peer reviewed under the auspices of the IUCr Commission on Journals.       #
#                                                                            #
# Full details of the Crystallographic Information File format               #
# are given in the paper "The Crystallographic Information File (CIF):       #
# a New Standard Archive File for Crystallography" by S. R. Hall, F. H.      #
# Allen and I. D. Brown [Acta Cryst. (1991), A47, 655-685].                  #
#                                                                            #
# The current version of the core CIF dictionary is obtainable from          #
# ftp://ftp.iucr.org/pub/cif_core.dic.                                       #
#                                                                            #
# Software is freely available for graphical display of the structure(s)     #
# in this CIF. For information consult the CIF software page                 #
# http://www.iucr.org/resources/cif/software.                                #
#                                                                            #
# This file may be used for bona fide research purposes within the           #
# scientific community so long as proper attribution is given to the journal # 
# article from which it was obtained.                                        #
#                                                                            #
##############################################################################
data_global
_audit_creation_method     'SHELXL-2018/3 and publCIF'
_journal_data_validation_number     ?
_journal_date_recd_electronic     2020-06-29
_journal_date_accepted     2020-08-09
_journal_name_full     'Acta Crystallographica, Section C'
_journal_year     2020
_journal_volume     76
_journal_issue      9
_journal_page_first               907
_journal_page_last                913
_journal_paper_category     FA
_journal_paper_doi     10.1107/S2053229620010931
_journal_coeditor_code     EP3008
_publ_contact_author_name     'R\"udiger W. Seidel'
_publ_contact_author_address
;
Institut f\"ur Pharmazie
Martin-Luther-Universit\"at Halle-Wittenberg
Wolfgang-Langenbeck-Strasse 4
06120 Halle (Saale)
Germany
;
_publ_contact_author_email     ruediger.seidel@pharmazie.uni-halle.de
_publ_contact_author_fax     '49 345 55 25154'
_publ_contact_author_phone     '49 345 55 27237'
_publ_section_title
;
Crystallographic evidence for unintended benzisothiazolinone 1-oxide formation
from benzothiazinones through oxidation
;
_publ_section_title_footnote     .
loop_
    _publ_author_name
    _publ_author_address
    'Eckhardt, Tamira'
;
Institut f\"ur Pharmazie
Martin-Luther-Universit\"at Halle-Wittenberg
Wolfgang-Langenbeck-Strasse 4
06120 Halle (Saale)
Germany
;
    'Goddard, Richard'
;
Max-Planck-Institut f\"ur Kohlenforschung
Kaiser-Wilhelm-Platz 1
45470 M\"ulheim an der Ruhr
Germany
;
    'Lehmann, Christoph'
;
Institut f\"ur Pharmazie
Martin-Luther-Universit\"at Halle-Wittenberg
Wolfgang-Langenbeck-Strasse 4
06120 Halle (Saale)
Germany
;
    'Richter, Adrian'
;
Institut f\"ur Pharmazie
Martin-Luther-Universit\"at Halle-Wittenberg
Wolfgang-Langenbeck-Strasse 4
06120 Halle (Saale)
Germany
;
    'Sahile, Henok Asfaw'
;
Department of Medicine and Department of Microbiology and Immunology
University of British Columbia
Vancouver
British Columbia
V6T 1Z3
Canada
;
    'Liu, Rui'
;
Department of Chemistry and Biochemistry
University of Notre Dame
Indiana 46556
USA
;
    'Tiwari, Rohit'
;
Department of Chemistry and Biochemistry
University of Notre Dame
Indiana 46556
USA
;
    'Oliver, Allen G.'
;
Department of Chemistry and Biochemistry
University of Notre Dame
Indiana 46556
USA
;
    'Miller, Marvin J.'
;
Department of Chemistry and Biochemistry
University of Notre Dame
Indiana 46556
USA
;
    'Seidel, R\"udiger W.'
;
Institut f\"ur Pharmazie
Martin-Luther-Universit\"at Halle-Wittenberg
Wolfgang-Langenbeck-Strasse 4
06120 Halle (Saale)
Germany
;
    'Imming, Peter'
;
Institut f\"ur Pharmazie
Martin-Luther-Universit\"at Halle-Wittenberg
Wolfgang-Langenbeck-Strasse 4
06120 Halle (Saale)
Germany
;
_publ_section_synopsis
;
X-ray crystallography revealed the unintended formation of benzisothiazolinone
1-oxides from 1,3-benzothiazin-4-ones through oxidation instead of the
anticipated benzothiazinone sulfones, which would be constitutional isomers.
;
data_3
_audit_creation_method     'SHELXL-2018/3'
_chemical_name_systematic
;\
7-Nitro-2-(piperidine-1-carbonyl)-5-(trifluoromethyl)benzo[<i>d</i>]isothiazol-\
3(2<i>H</i>)-one 1-oxide
;
_chemical_name_common     ?
_chemical_formula_moiety     'C14 H12 F3 N3 O5 S'
_chemical_formula_sum     'C14 H12 F3 N3 O5 S'
_chemical_formula_iupac     'C14 H12 F3 N3 O5 S'
_chemical_formula_weight     391.33
_chemical_melting_point     ?
_chemical_absolute_configuration     ?
_space_group_crystal_system     orthorhombic
_space_group_name_H-M_alt     'I b a 2'
_space_group_name_Hall     'I 2 -2c'
loop_
    _space_group_symop_operation_xyz
    'x, y, z'
    '-x, -y, z'
    'x+1/2, -y+1/2, z'
    '-x+1/2, y+1/2, z'
    'x+1/2, y+1/2, z+1/2'
    '-x+1/2, -y+1/2, z+1/2'
    'x+1, -y+1, z+1/2'
    '-x+1, y+1, z+1/2'
_cell_length_a     17.6719(8)
_cell_length_b     25.7296(12)
_cell_length_c     6.8887(3)
_cell_angle_alpha     90
_cell_angle_beta     90
_cell_angle_gamma     90
_cell_volume     3132.2(2)
_cell_formula_units_Z     8
_cell_measurement_reflns_used     2591
_cell_measurement_theta_min     3.0334
_cell_measurement_theta_max     47.8671
_cell_measurement_temperature     100(2)
_exptl_crystal_description     needle
_exptl_crystal_colour     yellow
_exptl_crystal_size_max     0.231
_exptl_crystal_size_mid     0.057
_exptl_crystal_size_min     0.040
_exptl_crystal_density_diffrn     1.660
_exptl_crystal_density_meas     ?
_exptl_crystal_density_method     ?
_exptl_crystal_F_000     1600
_exptl_absorpt_coefficient_mu     2.495
_exptl_absorpt_correction_type     gaussian
_exptl_absorpt_process_details
;
(SADABS; Bruker, 2012)
;
_exptl_absorpt_correction_T_min     0.74769
_exptl_absorpt_correction_T_max     0.93571
_diffrn_ambient_temperature     100(2)
_diffrn_source     '0.2 x 2mm^2^ focus rotating anode'
_diffrn_radiation_type     CuK\a
_diffrn_radiation_wavelength     1.54178
_diffrn_radiation_monochromator     'MONTEL graded multilayer optics'
_diffrn_measurement_device_type     'Bruker Kappa Mach3 APEXII'
_diffrn_measurement_method     '\f- and \w-scans'
_diffrn_detector_area_resol_mean     66.67
_diffrn_reflns_number     22457
_diffrn_reflns_av_R_equivalents     0.1022
_diffrn_reflns_av_unetI/netI     0.0846
_diffrn_reflns_theta_min     3.034
_diffrn_reflns_theta_max     70.097
_diffrn_reflns_theta_full     67.679
_diffrn_measured_fraction_theta_max     0.903
_diffrn_measured_fraction_theta_full     0.940
_diffrn_reflns_limit_h_min     -20
_diffrn_reflns_limit_h_max     18
_diffrn_reflns_limit_k_min     -29
_diffrn_reflns_limit_k_max     29
_diffrn_reflns_limit_l_min     -7
_diffrn_reflns_limit_l_max     7
_refine_special_details     ?
_reflns_number_total     2477
_reflns_number_gt     1843
_reflns_threshold_expression     'I > 2\s(I)'
_refine_ls_structure_factor_coef     Fsqd
_refine_ls_matrix_type     full
_refine_ls_R_factor_all     0.0983
_refine_ls_R_factor_gt     0.0591
_refine_ls_wR_factor_gt     0.1292
_refine_ls_wR_factor_ref     0.1703
_refine_ls_goodness_of_fit_ref     1.083
_refine_ls_restrained_S_all     1.083
_refine_ls_number_reflns     2477
_refine_ls_number_parameters     235
_refine_ls_number_restraints     1
_refine_ls_hydrogen_treatment     constr
_refine_ls_weighting_scheme     calc
_refine_ls_weighting_details
             'w=1/[\s^2^(Fo^2^)+(0.0581P)^2^+17.2243P] where P=(Fo^2^+2Fc^2^)/3'
_atom_sites_solution_hydrogens     geom
_atom_sites_solution_primary     dual
_atom_sites_solution_secondary     difmap
_refine_ls_shift/su_max     0.000
_refine_ls_shift/su_mean     0.000
_refine_diff_density_max     0.529
_refine_diff_density_min     -0.749
_refine_ls_extinction_method     none
_refine_ls_extinction_coef     .
_refine_ls_abs_structure_details
;
Flack <i>x</i> determined using 550 quotients [(I+)-(I-)]/[(I+)+(I-)]
(Parsons <i>et al.</i>,  2013)
;
_refine_ls_abs_structure_Flack     0.08(5)
loop_
    _atom_type_symbol
    _atom_type_description
    _atom_type_scat_dispersion_real
    _atom_type_scat_dispersion_imag
    _atom_type_scat_source
    'C' 'C' 0.0181 0.0091
                         'International Tables Vol C Tables 4.2.6.8 and 6.1.1.4'
    'H' 'H' 0.0000 0.0000
                         'International Tables Vol C Tables 4.2.6.8 and 6.1.1.4'
    'N' 'N' 0.0311 0.0180
                         'International Tables Vol C Tables 4.2.6.8 and 6.1.1.4'
    'O' 'O' 0.0492 0.0322
                         'International Tables Vol C Tables 4.2.6.8 and 6.1.1.4'
    'F' 'F' 0.0727 0.0534
                         'International Tables Vol C Tables 4.2.6.8 and 6.1.1.4'
    'S' 'S' 0.3331 0.5567
                         'International Tables Vol C Tables 4.2.6.8 and 6.1.1.4'
_computing_data_collection
;
APEX3 (Bruker, 2015)
;
_computing_cell_refinement
;
SAINT (Bruker, 2015)
;
_computing_data_reduction
;
SAINT (Bruker, 2015)
;
_computing_structure_solution
;
SHELXT (Sheldrick, 2015a)
;
_computing_structure_refinement
;
SHELXL2018 (Sheldrick, 2015b)
;
_computing_molecular_graphics
;
DIAMOND (Brandenburg, 2018)
;
_computing_publication_material
;
enCIFer (Allen <i>et al.</i>,  2004) and publCIF (Westrip, 2010)
;
loop_
    _atom_site_type_symbol
    _atom_site_label
    _atom_site_fract_x
    _atom_site_fract_y
    _atom_site_fract_z
    _atom_site_U_iso_or_equiv
    _atom_site_adp_type
    _atom_site_calc_flag
    _atom_site_occupancy
    _atom_site_disorder_assembly
    _atom_site_disorder_group
    S S1 0.39270(11) 0.23902(8) 0.2946(4) 0.0263(5) Uani d 1 . .
    F F1 0.2738(3) 0.4716(2) 0.6178(10) 0.0484(17) Uani d 1 . .
    F F2 0.3923(3) 0.4791(2) 0.6776(10) 0.0498(17) Uani d 1 . .
    F F3 0.3204(4) 0.4389(2) 0.8789(9) 0.0471(17) Uani d 1 . .
    O O1 0.4744(3) 0.2295(2) 0.2901(11) 0.0306(14) Uani d 1 . .
    O O2 0.2793(3) 0.2404(2) 0.7694(9) 0.0298(15) Uani d 1 . .
    O O3 0.4304(4) 0.3133(3) 0.0182(11) 0.0428(18) Uani d 1 . .
    O O4 0.4590(4) 0.3947(3) 0.0606(12) 0.0478(19) Uani d 1 . .
    O O5 0.3327(3) 0.1386(2) 0.3621(9) 0.0308(16) Uani d 1 . .
    N N2 0.3585(4) 0.2155(3) 0.5159(11) 0.0242(17) Uani d 1 . .
    N N3 0.4310(4) 0.3531(3) 0.1142(12) 0.035(2) Uani d 1 . .
    N N4 0.3505(4) 0.1367(3) 0.6918(11) 0.0244(16) Uani d 1 . .
    C C3 0.3214(5) 0.2512(3) 0.6345(14) 0.027(2) Uani d 1 . .
    C C3A 0.3407(4) 0.3036(4) 0.5686(14) 0.027(2) Uani d 1 . .
    C C4 0.3244(5) 0.3493(3) 0.6639(14) 0.027(2) Uani d 1 . .
    H H4 0.297101 0.348687 0.782699 0.033 Uiso calc 1 . .
    C C5 0.3480(5) 0.3961(4) 0.5857(15) 0.029(2) Uani d 1 . .
    C C6 0.3843(5) 0.3979(4) 0.4055(15) 0.030(2) Uani d 1 . .
    H H6 0.399673 0.430018 0.350254 0.036 Uiso calc 1 . .
    C C7 0.3970(5) 0.3513(3) 0.3099(16) 0.0262(19) Uani d 1 . .
    C C7A 0.3775(5) 0.3036(4) 0.3912(14) 0.028(2) Uani d 1 . .
    C C8 0.3337(6) 0.4459(4) 0.6897(18) 0.038(3) Uani d 1 . .
    C C9 0.3460(5) 0.1602(3) 0.5197(15) 0.029(2) Uani d 1 . .
    C C10 0.3233(5) 0.0826(4) 0.7055(15) 0.032(2) Uani d 1 . .
    H H10A 0.309365 0.070047 0.574432 0.039 Uiso calc 1 . .
    H H10B 0.277370 0.081524 0.787702 0.039 Uiso calc 1 . .
    C C11 0.3836(5) 0.0469(3) 0.7919(18) 0.034(2) Uani d 1 . .
    H H11A 0.361581 0.011974 0.813779 0.041 Uiso calc 1 . .
    H H11B 0.425884 0.043181 0.698612 0.041 Uiso calc 1 . .
    C C12 0.4138(6) 0.0681(4) 0.9830(15) 0.033(2) Uani d 1 . .
    H H12A 0.455499 0.045824 1.030461 0.040 Uiso calc 1 . .
    H H12B 0.373036 0.068011 1.081686 0.040 Uiso calc 1 . .
    C C13 0.4426(5) 0.1238(3) 0.9521(14) 0.028(2) Uani d 1 . .
    H H13A 0.460546 0.137967 1.077522 0.033 Uiso calc 1 . .
    H H13B 0.486071 0.123146 0.861508 0.033 Uiso calc 1 . .
    C C14 0.3822(5) 0.1587(4) 0.8718(15) 0.032(2) Uani d 1 . .
    H H14A 0.341411 0.162932 0.968949 0.039 Uiso calc 1 . .
    H H14B 0.403903 0.193404 0.844520 0.039 Uiso calc 1 . .
loop_
    _atom_site_aniso_label
    _atom_site_aniso_U_11
    _atom_site_aniso_U_22
    _atom_site_aniso_U_33
    _atom_site_aniso_U_12
    _atom_site_aniso_U_13
    _atom_site_aniso_U_23
    S1 0.0261(10) 0.0301(10) 0.0225(11) 0.0024(8) 0.0004(10) -0.0012(11)
    F1 0.045(3) 0.035(3) 0.065(5) 0.014(3) -0.003(3) -0.012(3)
    F2 0.047(4) 0.035(3) 0.067(5) -0.011(3) 0.004(3) -0.011(3)
    F3 0.062(4) 0.038(3) 0.040(4) -0.001(3) 0.009(3) -0.009(3)
    O1 0.026(3) 0.036(3) 0.030(4) 0.006(2) 0.001(3) 0.004(3)
    O2 0.031(3) 0.032(3) 0.027(4) 0.002(3) 0.008(3) 0.001(3)
    O3 0.055(5) 0.045(5) 0.029(4) 0.013(4) 0.005(4) 0.001(3)
    O4 0.047(4) 0.049(4) 0.048(5) 0.003(4) 0.021(4) 0.010(4)
    O5 0.033(4) 0.032(4) 0.027(4) 0.001(3) -0.006(3) -0.004(3)
    N2 0.021(4) 0.029(4) 0.022(4) 0.002(3) -0.001(3) -0.004(3)
    N3 0.035(5) 0.036(5) 0.034(5) 0.006(4) 0.012(4) 0.011(4)
    N4 0.033(4) 0.022(4) 0.019(4) -0.002(3) -0.007(3) 0.002(3)
    C3 0.020(5) 0.038(5) 0.024(6) 0.005(4) 0.000(4) -0.004(4)
    C3A 0.016(4) 0.034(5) 0.030(6) 0.003(4) -0.007(4) -0.002(4)
    C4 0.023(5) 0.033(5) 0.026(6) 0.007(4) 0.006(4) -0.011(4)
    C5 0.022(4) 0.030(5) 0.033(6) 0.001(4) -0.002(4) -0.001(4)
    C6 0.020(4) 0.029(5) 0.040(6) 0.004(4) 0.004(4) 0.004(4)
    C7 0.025(4) 0.028(4) 0.025(5) 0.002(4) 0.006(4) 0.005(5)
    C7A 0.016(4) 0.041(6) 0.026(5) 0.000(4) 0.005(4) 0.000(4)
    C8 0.031(5) 0.039(6) 0.045(8) -0.004(5) 0.007(5) 0.003(5)
    C9 0.027(5) 0.029(5) 0.030(6) 0.002(4) -0.001(4) -0.001(5)
    C10 0.023(5) 0.040(5) 0.034(6) -0.004(4) -0.004(4) -0.006(4)
    C11 0.038(5) 0.025(5) 0.041(6) 0.002(4) -0.001(5) 0.005(5)
    C12 0.037(6) 0.028(5) 0.034(6) -0.001(4) -0.007(4) 0.008(4)
    C13 0.032(5) 0.026(5) 0.026(6) 0.002(4) 0.001(4) -0.003(4)
    C14 0.031(5) 0.031(5) 0.034(6) -0.002(4) -0.004(5) 0.003(4)
_geom_special_details
;
 All esds (except the esd in the dihedral angle between two l.s. planes)
 are estimated using the full covariance matrix.  The cell esds are taken
 into account individually in the estimation of esds in distances, angles
 and torsion angles; correlations between esds in cell parameters are only
 used when they are defined by crystal symmetry.  An approximate (isotropic)
 treatment of cell esds is used for estimating esds involving l.s. planes.
;
loop_
    _geom_bond_atom_site_label_1
    _geom_bond_atom_site_label_2
    _geom_bond_site_symmetry_2
    _geom_bond_distance
    _geom_bond_publ_flag
    S1 O1 . 1.465(6) ?
    S1 N2 . 1.748(8) ?
    S1 C7A . 1.810(10) ?
    F1 C8 . 1.344(12) ?
    F2 C8 . 1.345(11) ?
    F3 C8 . 1.336(13) ?
    O2 C3 . 1.222(11) ?
    O3 N3 . 1.220(11) ?
    O4 N3 . 1.236(10) ?
    O5 C9 . 1.243(12) ?
    N2 C3 . 1.394(11) ?
    N2 C9 . 1.439(11) ?
    N3 C7 . 1.477(13) ?
    N4 C9 . 1.334(12) ?
    N4 C14 . 1.474(12) ?
    N4 C10 . 1.474(11) ?
    C3 C3A . 1.461(13) ?
    C3A C4 . 1.378(12) ?
    C3A C7A . 1.384(14) ?
    C4 C5 . 1.384(12) ?
    C4 H4 . 0.9500 ?
    C5 C6 . 1.398(14) ?
    C5 C8 . 1.490(14) ?
    C6 C7 . 1.386(13) ?
    C6 H6 . 0.9500 ?
    C7 C7A . 1.393(12) ?
    C10 C11 . 1.529(13) ?
    C10 H10A . 0.9900 ?
    C10 H10B . 0.9900 ?
    C11 C12 . 1.522(15) ?
    C11 H11A . 0.9900 ?
    C11 H11B . 0.9900 ?
    C12 C13 . 1.535(12) ?
    C12 H12A . 0.9900 ?
    C12 H12B . 0.9900 ?
    C13 C14 . 1.500(12) ?
    C13 H13A . 0.9900 ?
    C13 H13B . 0.9900 ?
    C14 H14A . 0.9900 ?
    C14 H14B . 0.9900 ?
loop_
    _geom_angle_atom_site_label_1
    _geom_angle_atom_site_label_2
    _geom_angle_atom_site_label_3
    _geom_angle_site_symmetry_1
    _geom_angle_site_symmetry_3
    _geom_angle
    _geom_angle_publ_flag
    O1 S1 N2 . . 107.6(4) ?
    O1 S1 C7A . . 107.9(4) ?
    N2 S1 C7A . . 86.9(4) ?
    C3 N2 C9 . . 124.7(8) ?
    C3 N2 S1 . . 116.4(6) ?
    C9 N2 S1 . . 114.3(6) ?
    O3 N3 O4 . . 124.7(9) ?
    O3 N3 C7 . . 117.7(8) ?
    O4 N3 C7 . . 117.6(8) ?
    C9 N4 C14 . . 126.6(7) ?
    C9 N4 C10 . . 117.8(8) ?
    C14 N4 C10 . . 115.6(7) ?
    O2 C3 N2 . . 125.5(9) ?
    O2 C3 C3A . . 126.0(8) ?
    N2 C3 C3A . . 108.4(8) ?
    C4 C3A C7A . . 121.2(9) ?
    C4 C3A C3 . . 126.1(9) ?
    C7A C3A C3 . . 112.7(8) ?
    C3A C4 C5 . . 119.7(9) ?
    C3A C4 H4 . . 120.2 ?
    C5 C4 H4 . . 120.2 ?
    C4 C5 C6 . . 120.8(9) ?
    C4 C5 C8 . . 120.7(9) ?
    C6 C5 C8 . . 118.5(9) ?
    C7 C6 C5 . . 117.9(9) ?
    C7 C6 H6 . . 121.0 ?
    C5 C6 H6 . . 121.0 ?
    C6 C7 C7A . . 122.1(9) ?
    C6 C7 N3 . . 118.2(8) ?
    C7A C7 N3 . . 119.7(8) ?
    C3A C7A C7 . . 118.2(9) ?
    C3A C7A S1 . . 113.2(7) ?
    C7 C7A S1 . . 128.6(7) ?
    F3 C8 F1 . . 106.7(8) ?
    F3 C8 F2 . . 106.3(9) ?
    F1 C8 F2 . . 105.8(8) ?
    F3 C8 C5 . . 112.5(9) ?
    F1 C8 C5 . . 112.4(9) ?
    F2 C8 C5 . . 112.7(8) ?
    O5 C9 N4 . . 125.7(8) ?
    O5 C9 N2 . . 117.1(9) ?
    N4 C9 N2 . . 117.1(8) ?
    N4 C10 C11 . . 111.4(7) ?
    N4 C10 H10A . . 109.3 ?
    C11 C10 H10A . . 109.3 ?
    N4 C10 H10B . . 109.3 ?
    C11 C10 H10B . . 109.3 ?
    H10A C10 H10B . . 108.0 ?
    C12 C11 C10 . . 111.4(8) ?
    C12 C11 H11A . . 109.4 ?
    C10 C11 H11A . . 109.4 ?
    C12 C11 H11B . . 109.4 ?
    C10 C11 H11B . . 109.4 ?
    H11A C11 H11B . . 108.0 ?
    C11 C12 C13 . . 109.4(8) ?
    C11 C12 H12A . . 109.8 ?
    C13 C12 H12A . . 109.8 ?
    C11 C12 H12B . . 109.8 ?
    C13 C12 H12B . . 109.8 ?
    H12A C12 H12B . . 108.2 ?
    C14 C13 C12 . . 111.9(8) ?
    C14 C13 H13A . . 109.2 ?
    C12 C13 H13A . . 109.2 ?
    C14 C13 H13B . . 109.2 ?
    C12 C13 H13B . . 109.2 ?
    H13A C13 H13B . . 107.9 ?
    N4 C14 C13 . . 110.5(8) ?
    N4 C14 H14A . . 109.5 ?
    C13 C14 H14A . . 109.5 ?
    N4 C14 H14B . . 109.5 ?
    C13 C14 H14B . . 109.5 ?
    H14A C14 H14B . . 108.1 ?
loop_
    _geom_torsion_atom_site_label_1
    _geom_torsion_atom_site_label_2
    _geom_torsion_atom_site_label_3
    _geom_torsion_atom_site_label_4
    _geom_torsion_site_symmetry_1
    _geom_torsion_site_symmetry_2
    _geom_torsion_site_symmetry_3
    _geom_torsion_site_symmetry_4
    _geom_torsion
    _geom_torsion_publ_flag
    O1 S1 N2 C3 . . . . 121.9(6) ?
    C7A S1 N2 C3 . . . . 14.1(6) ?
    O1 S1 N2 C9 . . . . -80.9(6) ?
    C7A S1 N2 C9 . . . . 171.3(6) ?
    C9 N2 C3 O2 . . . . 7.5(14) ?
    S1 N2 C3 O2 . . . . 162.1(7) ?
    C9 N2 C3 C3A . . . . -171.7(8) ?
    S1 N2 C3 C3A . . . . -17.1(9) ?
    O2 C3 C3A C4 . . . . 10.7(14) ?
    N2 C3 C3A C4 . . . . -170.1(8) ?
    O2 C3 C3A C7A . . . . -168.2(9) ?
    N2 C3 C3A C7A . . . . 11.0(10) ?
    C7A C3A C4 C5 . . . . -2.8(13) ?
    C3 C3A C4 C5 . . . . 178.3(8) ?
    C3A C4 C5 C6 . . . . 3.8(13) ?
    C3A C4 C5 C8 . . . . -177.7(9) ?
    C4 C5 C6 C7 . . . . -1.2(13) ?
    C8 C5 C6 C7 . . . . -179.7(8) ?
    C5 C6 C7 C7A . . . . -2.5(13) ?
    C5 C6 C7 N3 . . . . 176.4(8) ?
    O3 N3 C7 C6 . . . . -167.9(8) ?
    O4 N3 C7 C6 . . . . 13.0(12) ?
    O3 N3 C7 C7A . . . . 10.9(13) ?
    O4 N3 C7 C7A . . . . -168.1(8) ?
    C4 C3A C7A C7 . . . . -0.8(13) ?
    C3 C3A C7A C7 . . . . 178.2(8) ?
    C4 C3A C7A S1 . . . . 180.0(7) ?
    C3 C3A C7A S1 . . . . -1.1(10) ?
    C6 C7 C7A C3A . . . . 3.5(13) ?
    N3 C7 C7A C3A . . . . -175.3(8) ?
    C6 C7 C7A S1 . . . . -177.4(7) ?
    N3 C7 C7A S1 . . . . 3.8(13) ?
    O1 S1 C7A C3A . . . . -114.4(7) ?
    N2 S1 C7A C3A . . . . -6.9(7) ?
    O1 S1 C7A C7 . . . . 66.4(9) ?
    N2 S1 C7A C7 . . . . 173.9(9) ?
    C4 C5 C8 F3 . . . . 20.3(13) ?
    C6 C5 C8 F3 . . . . -161.2(8) ?
    C4 C5 C8 F1 . . . . -100.2(11) ?
    C6 C5 C8 F1 . . . . 78.4(11) ?
    C4 C5 C8 F2 . . . . 140.5(9) ?
    C6 C5 C8 F2 . . . . -41.0(13) ?
    C14 N4 C9 O5 . . . . 165.6(8) ?
    C10 N4 C9 O5 . . . . -12.6(13) ?
    C14 N4 C9 N2 . . . . -13.8(13) ?
    C10 N4 C9 N2 . . . . 168.1(7) ?
    C3 N2 C9 O5 . . . . 128.9(9) ?
    S1 N2 C9 O5 . . . . -26.2(10) ?
    C3 N2 C9 N4 . . . . -51.7(12) ?
    S1 N2 C9 N4 . . . . 153.3(7) ?
    C9 N4 C10 C11 . . . . 126.6(9) ?
    C14 N4 C10 C11 . . . . -51.8(11) ?
    N4 C10 C11 C12 . . . . 52.2(11) ?
    C10 C11 C12 C13 . . . . -54.9(11) ?
    C11 C12 C13 C14 . . . . 57.0(11) ?
    C9 N4 C14 C13 . . . . -125.1(10) ?
    C10 N4 C14 C13 . . . . 53.0(10) ?
    C12 C13 C14 N4 . . . . -54.9(10) ?
_shelx_space_group_comment
;
The symmetry employed for this shelxl refinement is uniquely defined
by the following loop, which should always be used as a source of
symmetry information in preference to the above space-group names.
They are only intended as comments.
;
_shelx_estimated_absorpt_T_min     0.596
_shelx_estimated_absorpt_T_max     0.907
_shelx_hkl_file
;
   0   0   2   36.86    4.56
   0   0  -2   40.13    4.85
   0   0   2   38.43    4.53
   0   0   2   38.22    4.54
   0   0   2   37.50    4.58
   0   0   2   36.07    4.55
   0   0   4   57.20    6.79
   0   0   4   54.41    6.78
   0   0   4   54.03    6.81
   0   0   6    7.81    1.64
   0   0   6    7.83    2.27
   0   0   6   11.41    2.22
   0   0   6    5.72    1.57
   1   0   1   -0.17    0.09
  -1   0   1   -0.08    0.14
  -1   0  -1    0.00    0.09
   1   0   1    0.15    0.10
  -1   0  -1    0.07    0.09
  -1   0   1   -0.01    0.11
  -1   0   1   -0.07    0.11
   1   0   1   -0.24    0.12
  -1   0   1    0.11    0.11
   1   0   1   -0.37    0.27
   1   0   1    0.06    0.10
   1   0   3   -0.14    0.20
   1   0   3    0.02    0.39
  -1   0   3    0.38    0.32
   1   0   3   -0.05    0.18
   1   0   3    0.04    0.30
  -1   0   3   -0.18    0.23
  -1   0   3    0.27    0.36
  -1   0  -3   -0.02    0.14
   1   0   3   -0.09    0.16
  -1   0   5    0.19    0.44
  -1   0   5    0.32    0.69
   1   0   5    0.62    0.85
   1   0   5    0.75    0.78
   1   0   5   -0.11    0.48
  -1   0   5    0.16    0.83
   1   0   5    0.89    1.09
   1   0   7    0.42    1.24
   1   0   7    1.92    1.18
  -2   0   0   18.07    2.19
   2   0   0   18.03    2.19
  -2   0   0   18.38    2.19
   2   0   0   17.78    2.19
  -2   0  -2   50.07    5.97
   2   0   2   53.01    6.18
  -2   0   2   51.05    6.18
   2   0   2   51.84    6.18
  -2   0  -2   48.51    5.97
  -2   0   2   51.26    6.20
   2   0   2   45.38    6.20
   2   0   2   53.08    6.18
  -2   0   2   49.94    6.20
  -2   0   2   53.18    6.19
   2   0   4   29.97    3.89
   2   0   4   32.47    3.95
  -2   0   4   31.28    3.85
   2   0   4   28.38    3.94
   2   0   4   31.60    3.81
  -2   0   4   31.24    3.87
  -2   0   4   31.37    3.96
   2   0   4   29.79    3.88
  -2   0   4   32.39    3.91
   2   0   6    4.52    1.31
   2   0   6    7.51    1.80
   2   0   6    4.93    1.28
   2   0   6    7.86    2.36
   2   0   6    4.47    1.56
   2   0   6    3.70    1.20
   2   0   6    4.76    0.90
  -3   0   1    0.06    0.09
   3   0  -1   -0.03    0.10
  -3   0  -1    0.19    0.22
  -3   0   1    0.07    0.11
  -3   0   1   -0.02    0.17
  -3   0  -1   -0.08    0.14
   3   0  -1   -0.10    0.11
   3   0   1    0.02    0.37
  -3   0   1   -0.10    0.11
  -3   0  -1   -0.46    0.15
   3   0   1   -0.14    0.13
   3   0   1    0.11    0.18
  -3   0   1   -0.26    0.22
   3   0   1   -0.27    0.15
  -3   0   1    0.24    0.18
  -3   0   3    0.05    0.36
   3   0   3   -0.05    0.54
   3   0   3   -0.21    0.27
   3   0   3   -0.05    0.50
  -3   0   3    0.19    0.41
   3   0   3    0.12    0.40
  -3   0   3    0.28    0.31
  -3   0   3   -0.34    0.31
   3   0   3   -0.02    0.44
   3   0   5    0.66    0.88
   3   0   5    0.40    0.63
   3   0   5   -0.60    1.07
   3   0   5   -0.60    0.84
   3   0   5    0.25    0.45
   3   0   5   -0.86    0.81
   3   0   7    0.92    1.01
   3   0   7    0.42    1.30
   3   0   7   -1.20    1.45
   3   0   7   -0.33    0.95
  -4   0   0  956.30  114.53
  -4   0   0  963.63  114.53
   4   0   0  884.69  114.56
  -4   0   0  946.38  114.53
   4   0   0 1000.00  114.53
  -4   0   0  942.59  114.55
   4   0   0  953.11  114.53
   4   0  -2   31.72    3.75
  -4   0   2   34.80    4.20
  -4   0   2   35.40    4.23
   4   0   2   34.18    4.21
  -4   0   2   34.38    4.21
  -4   0   2   36.17    4.18
  -4   0  -2   30.89    3.79
   4   0  -2   29.57    3.75
   4   0   2   36.69    4.35
   4   0   2   31.92    4.25
  -4   0   2   31.87    4.18
  -4   0  -2   32.45    3.78
  -4   0   2   34.92    4.18
   4   0   2   35.41    4.22
  -4   0   2   35.12    4.18
   4   0   4    1.76    0.72
   4   0   4    1.29    0.45
   4   0   4    2.07    0.67
   4   0   4    0.81    0.38
   4   0   4    1.31    0.65
   4   0   4    1.72    0.72
   4   0   4    1.49    0.56
   4   0   6   13.47    1.99
  -4   0  -6    8.61    2.34
   4   0   6   10.27    3.35
   4   0   6   15.72    2.85
   4   0   6    9.72    1.97
   4   0   6   14.17    2.47
   4   0   6   13.06    2.23
   4   0   6   13.04    2.25
   4   0   6   13.53    1.75
  -5   0   1   -0.10    0.12
   5   0  -1    0.05    0.17
  -5   0   1    0.34    0.16
  -5   0   1    0.36    0.30
  -5   0  -1   -0.12    0.17
  -5   0  -1   -0.16    0.23
   5   0   1   -0.17    0.19
  -5   0  -1   -0.14    0.26
   5   0   1    0.11    0.36
   5   0   1   -0.18    0.17
  -5   0  -1   -0.06    0.20
   5   0   1    0.10    0.27
   5   0  -1    0.01    0.16
  -5   0   1   -0.24    0.15
  -5   0   3    0.87    0.41
  -5   0   3    0.02    0.17
  -5   0   3    0.36    0.40
   5   0   3    0.23    0.36
  -5   0  -3    0.23    0.64
   5   0   3   -0.12    0.43
   5   0   3   -0.33    0.42
   5   0   3   -0.01    0.37
  -5   0   3   -0.38    0.59
   5   0   3   -0.09    0.33
  -5   0   3    0.07    0.49
   5   0   3    0.67    0.55
   5   0   3    0.00    0.53
   5   0   5   -0.74    0.99
   5   0   5   -0.12    0.92
  -5   0  -5    0.71    1.32
   5   0   5    0.08    0.78
   5   0   5   -0.52    0.46
   5   0   7    0.94    0.90
   5   0   7    0.18    1.15
   5   0   7   -0.53    1.15
   5   0   7    0.07    0.85
  -6   0   0   14.62    1.83
  -6   0   0   14.19    1.86
   6   0   0   16.49    1.83
  -6   0   0   14.77    1.82
   6   0   0   13.72    1.92
   6   0   0   14.93    1.82
  -6   0   0   14.10    1.83
   6   0   2    9.73    1.39
  -6   0  -2    7.80    1.11
   6   0  -2    7.76    1.01
  -6   0   2    9.61    1.35
   6   0   2   10.75    1.44
  -6   0   2   12.60    1.46
   6   0   2   13.63    1.76
  -6   0   4   23.97    3.20
  -6   0   4   25.24    3.26
   6   0   4   18.07    3.14
   6   0   4   25.84    3.15
  -6   0   4   24.28    3.02
   6   0   4   27.27    3.16
  -6   0   4   24.56    3.29
   6   0   4   25.43    3.07
   6   0   4   27.45    3.22
   6   0   4   24.59    3.24
   6   0   4   24.91    3.17
  -6   0  -4   22.31    3.11
   6   0   6   35.49    4.70
  -6   0  -6   27.48    4.09
   6   0   6   35.92    4.98
   6   0   6   35.35    4.56
   6   0   6   32.91    4.64
   6   0   6   34.10    5.03
   6   0   6   36.97    4.58
  -7   0  -1   -0.12    0.21
   7   0   1    0.18    0.24
  -7   0   1    0.18    0.24
  -7   0  -1    0.03    0.37
  -7   0  -1    0.01    0.25
  -7   0   1    0.01    0.18
   7   0   1   -0.38    0.47
   7   0   1   -0.17    0.22
   7   0   3    0.27    0.49
  -7   0   3   -0.53    0.54
  -7   0   3    0.54    0.43
  -7   0  -3    0.32    0.68
   7   0   3   -0.13    0.56
   7   0   3    0.59    0.64
   7   0   3   -0.16    0.52
  -7   0   3   -0.98    0.61
  -7   0   3    0.01    0.25
   7   0   3    0.38    0.51
   7   0   3   -0.27    0.44
   7   0   3   -0.30    0.37
   7   0   5   -0.60    1.06
   7   0   5    0.24    0.60
   7   0   5    0.68    2.65
   7   0   5   -0.73    0.92
   7   0   5   -0.43    0.94
   7   0   5   -1.09    1.15
   7   0   5    0.27    1.07
   7   0   5    0.38    0.73
   7   0   5   -0.51    1.22
  -7   0  -5    0.98    1.37
   7   0   7    0.09    0.85
   7   0   7    0.23    1.34
   7   0   7    0.16    1.07
   7   0   7    0.05    0.95
   7   0   7   -0.58    0.77
  -8   0   0    0.30    0.32
  -8   0   0    0.15    0.25
  -8   0   0   -0.22    0.44
   8   0   0    0.22    0.54
  -8   0   2   71.85    8.86
  -8   0   2   76.73    8.81
   8   0   2   69.70    8.78
  -8   0   2   75.60    8.85
  -8   0  -2   63.05    7.79
  -8   0   2   69.08    8.81
  -8   0   2   74.36    8.76
  -8   0   2   69.82    8.74
   8   0   2   69.96    8.81
   8   0   2   72.71    8.97
  -8   0   4   13.11    2.06
  -8   0   4    7.81    1.96
   8   0   4   16.30    2.03
  -8   0  -4   15.51    2.46
  -8   0   4   13.15    1.95
   8   0   4   20.71    2.09
   8   0   4   12.97    1.98
  -8   0   4   13.19    1.78
   8   0   4   12.42    1.89
   8   0   4   15.86    2.04
   8   0   6    2.58    1.20
   8   0   6    2.93    1.06
  -8   0  -6    2.72    1.99
   8   0   6    3.21    1.01
   8   0   6    4.69    1.30
   8   0   6    2.71    4.14
   8   0   6    2.92    0.98
   8   0   6    7.22    1.74
   8   0   6    2.45    1.01
   8   0   6    1.24    2.16
  -9   0   1    0.10    0.31
  -9   0   1   -1.49    0.91
  -9   0   1   -0.38    0.52
  -9   0  -1    0.02    0.49
  -9   0   1    0.38    0.58
  -9   0  -1    0.38    0.72
  -9   0   1   -0.20    0.51
  -9   0  -1   -0.25    0.74
  -9   0   1   -0.14    0.30
   9   0   1    0.52    0.69
  -9   0   1   -0.06    0.32
  -9   0   3   -0.19    0.63
   9   0   3    0.05    0.61
  -9   0   3    0.20    0.58
  -9   0   3   -0.55    0.63
  -9   0  -3    1.57    0.98
  -9   0   3   -0.15    0.39
   9   0   3   -0.14    0.55
   9   0   3   -0.75    0.59
  -9   0   3    0.14    0.37
   9   0   3    0.92    0.68
   9   0   5    0.44    0.97
   9   0   5   -1.05    1.32
   9   0   5   -0.40    1.21
   9   0   5    0.13    0.91
   9   0   5   -0.66    0.93
   9   0   5   -0.41    2.17
  -9   0  -5   -0.89    1.52
   9   0   5    0.29    0.78
   9   0   5    0.65    1.16
   9   0   5   -0.31    1.00
  -9   0   5    0.82    1.19
  -9   0  -5    0.67    1.26
   9   0   7   -0.40    0.95
   9   0   7   -0.12    2.98
   9   0   7   -1.26    1.02
   9   0   7    0.32    1.22
   9   0   7   -0.07    0.89
   9   0   7   -0.73    0.99
   9   0   7   -0.11    0.97
 -10   0   0    0.51    0.56
 -10   0   0   -0.02    0.69
 -10   0   0   -0.01    0.42
 -10   0   0    0.72    0.86
 -10   0   0    0.62    0.43
 -10   0   2  148.78   17.53
 -10   0   2  146.05   17.48
 -10   0   2  143.41   17.57
  10   0   2  136.75   17.52
  10   0   2  136.39   17.70
 -10   0   2  149.17   17.57
 -10   0   2  147.80   17.53
 -10   0   2  145.76   17.46
 -10   0  -2  126.13   15.42
 -10   0   4    2.40    1.38
 -10   0   4    2.21    0.97
  10   0   4    4.96    1.90
  10   0   4    4.23    0.99
 -10   0   4    4.01    1.19
 -10   0  -4    0.63    1.46
  10   0   4    2.21    1.93
  10   0   4    1.18    1.11
 -10   0  -4    2.89    1.32
 -10   0   4    2.79    1.04
 -10   0   4    1.01    1.44
  10   0   4    2.37    1.00
  10   0   4    2.89    1.12
 -10   0   4    2.76    1.17
  10   0   4    5.35    1.14
  10   0   6   19.45    2.90
  10   0   6   21.05    3.08
  10   0   6   17.48    3.19
  10   0   6   11.54    4.22
  10   0   6   20.38    2.75
  10   0   6   18.66    3.01
 -11   0   1    0.12    0.50
 -11   0   1   -0.45    0.37
 -11   0  -1   -0.19    1.14
 -11   0  -1    1.16    0.70
 -11   0   1   -0.16    0.67
 -11   0   1    0.29    0.64
 -11   0   1   -0.08    0.55
 -11   0  -1   -0.08    0.97
 -11   0   1    0.29    0.42
 -11   0   3   -0.30    0.86
 -11   0   3    0.34    0.82
 -11   0   3    0.56    0.96
 -11   0   3   -0.06    0.54
  11   0   3    0.11    0.90
 -11   0  -3   -0.12    1.21
 -11   0   3    0.07    0.46
  11   0   3    0.10    1.02
  11   0   3   -0.12    0.88
  11   0   5    0.62    1.44
  11   0   5   -0.72    2.03
  11   0   5    0.71    0.98
  11   0   5   -0.51    0.74
 -11   0   5   -0.71    1.38
 -11   0  -5   -1.52    1.29
 -11   0   5    0.25    1.06
  11   0   5    0.69    0.79
  11   0   5   -0.78    1.35
 -11   0  -5   -0.75    1.36
  11   0   7   -0.23    1.79
 -12   0   0    1.11    0.81
 -12   0   0    0.09    0.61
 -12   0   0    1.71    1.30
 -12   0   2   19.29    2.55
 -12   0   2   17.74    2.31
 -12   0  -2   19.83    2.97
 -12   0   2   15.50    2.34
 -12   0   2   21.57    2.63
 -12   0   2   17.50    2.47
 -12   0   2   17.71    2.46
 -12   0   4    7.38    1.61
  12   0   4    7.00    1.55
 -12   0   4    6.53    1.81
 -12   0  -4    5.15    1.72
 -12   0   4    6.90    2.25
 -12   0   4    6.13    1.92
 -12   0  -4    5.49    2.41
 -12   0   4    6.67    1.10
  12   0   4    6.30    2.33
  12   0   4    8.74    1.56
 -12   0   4    5.25    1.63
  12   0   4    6.53    1.88
 -12   0   4    8.94    2.40
  12   0   4    5.16    2.04
  12   0   6    5.23    2.47
 -12   0  -6    3.46    0.99
  12   0   6    0.13    1.31
  12   0   6    6.50    1.40
  12   0   6    4.14    1.75
  12   0   6    7.86    1.75
  12   0   6    0.87    2.22
 -13   0   1   -0.03    0.82
 -13   0   1   -0.77    0.84
 -13   0   1   -0.68    0.51
 -13   0  -1   -1.02    1.25
 -13   0   1    0.40    0.78
 -13   0   3   -0.76    0.58
 -13   0   3   -1.15    0.90
 -13   0   3    0.22    0.78
  13   0   3    0.56    1.11
 -13   0   3    0.06    0.84
 -13   0   3   -0.91    0.93
 -13   0   3    0.16    0.67
 -13   0  -3   -0.34    1.31
  13   0   3    1.35    1.02
 -13   0   3   -0.66    1.44
 -13   0   3    0.16    1.15
 -13   0  -3    2.01    2.07
 -13   0   3   -0.37    1.13
 -13   0  -3   -0.16    1.06
  13   0   5   -0.50    2.96
  13   0   5   -1.64    1.85
 -13   0  -5   -0.12    1.11
 -13   0   5   -0.01    1.32
 -13   0   5    0.37    1.20
 -13   0   5   -0.14    1.01
  13   0   5   -0.56    0.76
  13   0   5    1.04    1.16
  13   0   5   -0.48    0.94
 -13   0  -5   -1.22    0.93
 -14   0   0   35.43    4.63
 -14   0   2   65.01    8.07
 -14   0   2   64.84    8.19
 -14   0   2   63.57    8.21
 -14   0  -2   56.46    7.35
 -14   0   2   67.16    7.96
 -14   0   2   63.83    8.10
 -14   0  -2   56.98    7.31
 -14   0   2   65.04    8.13
 -14   0   2   60.74    8.38
 -14   0   2   66.26    8.23
  14   0   2   65.81    8.10
 -14   0  -4    5.24    1.98
 -14   0   4    4.27    1.61
 -14   0   4    9.25    2.39
  14   0   4    6.20    1.75
 -14   0   4    9.27    2.25
 -14   0   4   11.07    1.94
 -14   0  -4    1.87    1.40
 -14   0   4    7.67    1.23
 -14   0  -4    1.74    1.16
 -14   0   4    7.41    1.87
  14   0   4    8.19    2.57
  14   0   4    7.33    2.06
 -15   0  -1    0.65    1.56
 -15   0   1   -0.27    0.91
 -15   0   1   -0.86    0.71
 -15   0   1   -1.38    1.46
 -15   0   1    1.02    0.96
 -15   0   1    0.03    1.36
 -15   0  -1   -1.05    0.85
 -15   0   1    0.15    0.92
 -15   0  -1   -0.40    1.07
 -15   0  -3    0.50    1.01
 -15   0   3   -0.48    0.87
 -15   0   3    0.25    0.71
 -15   0  -3   -1.11    1.23
 -15   0   3    0.24    0.82
  15   0   3    0.77    1.30
 -15   0   3    1.18    1.15
 -15   0   3    0.09    0.70
 -15   0   3    0.35    0.85
 -15   0   3   -0.54    1.64
  15   0   3   -0.37    1.11
 -15   0  -5    0.60    1.15
  15   0   5   -0.46    0.80
 -15   0   5    0.42    1.17
 -15   0  -5   -0.93    0.96
 -15   0   5    0.02    1.28
  15   0   5   -0.13    1.70
 -16   0   0    6.12    2.16
 -16   0   0    8.08    2.55
 -16   0   0    4.50    1.45
 -16   0   0    6.21    1.75
 -16   0   2    2.41    1.03
 -16   0   2    7.65    2.09
 -16   0   2    7.45    1.44
 -16   0  -2    5.43    1.28
 -16   0  -2    2.84    1.65
 -16   0   2    6.54    1.11
  16   0   2    6.32    1.37
 -16   0   2    3.03    1.10
 -16   0   2    5.59    1.48
 -16   0   2    3.86    1.06
 -16   0   4   15.45    2.43
 -16   0   4   14.54    2.95
  16   0   4   15.40    2.66
 -16   0   4   14.64    2.33
  16   0   4   12.10    2.63
 -16   0  -4   12.14    2.47
 -16   0   4   14.95    2.54
 -17   0   1    0.73    0.93
 -17   0   1   -1.27    1.58
  17   0   1    0.48    1.48
 -17   0  -1    0.87    0.97
 -17   0   1   -0.70    0.63
 -17   0  -1   -1.23    0.98
 -17   0   1    0.69    0.70
 -17   0   3   -0.63    0.68
 -17   0   3    3.42    1.38
 -17   0  -3   -0.19    0.85
 -17   0   3   -0.18    0.98
 -17   0   3   -0.77    0.94
 -17   0   3   -0.61    0.87
 -18   0   0   42.65    5.89
 -18   0   0   44.84    5.61
 -18   0   2   11.29    2.42
 -18   0   2   12.93    2.38
 -18   0   2   13.63    2.32
 -18   0  -2    9.47    2.31
 -18   0   2    9.07    2.36
 -18   0   2   17.21    2.15
 -19   0  -1    0.46    1.11
 -19   0   1   -0.03    0.91
 -19   0   1    0.49    0.68
 -19   0   3   -0.74    1.09
 -19   0   3   -1.58    1.20
 -19   0   3   -0.39    1.05
 -19   0   3    0.07    1.43
 -19   0  -3    0.19    1.35
 -19   0   3   -0.04    0.56
 -20   0   0    1.42    0.79
 -20   0   0    1.70    1.34
   0  -1   1    0.01    0.11
   0  -1   1    0.12    0.13
   0   1  -1    0.00    0.07
   0   1   1    0.02    0.17
   0  -1   1   -0.07    0.07
   0   1   1   -0.02    0.07
   0  -1  -1    0.02    0.06
   0   1   1    0.19    0.12
   0  -1   1   -0.21    0.27
   0   1   1   -0.11    0.20
   0   1  -1    0.11    0.07
   0   1   1    0.01    0.06
   0  -1   1    0.01    0.07
   0  -1  -1    0.02    0.07
   0  -1   3    0.32    0.18
   0   1   3    0.31    0.24
   0   1   3    0.12    0.16
   0   1   3    0.24    0.34
   0  -1   3   -0.02    0.39
   0   1   3    0.12    0.29
   0  -1   3   -0.19    0.32
   0   1   5   -0.20    1.11
   0   1   5    0.14    0.85
   0  -1   5   -0.21    1.10
   0  -1   5   -1.32    0.87
   0  -1   5    0.07    0.43
   0   1   5   -0.66    0.73
   0   1   5   -0.48    0.47
   0  -1   5    0.23    0.71
   0  -1   7    1.87    2.24
   1   1   0   22.12    2.55
  -1   1   0   20.68    2.55
  -1   1   0   21.73    2.55
  -1  -1   0   20.66    2.55
   1   1   0   20.63    2.55
  -1  -1   0   20.28    2.55
   1  -1   0   21.61    2.55
   1  -1   0   20.96    2.55
  -1   1   2   47.95    5.95
  -1   1   2   48.25    5.96
  -1   1   2   50.03    5.97
  -1   1   2   46.92    5.95
   1  -1   2   44.27    5.94
   1  -1   2   50.64    5.94
   1  -1   2   53.00    5.94
  -1  -1  -2   48.82    6.05
   1  -1   2   48.65    5.96
  -1  -1  -2   50.92    6.05
   1  -1   2   50.29    5.94
   1   1   2   51.06    5.98
   1   1   2   49.87    5.94
  -1  -1   2   45.80    5.94
  -1  -1   2   49.01    5.96
   1   1   2   51.00    5.94
  -1  -1   2   48.95    5.95
  -1   1  -2   50.36    6.05
  -1  -1   2   50.15    5.97
  -1   1   4   18.72    2.50
   1  -1   4   18.04    2.46
  -1   1   4   16.98    2.47
  -1   1   4   19.96    2.56
  -1   1   4   18.44    2.34
   1  -1   4   19.06    2.54
  -1   1   4   18.27    2.49
   1  -1   4   16.63    2.70
   1  -1   4   20.94    2.48
   1   1   4   19.49    2.54
  -1  -1   4   18.87    2.44
   1   1   4   18.46    2.49
   1   1   4   20.81    2.38
  -1  -1   4   18.49    2.35
  -1  -1   4   21.07    2.51
  -1  -1   4   17.92    2.54
   1   1   4   18.09    2.47
  -1  -1   4   22.77    2.53
   1   1   4   20.38    2.47
   1  -1   6    2.98    1.12
   1  -1   6    2.16    1.19
  -1   1   6    4.01    1.41
   1  -1   6    1.45    1.15
   1  -1   6    2.55    1.31
   1  -1   6    0.90    1.17
   1   1   6    3.41    1.17
   1   1   6    2.63    1.19
   1   1   6    2.82    1.13
   1   1   6    2.20    1.84
   1   1   6    0.50    1.22
   1   1   6    4.15    1.77
  -1  -1   6    2.18    1.58
   2  -1   1  101.66   11.87
  -2   1   1   94.09   11.87
  -2   1   1   94.86   11.88
  -2   1   1  103.79   11.86
   2  -1   1   99.94   11.87
   2  -1   1   96.33   11.87
   2   1  -1   93.73   11.11
   2   1  -1   94.16   11.11
  -2   1   1  104.84   11.86
  -2   1   1   92.50   11.88
   2  -1   1   95.09   11.92
   2  -1   1  100.13   11.87
  -2  -1  -1   90.13   11.12
  -2  -1  -1   92.70   11.12
   2   1   1  100.65   11.87
   2  -1  -1   91.05   11.11
   2   1   1   95.77   11.92
   2   1   1   94.10   11.87
  -2  -1   1  103.22   11.86
  -2  -1   1   96.63   11.88
  -2   1  -1   90.57   11.12
  -2  -1   1   96.31   11.87
  -2  -1   1  101.39   11.86
   2   1   1   96.12   11.90
   2  -1  -1   93.03   11.11
  -2   1  -1   90.72   11.12
   2  -1   3   99.10   11.64
  -2   1   3   96.58   11.64
   2  -1   3   98.28   11.67
   2  -1   3   97.04   11.62
  -2   1   3   93.12   11.62
  -2   1   3   95.19   11.66
  -2   1   3   94.99   11.62
  -2  -1   3   96.32   11.66
   2   1   3   98.92   11.67
  -2  -1   3   93.96   11.62
  -2  -1   3   97.31   11.65
   2   1   3   93.19   11.62
  -2  -1   3   95.35   11.63
   2  -1   5   23.87    2.98
   2  -1   5   24.83    3.07
  -2   1   5   25.79    3.13
   2  -1   5   26.72    3.12
   2  -1   5   17.82    3.13
   2   1   5   22.86    3.17
  -2  -1   5   25.08    3.01
   2   1   5   22.32    3.05
   2   1   5   26.65    3.12
  -2  -1   5   24.02    3.09
   2   1   5   24.06    2.99
   2   1   5   17.08    3.03
   2  -1   7    6.44    1.98
   2  -1   7    4.91    1.59
   2  -1   7    7.02    2.03
   2   1   7    5.08    2.17
   2   1   7    8.42    2.06
   2   1   7    9.77    1.88
   3  -1   0   11.77    1.40
  -3  -1   0   11.76    1.39
  -3  -1   0    9.88    1.42
  -3   1   0   11.24    1.40
  -3   1   0   11.36    1.42
  -3  -1   0   10.92    1.40
   3   1   0   11.57    1.40
  -3   1   0   11.43    1.40
   3  -1   0   11.84    1.40
   3   1   0   11.65    1.40
  -3  -1   0   12.11    1.40
  -3   1   0   11.00    1.40
  -3   1   2    0.75    0.28
   3  -1   2    0.92    0.21
  -3   1   2    0.42    0.29
  -3  -1  -2    0.22    0.17
   3  -1   2    0.19    0.19
   3  -1   2    0.93    0.46
  -3  -1  -2    0.66    0.21
   3  -1   2    1.14    0.53
  -3   1   2    0.77    0.23
  -3   1   2    0.65    0.22
   3   1   2    0.64    0.21
  -3  -1   2    0.67    0.25
   3   1   2    0.49    0.33
  -3  -1   2    0.70    0.28
   3   1   2    0.71    0.20
   3   1   2    0.54    0.29
  -3  -1   2    0.32    0.27
  -3  -1   2    0.22    0.22
   3   1   2    0.70    0.24
  -3   1  -2    0.69    0.19
  -3   1  -2    0.98    0.22
  -3   1   4   22.27    3.03
   3  -1   4   21.12    2.98
   3  -1   4   22.35    2.85
   3  -1   4   19.88    2.95
   3  -1   4   24.28    2.89
   3  -1   4   22.20    2.94
   3  -1   4   24.72    3.00
   3  -1   4   23.17    2.94
   3   1   4   21.95    2.85
   3   1   4   26.43    2.89
   3   1   4   20.71    2.94
   3   1   4   23.64    3.02
  -3  -1   4   23.50    2.97
   3   1   4   22.93    2.95
  -3  -1   4   24.63    2.92
   3   1   4   24.42    3.03
   3  -1   6    2.34    0.69
   3  -1   6    1.10    1.16
   3  -1   6    1.45    0.98
   3  -1   6    2.92    1.05
   3  -1   6    1.29    1.15
   3  -1   6    3.09    1.41
   3  -1   6    1.59    0.98
   3   1   6    3.65    1.14
   3   1   6    1.93    1.24
   3   1   6   -0.21    1.15
   3   1   6    1.52    1.03
  -3   1  -6   -1.36    1.64
   3   1   6    0.88    1.17
   3   1   6    2.37    0.70
   3   1   6    0.95    0.99
   3   1   6    1.49    1.45
   4  -1   1  505.58   63.07
  -4   1   1  527.87   63.00
   4  -1   1  525.15   63.01
  -4   1   1  544.85   62.99
  -4  -1  -1  476.45   64.39
  -4   1   1  535.93   63.00
  -4   1   1  521.67   63.03
   4  -1   1  532.22   63.01
  -4  -1  -1  533.02   64.38
  -4  -1  -1  545.82   64.38
   4   1  -1  556.82   64.37
   4  -1   1  525.28   63.00
   4   1  -1  560.92   64.37
  -4   1   1  527.88   62.99
   4  -1  -1  551.08   64.37
   4   1   1  521.81   63.01
   4   1   1  503.60   63.01
   4  -1  -1  564.48   64.37
   4   1   1  535.00   63.00
  -4   1  -1  519.79   64.38
  -4  -1   1  529.15   63.00
   4   1   1  500.55   63.06
  -4   1  -1  546.73   64.38
  -4  -1   1  526.66   62.99
  -4   1  -1  480.90   64.40
  -4  -1   1  491.95   63.04
  -4  -1   1  533.33   63.00
  -4  -1   1  510.34   63.01
   4  -1   3   12.82    1.75
  -4   1   3   14.41    1.77
   4  -1   3   16.19    1.84
   4  -1   3   12.21    1.79
   4  -1   3   13.73    1.71
   4  -1   3   11.72    1.70
   4  -1   3   13.55    1.79
   4  -1   3   14.60    1.79
  -4   1   3   12.73    1.73
  -4  -1   3   13.35    1.79
   4   1   3   15.64    1.82
   4   1   3   15.70    1.80
   4   1   3   13.12    1.77
   4   1   3   14.11    1.79
  -4  -1   3   12.46    1.71
   4   1   3   13.67    1.72
   4   1   3   14.09    1.80
   4   1   3   11.23    1.70
   4  -1   5    7.27    1.10
   4  -1   5    8.63    1.29
   4  -1   5    7.00    1.20
   4  -1   5    7.42    1.49
   4  -1   5    6.78    1.46
   4  -1   5    5.31    0.92
  -4  -1  -5    4.15    1.45
   4   1   5    5.69    0.92
   4   1   5    5.50    1.08
   4   1   5    7.29    1.20
   4   1   5    4.47    1.29
   4   1   5    5.70    1.48
   4   1   5    5.50    1.12
   4  -1   7    7.35    2.50
   4  -1   7    8.05    1.91
   4  -1   7   10.59    2.53
   4  -1   7   12.03    1.99
   4   1   7    8.69    2.31
   4   1   7    8.19    2.64
   4   1   7    9.27    2.04
   4   1   7    7.35    1.88
   5  -1   0    3.07    0.54
   5  -1   0    3.06    0.41
   5  -1   0    2.65    0.41
  -5  -1   0    2.33    0.38
  -5  -1   0    3.05    0.42
   5   1   0    2.13    0.49
   5   1   0    2.61    0.39
  -5   1   0    2.51    0.39
  -5   1   0    2.46    0.46
  -5  -1   0    2.52    0.40
   5   1   0    2.38    0.40
  -5   1   0    2.51    0.40
  -5  -1   0    3.20    0.50
  -5   1   0    2.62    0.41
  -5  -1  -2    4.43    0.71
   5   1  -2    5.14    0.66
   5  -1   2    5.88    0.80
   5  -1   2    6.97    1.09
  -5   1   2    5.91    0.76
  -5   1   2    6.56    0.84
   5  -1   2    5.72    0.79
  -5   1   2    5.44    0.74
   5  -1   2    6.36    0.83
  -5   1   2    5.50    0.74
  -5   1   2    7.22    0.81
  -5  -1  -2    5.73    0.71
  -5  -1   2    5.73    0.75
  -5  -1   2    6.33    0.79
   5   1   2    5.87    1.05
   5   1   2    4.44    0.78
   5   1   2    7.46    0.85
  -5   1  -2    5.97    0.73
   5  -1  -2    5.30    0.67
   5   1   2    5.44    0.95
  -5   1  -2    4.42    0.79
  -5   1  -2    4.67    0.70
  -5  -1   2    5.52    0.74
  -5  -1   2    6.32    0.85
   5   1   2    5.27    0.78
  -5  -1   2    5.20    0.74
  -5   1   4    2.43    0.44
   5  -1   4    5.28    0.86
  -5  -1  -4    2.29    0.99
  -5   1   4    2.37    0.72
   5  -1   4    3.96    0.58
   5  -1   4    3.80    0.90
   5  -1   4    2.76    0.63
  -5   1   4    3.06    0.78
   5  -1   4    3.30    0.83
   5  -1   4    3.49    0.72
   5  -1   4    2.64    0.79
  -5   1   4    2.97    0.89
   5   1   4    3.98    0.79
   5   1   4    3.07    0.85
  -5  -1   4    3.33    0.97
   5   1   4    3.14    0.70
   5   1   4    3.63    0.55
  -5  -1   4    2.43    0.44
   5   1   4    3.92    0.80
   5   1   4    3.20    0.78
   5   1   4    3.83    0.67
  -5  -1   4    3.56    0.89
   5  -1   6    1.13    1.17
   5  -1   6    0.70    0.71
   5  -1   6    1.34    1.44
  -5  -1  -6   -1.15    2.19
   5  -1   6   -0.61    1.11
   5  -1   6    1.26    1.01
   5  -1   6    0.65    0.83
   5  -1   6    0.09    0.88
   5  -1   6    0.89    1.10
   5   1   6    0.86    0.92
  -5   1  -6    0.58    1.79
   5   1   6    0.02    1.26
   5   1   6    0.89    1.09
   5   1   6    2.18    1.24
   5   1   6   -0.77    0.82
   5   1   6    0.77    0.82
  -6   1   1  138.87   16.36
  -6  -1  -1  126.03   15.57
  -6  -1  -1  119.71   15.59
   6   1  -1  132.45   15.56
  -6  -1  -1  125.62   15.57
   6  -1   1  135.89   16.37
   6  -1   1  129.41   16.38
   6  -1   1  137.54   16.47
  -6   1   1  140.55   16.36
   6   1  -1  134.39   15.56
  -6   1   1  138.17   16.41
  -6   1   1  134.62   16.36
  -6  -1   1  141.94   16.38
  -6  -1   1  126.79   16.41
  -6  -1   1  145.97   16.37
   6   1   1  132.61   16.37
   6  -1  -1  129.98   15.56
   6   1   1  124.22   16.38
  -6   1  -1  124.82   15.60
  -6   1  -1  129.79   15.57
   6   1   1  133.37   16.45
   6   1   1  134.10   16.37
  -6  -1   1  133.57   16.36
  -6  -1   1  138.28   16.36
   6  -1  -1  136.02   15.56
   6  -1   3   14.86    1.89
  -6  -1  -3   15.20    2.17
   6  -1   3   11.22    1.84
   6  -1   3   14.68    1.87
  -6   1   3   16.91    1.82
  -6   1   3   13.16    1.72
   6  -1   3   13.07    1.82
   6  -1   3   14.24    1.83
  -6   1   3   15.43    1.94
  -6   1   3   15.01    1.89
   6  -1   3   12.51    1.76
  -6   1   3   12.68    1.81
  -6  -1   3   13.39    1.92
  -6  -1   3   15.37    1.90
  -6  -1   3   13.51    1.72
   6   1   3   14.33    1.88
   6   1   3   13.59    1.82
   6   1   3   14.35    1.87
   6   1   3   14.82    1.87
   6   1   3   12.14    1.83
   6   1   3   13.25    1.77
  -6   1  -3   15.71    2.19
  -6  -1   3   14.73    1.87
   6   1   3   16.01    1.87
   6  -1   5    5.55    1.86
   6  -1   5    7.12    2.01
   6  -1   5    7.31    2.19
   6  -1   5    6.42    2.45
   6  -1   5    8.51    1.63
   6  -1   5    9.26    1.54
   6  -1   5   12.25    1.31
   6  -1   5    8.18    1.44
  -6  -1  -5    6.02    1.57
   6   1   5   11.42    1.55
   6   1   5    8.63    2.23
   6   1   5    7.33    2.74
   6   1   5    8.38    1.98
   6   1   5    9.36    1.92
  -6   1  -5    6.61    1.67
   6   1   5    6.68    1.47
   6   1   5    8.63    1.28
   6   1   5    8.33    1.64
   6   1   5   11.18    3.41
   6  -1   7    4.80    1.41
   6  -1   7    5.17    2.28
   6  -1   7    2.62    1.23
   6  -1   7    7.88    1.45
   6   1   7    4.29    1.33
   6   1   7    3.31    1.26
   6   1   7    5.26    1.48
   6   1   7    4.84    1.66
   6   1   7    2.43    1.14
  -7   1   0   22.63    2.74
   7  -1   0   22.71    2.82
   7   1   0   22.49    2.69
  -7  -1   0   21.84    2.73
   7   1   0   19.60    2.77
  -7  -1   0   20.65    2.68
  -7   1   0   22.29    2.69
   7   1   0   23.10    2.69
   7  -1   0   20.14    2.68
  -7  -1   0   21.59    2.68
  -7   1   0   20.79    2.68
   7  -1   0   22.19    2.69
  -7  -1   0   22.61    2.69
  -7   1   0   21.93    2.68
  -7   1   2    7.47    1.13
  -7   1   2    6.18    0.92
   7  -1   2    6.36    1.01
   7  -1   2    4.50    1.02
  -7   1   2    6.38    1.07
   7  -1   2    7.46    1.33
   7  -1   2    6.45    1.05
  -7   1   2    6.36    1.14
  -7  -1  -2    7.51    1.32
  -7   1   2    7.78    1.02
   7  -1   2    9.41    1.02
   7   1   2    8.62    1.40
  -7   1  -2    6.45    1.08
   7   1   2    7.86    1.12
  -7  -1   2    6.84    0.92
  -7  -1   2    6.34    0.99
  -7   1  -2    8.35    1.26
  -7  -1   2    7.27    1.10
  -7  -1   2    7.24    1.09
   7   1   2    8.60    1.06
  -7  -1   2    6.28    1.13
  -7   1   4    5.53    1.22
   7  -1   4    7.64    1.08
   7  -1   4    6.27    1.02
   7  -1   4    5.34    1.06
   7  -1   4    4.35    1.14
   7  -1   4    5.92    0.88
  -7   1   4    5.25    0.81
  -7  -1  -4    5.30    1.27
   7  -1   4    5.96    1.06
   7  -1   4    4.31    1.00
  -7   1   4    4.23    1.09
  -7   1   4    6.65    1.21
  -7  -1   4    5.91    1.19
  -7  -1   4    3.86    1.16
  -7   1  -4    3.73    1.14
   7   1   4    5.86    1.07
   7   1   4    6.28    1.03
   7   1   4    5.74    0.89
   7   1   4    6.57    1.12
  -7  -1   4    5.93    0.82
   7   1   4    4.77    1.09
  -7  -1   4    5.77    1.10
   7   1   4    5.32    1.17
   7   1   4    5.37    1.12
   7  -1   6    1.96    1.12
   7  -1   6    1.87    1.28
  -7  -1  -6   -2.26    1.83
   7  -1   6    1.23    0.80
   7  -1   6    1.25    1.02
   7  -1   6    0.84    0.92
   7  -1   6    1.48    0.93
   7  -1   6    3.70    0.88
   7   1   6    1.38    0.89
   7   1   6   -0.55    3.05
   7   1   6    1.44    0.89
   7   1   6    0.38    1.01
  -7   1  -6    1.91    1.85
   7   1   6    2.49    1.27
   7   1   6   -0.76    1.82
   7   1   6    2.82    0.87
   7   1   6    2.06    0.94
   7   1   6    5.55    2.21
  -8   1   1   36.80    4.44
   8  -1   1   35.87    4.62
  -8   1   1   35.43    4.50
  -8   1   1   34.71    4.53
  -8  -1  -1   34.01    4.60
  -8   1   1   39.10    4.45
  -8  -1  -1   37.59    4.53
  -8   1   1   37.95    4.54
   8  -1   1   33.35    4.48
  -8  -1   1   34.75    4.44
  -8   1  -1   32.24    4.55
  -8  -1   1   35.30    4.53
   8   1   1   35.32    4.50
  -8  -1   1   39.29    4.48
   8   1   1   35.56    4.62
  -8  -1   1   30.34    4.69
  -8   1  -1   39.60    4.54
  -8  -1   1   37.18    4.50
  -8  -1   1   39.77    4.45
  -8   1   3    3.97    0.83
  -8   1   3    3.75    0.87
  -8   1   3    3.27    0.88
   8  -1   3    4.23    0.88
  -8   1   3    4.92    0.68
   8  -1   3    4.88    0.90
  -8  -1  -3    5.68    1.16
   8  -1   3    3.46    0.89
   8  -1   3    4.47    0.75
   8  -1   3    4.61    0.90
   8  -1   3    3.98    0.86
  -8  -1   3    4.31    0.68
   8   1   3    4.26    0.86
   8   1   3    5.22    0.91
   8   1   3    4.97    0.88
   8   1   3    4.65    0.88
   8   1   3    4.91    0.76
  -8   1  -3    2.81    1.03
  -8  -1   3    5.18    0.96
  -8  -1   3    4.37    0.85
   8   1   3    4.86    0.92
  -8  -1   3    4.28    0.98
   8  -1   5    1.11    1.22
   8  -1   5    0.54    1.16
   8  -1   5    1.54    1.03
   8  -1   5   -0.08    0.89
   8  -1   5    1.04    2.48
   8  -1   5   -0.71    1.19
   8  -1   5    0.15    0.82
   8  -1   5   -0.21    1.08
  -8  -1  -5    0.13    1.43
   8   1   5    1.73    0.99
   8   1   5    0.41    1.14
   8   1   5    0.29    1.08
  -8  -1   5    0.57    1.22
   8   1   5    1.00    1.00
  -8   1  -5    1.10    1.30
   8   1   5    0.87    0.72
   8   1   5   -2.28    2.19
   8   1   5    0.31    0.78
   8   1   5    0.69    1.23
   8   1   5    0.07    1.16
   8  -1   7    9.38    2.35
   8  -1   7    9.12    1.97
   8  -1   7    9.10    1.66
   8  -1   7    9.82    1.77
   8  -1   7   11.95    2.77
   8  -1   7    7.45    1.71
   8   1   7    3.73    1.47
   8   1   7    8.21    1.70
   8   1   7   10.00    2.41
   8   1   7    5.23    2.48
   8   1   7    5.14    1.68
   8   1   7    7.72    1.67
  -9  -1   0    5.13    0.95
  -9   1   0    4.14    0.76
  -9  -1   0    5.19    0.90
  -9   1   0    5.17    0.90
  -9  -1   0    4.17    0.75
  -9   1   0    3.33    0.74
  -9   1   0    5.35    0.95
  -9   1   0    8.29    1.04
  -9  -1   0    6.49    0.82
  -9  -1   0    5.33    1.20
  -9  -1  -2    0.20    0.77
  -9   1   2    1.06    0.68
  -9   1   2    1.74    0.61
   9  -1   2    1.14    0.83
  -9   1   2    1.04    0.52
  -9   1   2    1.24    0.35
   9  -1   2    0.63    0.62
  -9   1   2    0.92    0.35
  -9   1   2    0.96    0.46
  -9  -1   2    0.57    0.34
  -9   1  -2    0.80    0.83
  -9  -1   2    0.98    0.63
  -9  -1   2    1.20    0.64
  -9  -1   2    0.32    0.44
  -9  -1   2    1.42    0.37
  -9  -1   2    0.53    0.53
   9   1   2    1.42    0.92
   9   1   2    0.79    0.58
  -9   1   4   10.04    1.67
   9  -1   4    9.24    1.58
   9  -1   4    9.47    1.69
   9  -1   4   11.60    1.67
  -9   1   4    9.32    1.86
  -9  -1  -4    9.95    1.72
  -9   1   4   10.23    1.56
  -9   1   4    7.65    1.64
  -9   1  -4    6.99    1.70
   9   1   4   10.22    1.62
   9   1   4   12.17    1.50
  -9  -1   4   12.36    1.83
  -9  -1   4   11.44    1.60
   9   1   4   12.47    1.72
  -9  -1   4    6.26    1.73
   9   1   4   11.67    1.69
  -9  -1   4    9.28    1.66
   9  -1   6    0.25    0.77
   9  -1   6    1.15    1.03
   9  -1   6    0.72    0.97
   9  -1   6   -0.35    1.02
   9  -1   6    0.92    0.92
   9  -1   6   -0.90    1.11
   9   1   6    0.03    1.04
   9   1   6   -0.07    0.96
   9   1   6    0.81    1.11
   9   1   6    0.19    0.97
   9   1   6    0.49    0.96
   9   1   6   -1.31    0.78
   9   1   6    0.06    2.69
 -10  -1  -1   16.41    2.45
 -10  -1  -1   18.16    2.34
 -10   1   1   18.71    2.40
  10  -1   1   18.49    2.73
 -10   1   1   18.96    2.37
 -10   1   1   19.53    2.51
 -10   1   1   18.28    2.54
 -10   1   1   17.74    2.52
 -10   1   1   21.08    2.46
 -10   1  -1   16.73    2.47
 -10  -1   1   18.57    2.40
 -10   1  -1   17.46    2.40
 -10  -1   1   20.12    2.52
 -10  -1   1   18.91    2.38
 -10  -1   1   18.91    2.51
 -10   1  -1   18.16    2.35
 -10  -1   1   19.33    2.43
 -10  -1   1   18.89    2.67
 -10  -1   1   17.76    2.52
 -10   1   3    5.33    1.11
  10  -1   3    4.78    1.07
 -10   1   3    3.32    0.94
 -10   1   3    3.87    0.68
 -10   1   3    3.90    0.76
 -10  -1  -3    6.60    1.49
 -10   1   3    3.77    0.97
  10  -1   3    3.14    0.89
  10   1   3    3.22    0.98
  10   1   3    4.16    0.92
  10   1   3    3.74    1.01
 -10  -1   3    5.05    1.10
 -10  -1   3    3.28    0.91
 -10  -1   3    4.69    0.69
 -10   1  -3    4.21    1.29
 -10  -1   3    4.08    0.77
 -10  -1   3    5.00    1.14
  10  -1   5    2.24    1.07
  10  -1   5    1.11    0.99
  10  -1   5    1.93    1.39
  10  -1   5    4.40    2.45
 -10   1   5    1.93    1.42
 -10  -1  -5    0.63    1.38
  10  -1   5    2.97    1.03
  10  -1   5    2.02    0.90
  10  -1   5    4.55    1.51
  10  -1   5    0.93    0.93
  10   1   5    1.56    1.35
  10   1   5    2.48    0.85
 -10   1  -5    1.22    1.42
  10   1   5    3.91    2.27
  10   1   5    5.46    2.00
 -10  -1   5    1.71    1.13
 -10   1  -5    0.96    1.33
 -10  -1   5    1.18    1.32
  10   1   5    2.95    1.02
  10   1   5    2.90    1.41
  10   1   5    2.63    1.04
  10  -1   7    0.59    2.23
  10   1   7    0.26    2.22
 -11  -1   0   -0.05    0.47
 -11   1   0    0.52    0.62
 -11   1   0   -0.25    1.03
 -11  -1   0    0.11    0.67
 -11   1   0    0.83    0.72
 -11   1   0   -0.29    0.48
 -11  -1   0   -0.03    0.46
 -11  -1   0   -0.47    0.97
  11  -1   2    8.41    1.99
 -11   1   2   11.36    1.56
 -11   1   2   11.99    1.85
 -11   1   2   10.93    1.66
  11  -1   2   11.20    1.70
 -11  -1  -2   12.78    2.06
 -11   1   2   12.20    1.50
 -11   1   2    9.41    1.64
 -11   1   2   12.51    1.70
 -11  -1   2   13.99    1.80
 -11  -1   2   11.82    1.65
 -11  -1   2   12.16    1.57
 -11  -1   2   11.30    1.49
 -11   1  -2   12.44    2.10
 -11  -1   2   10.99    1.70
 -11   1   4    1.62    1.22
  11  -1   4    1.39    1.09
 -11  -1  -4    1.31    1.36
 -11   1   4    2.14    0.66
 -11   1   4    3.61    1.23
 -11   1   4    1.40    0.94
  11  -1   4    0.75    1.17
 -11  -1  -4    0.35    1.41
  11  -1   4    3.89    1.86
  11  -1   4    2.42    0.95
 -11   1   4    1.67    1.21
 -11   1   4    1.25    0.91
  11  -1   4    1.90    1.03
 -11   1   4    2.09    1.20
  11   1   4    3.75    1.16
  11   1   4   -1.93    1.80
 -11  -1   4    1.22    1.24
 -11  -1   4    1.36    0.86
 -11  -1   4    2.73    1.20
  11   1   4    0.61    0.86
  11   1   4    0.41    0.87
 -11  -1   4    1.68    0.67
 -11  -1   4    1.83    1.10
  11   1   4    2.64    1.14
 -11   1  -4    1.93    1.28
 -11  -1   4    3.71    1.33
  11   1   4    1.09    1.29
  11   1   4    1.58    1.99
 -11  -1   4    1.90    1.05
 -11   1  -4    1.89    1.45
  11  -1   6    1.46    0.86
  11  -1   6    0.36    2.75
  11  -1   6    4.03    1.37
  11  -1   6   -1.36    1.26
  11  -1   6    0.59    1.00
  11  -1   6    1.11    2.77
  11   1   6   -0.01    2.32
  11   1   6   -0.97    2.63
  11   1   6   -0.74    1.14
  11   1   6    0.17    0.90
  11   1   6    3.93    1.91
  11   1   6    0.36    0.88
 -12   1   1   41.50    4.74
 -12  -1  -1   32.91    4.60
 -12   1   1   40.45    4.90
 -12   1   1   36.37    4.79
 -12   1   1   39.22    4.84
 -12   1   1   38.24    4.85
 -12   1   1   38.17    4.88
 -12   1  -1   36.96    4.70
 -12  -1   1   33.68    5.20
 -12  -1   1   40.17    4.84
 -12   1  -1   34.23    4.54
 -12  -1   1   38.71    4.87
 -12   1  -1   37.13    4.55
 -12  -1   1   35.49    4.80
 -12  -1   1   37.00    4.88
 -12  -1   1   40.21    4.73
  12  -1   3   29.76    4.98
  12  -1   3   33.41    4.66
 -12   1   3   34.21    4.84
 -12  -1  -3   36.19    4.56
 -12   1   3   37.53    5.55
 -12   1   3   38.47    4.76
 -12   1   3   32.92    5.94
 -12   1   3   37.67    4.70
 -12   1   3   36.83    4.69
 -12   1   3   36.49    4.71
  12  -1   3   34.81    5.11
 -12   1   3   34.79    4.77
 -12  -1  -3   33.10    4.65
 -12   1   3   35.55    4.47
  12  -1   3   37.25    4.69
  12   1   3   37.10    4.94
 -12  -1   3   37.20    4.71
 -12  -1   3   36.14    4.47
 -12  -1   3   36.06    4.68
 -12   1  -3   32.15    4.60
  12   1   3   34.65    5.15
 -12  -1   3   36.26    4.67
 -12  -1   3   35.16    4.98
 -12  -1   3   36.09    4.76
  12   1   3   38.69    4.65
 -12  -1   3   35.87    4.89
 -12   1  -3   29.94    4.53
 -12  -1   3   36.49    4.67
  12  -1   5   21.02    3.25
  12  -1   5   25.31    3.97
 -12   1   5   19.43    3.38
 -12  -1  -5   20.11    3.32
  12  -1   5   26.09    3.21
 -12   1   5   20.64    3.46
 -12   1   5   26.46    2.96
 -12  -1  -5   19.37    2.76
  12  -1   5   23.04    3.10
  12  -1   5   22.46    3.09
 -12  -1   5   18.16    3.18
  12   1   5    9.42    3.66
 -12  -1   5   20.64    2.81
 -12   1  -5   16.76    3.13
  12   1   5   15.82    3.20
 -12   1  -5   13.33    2.58
  12   1   5   19.04    3.08
  12   1   5   11.48    3.70
  12   1   5   23.34    3.21
 -12  -1   5   20.94    3.23
  12   1   5   23.06    3.08
 -13  -1   0    0.85    0.80
 -13  -1   0    2.46    1.42
 -13   1   0   -0.10    0.77
 -13  -1   0    0.33    0.84
 -13   1   0    0.63    0.84
 -13   1   2    7.25    1.31
 -13  -1  -2    3.84    1.41
 -13   1   2    5.01    1.24
 -13   1   2    7.50    1.32
 -13   1   2    3.85    0.92
 -13   1  -2    1.90    1.35
 -13  -1   2    7.03    1.31
 -13  -1   2    5.90    0.94
  13   1   2    5.86    1.28
 -13   1   4    3.52    1.12
 -13  -1  -4    2.68    1.20
  13  -1   4    4.08    1.44
 -13   1   4    3.03    1.28
 -13   1   4    4.19    1.72
  13  -1   4    2.30    1.37
 -13   1   4    4.24    1.23
 -13  -1  -4    3.66    1.27
  13  -1   4    2.32    1.40
 -13  -1  -4    2.66    1.50
 -13   1   4    3.34    0.85
 -13   1   4    1.37    1.45
  13  -1   4    4.08    1.00
  13  -1   4    3.23    1.24
 -13  -1   4    2.63    1.05
 -13  -1   4    2.31    0.90
 -13  -1   4    3.41    1.32
 -13  -1   4    1.92    1.29
 -13  -1   4    4.22    0.84
 -13   1  -4    0.97    1.29
  13   1   4    3.16    1.29
  13   1   4    3.45    1.01
 -13  -1   4    2.36    1.03
  13   1   4    1.59    1.80
  13   1   4    1.54    1.24
 -13   1  -4    8.88    2.11
  13  -1   6    2.08    1.09
 -13  -1  -6    1.77    0.89
  13  -1   6    1.48    2.50
  13  -1   6    2.69    1.09
  13   1   6    4.46    2.21
  13   1   6    4.46    1.70
  13   1   6    5.44    1.51
 -13   1  -6    1.49    0.93
 -14  -1  -1    8.35    2.43
 -14   1   1    6.21    2.22
 -14  -1  -1    5.05    1.60
 -14   1   1   10.89    2.85
 -14   1   1    8.22    2.50
 -14   1   1    8.48    1.29
 -14   1   1    8.91    1.85
 -14   1   1    6.76    1.47
 -14   1   1   10.10    1.76
 -14   1   1    7.56    1.50
 -14   1   1    7.57    2.29
 -14  -1   1   11.23    2.79
 -14  -1   1   11.74    1.95
 -14   1  -1    8.39    2.64
 -14  -1   1    7.30    1.47
 -14  -1   1    6.86    2.78
 -14  -1   1    7.15    2.03
 -14   1  -1    5.92    1.80
 -14  -1   1    9.14    1.29
 -14   1  -1    6.81    2.34
 -14  -1   1    7.30    2.61
 -14   1   3    2.42    0.83
 -14  -1  -3    3.87    1.46
 -14   1   3    2.62    1.07
 -14   1   3    1.39    0.95
  14  -1   3    5.09    1.27
  14  -1   3    3.53    1.21
 -14   1   3    4.87    0.85
 -14   1   3    3.03    1.06
 -14   1   3    5.89    1.83
 -14   1   3    6.40    2.49
 -14  -1  -3    4.46    2.09
 -14   1   3    3.58    0.88
  14   1   3    6.15    2.51
 -14  -1   3    3.37    2.08
 -14   1  -3    8.61    1.99
 -14  -1   3    4.03    1.50
  14   1   3    4.48    1.23
 -14  -1   3    3.21    1.32
 -14  -1   3    2.64    0.99
 -14  -1   3    4.34    0.83
 -14   1  -3    0.69    1.26
 -14  -1   3    3.37    1.11
 -14  -1   3    2.51    0.84
 -14  -1  -5    3.40    0.94
  14  -1   5    2.10    1.90
  14  -1   5    2.29    0.88
  14  -1   5    3.04    1.29
 -14   1   5    2.69    1.36
 -14  -1  -5    1.89    1.22
 -14   1   5    0.35    1.24
 -14   1   5    2.02    1.09
  14   1   5    3.48    1.47
  14   1   5    3.26    1.90
 -14   1  -5    2.42    1.13
 -14  -1   5    1.69    1.14
 -14   1  -5    1.12    1.04
 -14  -1   5    3.22    1.41
 -15  -1   0    2.52    1.00
 -15  -1   0    6.31    1.82
 -15   1   0    4.05    1.24
 -15  -1   0    3.55    1.32
 -15   1   0    4.13    1.31
 -15   1   0    4.79    1.52
 -15   1   0    2.78    0.87
 -15   1   0    5.66    1.99
 -15  -1   0    4.99    1.32
 -15   1   2    5.66    1.95
 -15   1   2    3.31    1.11
 -15  -1  -2    2.60    1.38
 -15   1   2    5.31    2.07
 -15   1   2    3.24    1.10
 -15   1   2    4.12    1.33
 -15   1   2    4.23    1.56
  15  -1   2    2.71    1.27
 -15   1   2    2.98    0.92
 -15  -1  -2    0.98    1.11
 -15   1   2    3.10    0.87
 -15  -1   2    4.21    1.22
 -15  -1   2    6.01    0.89
  15   1   2    4.75    1.28
 -15  -1   2    5.33    2.06
 -15  -1   2    1.84    0.92
 -15  -1   2    3.29    1.15
 -15  -1   2    3.91    1.43
 -15   1  -2    3.47    1.20
 -15  -1   2    3.11    0.96
 -15  -1   2    3.14    1.53
 -15   1  -2    2.90    1.54
  15  -1   4    1.06    0.97
 -15   1   4    1.06    0.91
  15  -1   4    2.81    1.67
 -15   1   4    0.54    0.80
 -15  -1  -4   -1.22    1.05
 -15   1   4    1.25    1.12
 -15   1   4   -0.21    1.08
 -15  -1  -4    1.39    1.01
  15   1   4    2.43    1.10
 -15  -1   4   -0.20    1.00
 -15   1  -4    0.54    1.01
  15   1   4    1.56    1.46
 -15  -1   4    0.16    0.85
 -15  -1   4    1.75    1.18
 -15  -1   4    0.45    0.80
 -16  -1  -1    4.14    1.72
 -16  -1  -1    2.56    1.13
 -16   1   1    7.21    2.58
 -16   1   1    4.90    1.50
 -16   1   1    3.68    1.95
 -16   1   1    3.18    0.86
 -16   1  -1    2.71    1.17
 -16  -1   1    3.53    1.55
 -16  -1   1    5.81    1.82
 -16  -1   1    3.45    0.90
 -16   1  -1    3.01    0.95
  16   1   1    3.57    1.46
 -16  -1   1    5.18    2.50
 -16  -1   1    4.10    1.80
 -16   1   3   17.30    3.19
 -16  -1  -3   14.09    2.63
 -16   1   3   19.20    2.79
 -16   1   3   19.07    2.63
 -16   1   3   13.70    2.88
  16  -1   3   15.55    3.19
 -16   1   3   18.23    2.55
 -16   1   3   11.47    3.20
 -16  -1   3   21.26    2.79
 -16   1  -3   13.58    2.86
 -16  -1   3   15.74    2.49
 -16  -1   3   15.94    2.84
 -16  -1   3   19.34    2.60
 -16  -1   3   14.03    3.14
  16   1   5    0.82    2.32
 -17  -1   0    1.78    0.89
 -17   1   0    0.23    0.74
 -17  -1   0    4.79    2.16
 -17   1   0    1.58    1.32
 -17   1   2    0.71    0.78
 -17   1   2    1.34    1.23
 -17  -1  -2   -0.01    1.04
 -17   1   2    1.63    0.83
 -17   1   2    1.71    0.86
 -17   1   2    0.79    0.83
 -17  -1   2    0.54    0.80
 -17  -1   2    1.06    0.72
 -17  -1   2    2.14    0.86
 -17   1  -2    0.79    1.02
 -17  -1   2    0.37    0.84
 -17  -1   2    2.16    1.21
 -17   1   4    2.13    1.11
  17  -1   4    0.96    1.00
  17  -1   4    5.83    1.56
 -17   1   4    1.98    1.01
 -17  -1  -4    1.72    0.94
 -17   1   4    1.26    1.21
 -17   1   4    2.07    0.84
 -17   1   4    0.87    1.24
  17   1   4    0.38    1.36
 -17  -1   4    1.39    1.09
 -17  -1   4    1.90    1.07
 -17   1  -4    2.10    0.96
 -17  -1   4    1.96    0.97
 -17  -1   4    1.43    1.17
 -18   1   1    2.89    0.94
 -18   1   1    3.07    0.84
 -18   1   1    2.65    0.71
 -18  -1  -1    1.35    1.08
 -18   1  -1    4.52    2.20
 -18  -1   1    1.86    0.82
 -18  -1   1   -0.08    0.84
 -18  -1   1    1.31    0.69
 -18  -1   1    0.93    1.47
 -18  -1   1    2.29    1.17
 -18   1  -1    2.32    0.92
 -18  -1   1    2.54    1.01
 -18   1   3    3.82    1.97
 -18   1   3    2.79    0.86
 -18  -1  -3    2.17    0.98
 -18   1   3    2.12    1.02
 -18   1   3    2.40    0.79
  18  -1   3    1.91    1.36
 -18   1   3    1.54    0.97
 -18  -1   3    4.98    1.80
 -18   1  -3    1.21    1.11
 -18  -1   3    4.44    1.25
 -18  -1   3    1.94    0.99
 -18  -1   3    2.53    0.96
 -18  -1   3    1.76    0.83
  18   1   3    2.49    1.43
 -19   1   0   -0.23    1.33
 -19   1   0    0.55    0.67
 -19  -1   0   -0.39    0.74
 -19  -1   0   -0.28    1.10
 -19   1   2    1.66    0.87
 -19   1   2   -0.15    0.52
 -19   1   2   -0.28    1.13
 -19   1   2    0.45    0.74
 -19  -1  -2    0.79    1.07
 -19   1   2    0.30    0.89
 -19   1   2    0.28    0.76
 -19  -1   2   -0.12    0.72
 -19  -1   2    0.01    0.56
 -19  -1   2    1.29    0.71
 -19  -1   2    1.22    0.84
 -19  -1   2   -0.04    0.97
 -19   1  -2    0.86    1.12
 -20  -1  -1    0.93    1.10
 -20   1   1    5.24    1.77
 -20   1   1    3.29    0.88
 -20   1  -1    2.42    1.35
 -20  -1   1    2.94    0.88
   0   2   0  140.18   17.52
   0  -2   0  142.64   17.52
   0  -2   0  149.78   17.52
   0   2   0  148.33   17.52
   0  -2   2   61.49    8.16
   0  -2   2   68.87    8.16
   0   2  -2   64.91    7.80
   0   2   2   72.07    8.21
   0  -2   2   63.10    8.17
   0  -2  -2   66.76    7.80
   0   2   2   64.84    8.18
   0  -2  -2   65.34    7.80
   0   2   2   70.38    8.16
   0  -2   2   67.83    8.18
   0  -2   2   71.01    8.17
   0  -2   2   69.66    8.20
   0  -2   2   68.46    8.16
   0   2   2   74.28    8.16
   0   2   2   66.33    8.18
   0   2  -2   61.34    7.80
   0   2   2   61.84    8.16
   0   2   4  147.59   17.45
   0  -2   4  143.13   17.51
   0   2   4  139.60   17.50
   0  -2   4  137.72   17.50
   0   2   4  150.38   17.54
   0  -2   4  149.03   17.45
   0  -2   4  147.90   17.49
   0   2   4  137.75   17.50
   0  -2   6   14.97    2.45
   0  -2   6   17.41    2.74
   0   2   6   16.21    2.88
   0   2   6   14.64    2.71
   0  -2   6   14.03    3.11
   0  -2   6   16.22    2.35
   0   2   6   15.46    2.39
   1  -2   1    2.41    0.48
  -1   2   1    2.42    0.33
   1  -2   1    2.25    0.35
   1  -2   1    2.90    0.35
  -1   2   1    2.55    0.35
   1   2  -1    2.83    0.35
   1  -2   1    3.07    0.37
   1   2  -1    2.65    0.35
  -1   2   1    2.75    0.39
  -1   2   1    2.50    0.32
  -1  -2  -1    2.68    0.36
   1  -2   1    2.39    0.34
  -1   2   1    2.76    0.33
  -1  -2  -1    2.77    0.35
  -1  -2   1    2.33    0.36
  -1  -2   1    2.21    0.33
  -1  -2   1    2.34    0.33
   1   2   1    2.56    0.35
   1   2   1    3.07    0.45
   1   2   1    2.64    0.34
   1  -2  -1    2.70    0.34
  -1  -2   1    2.66    0.39
  -1  -2   1    2.84    0.33
   1  -2  -1    2.70    0.34
   1   2   1    3.15    0.35
  -1   2  -1    2.58    0.36
  -1   2  -1    2.37    0.35
   1   2   1    2.57    0.39
  -1   2   3    5.32    0.95
   1  -2   3    5.55    0.84
   1  -2   3    7.56    0.88
   1  -2   3    7.19    0.92
  -1  -2  -3    6.30    0.82
  -1   2   3    7.26    0.89
   1  -2   3    7.89    0.98
   1   2   3    6.30    0.87
  -1  -2   3    7.26    0.93
   1   2   3    6.33    0.87
   1   2   3    6.61    0.85
  -1  -2   3    6.23    0.95
   1   2   3    8.06    0.99
  -1   2  -3    6.31    0.81
  -1  -2   3    6.35    0.83
   1  -2   5   14.60    1.83
   1  -2   5   12.67    1.64
  -1   2   5   11.34    1.81
  -1   2   5   12.22    2.08
  -1   2   5   12.26    1.61
   1  -2   5   14.20    2.04
   1  -2   5   13.00    1.78
   1   2   5   17.16    1.91
   1   2   5    9.72    1.94
   1   2   5   11.78    1.83
   1   2   5   10.38    1.76
  -1  -2   5    9.07    1.71
  -1  -2   5   16.74    1.97
   1   2   5   11.92    1.65
   1  -2   7    1.89    1.24
   1  -2   7    3.71    1.25
   1  -2   7    1.37    1.30
   1   2   7    1.31    1.29
   1   2   7    2.44    1.18
   2   2   0   20.59    2.60
  -2  -2   0   21.11    2.60
   2   2   0   22.85    2.61
  -2  -2   0   21.92    2.60
   2  -2   0   21.02    2.60
  -2   2   0   20.62    2.63
   2  -2   0   22.00    2.61
  -2   2   0   21.65    2.60
   2  -2   2    4.82    0.67
   2  -2   2    6.19    0.71
  -2   2   2    5.81    0.74
   2  -2   2    4.89    0.68
  -2   2   2    5.24    0.70
   2  -2   2    6.22    0.96
  -2  -2  -2    4.41    0.57
  -2   2   2    5.03    0.67
   2  -2   2    5.01    0.66
  -2   2   2    5.25    0.68
  -2  -2  -2    4.33    0.56
  -2  -2   2    4.79    0.67
  -2  -2   2    5.06    0.72
   2   2   2    4.65    0.71
  -2  -2   2    6.54    0.71
   2   2   2    5.45    0.67
   2   2   2    4.80    0.67
  -2   2  -2    3.90    0.56
   2   2   2    5.29    0.67
   2   2   2    4.15    0.75
  -2  -2   2    4.42    0.69
   2  -2   4    8.94    1.38
  -2   2   4    7.97    1.29
  -2   2   4    7.67    1.07
   2  -2   4    8.28    1.29
  -2   2   4    7.48    1.30
   2  -2   4    8.81    1.26
   2  -2   4    7.87    1.23
  -2   2   4    9.24    1.32
   2   2   4    7.54    1.27
  -2  -2   4    7.32    1.08
   2   2   4    9.93    1.32
  -2  -2   4    9.24    1.26
  -2  -2   4    8.63    1.22
   2   2   4    9.93    1.30
   2   2   4    9.25    1.31
   2   2   4   10.67    1.16
  -2  -2   4   10.08    1.32
   2  -2   6    0.38    1.13
   2  -2   6    0.33    0.66
   2  -2   6    1.56    1.07
   2  -2   6   -0.38    0.96
   2  -2   6    0.08    1.06
   2  -2   6    0.82    1.12
   2   2   6   -0.87    1.08
   2   2   6    0.91    1.09
   2   2   6    2.90    1.32
   2   2   6   -0.14    1.23
   2   2   6    0.83    0.65
   2   2   6    0.25    1.01
   2   2   6    0.86    0.97
   2   2   6    1.21    1.39
   3  -2   1  101.15   11.97
   3  -2   1   95.41   12.03
  -3   2   1   99.47   11.97
   3   2  -1   99.87   12.05
  -3   2   1  101.47   11.96
   3  -2   1  101.97   11.97
  -3   2   1   98.99   11.96
  -3   2   1  103.00   11.96
  -3  -2  -1   99.26   12.05
   3  -2   1   97.82   11.96
  -3  -2  -1   99.22   12.06
   3  -2   1  100.97   11.97
   3   2  -1  101.23   12.05
  -3   2   1   92.62   11.99
   3   2   1  102.11   11.97
   3   2   1   97.51   11.97
  -3  -2   1  100.37   11.96
   3   2   1   99.37   11.97
  -3   2  -1  100.64   12.05
  -3   2  -1   94.92   12.06
  -3  -2   1   98.57   11.96
  -3  -2   1   95.58   11.97
   3  -2  -1  101.97   12.05
   3  -2  -1  100.69   12.05
  -3  -2   1  100.87   11.96
  -3  -2   1   94.90   12.01
  -3   2   3   63.74    7.27
  -3   2   3   60.39    7.31
  -3   2   3   62.00    7.29
   3  -2   3   56.74    7.27
   3  -2   3   57.80    7.32
  -3   2   3   57.63    7.26
   3  -2   3   56.83    7.30
   3  -2   3   59.46    7.29
   3   2   3   56.76    7.30
  -3  -2   3   63.72    7.31
   3   2   3   62.03    7.27
   3   2   3   56.93    7.29
   3   2   3   58.44    7.31
   3   2   3   59.91    7.33
   3   2   3   61.47    7.32
  -3  -2   3   62.58    7.27
  -3  -2  -5   -0.07    1.52
   3  -2   5    1.00    0.80
   3  -2   5    0.57    0.65
   3  -2   5    2.06    0.92
   3  -2   5    0.94    0.47
   3  -2   5    1.02    1.22
   3   2   5    1.02    0.87
   3   2   5    1.16    0.68
   3   2   5   -0.26    0.91
   3   2   5    0.84    1.09
   3   2   5    0.93    0.46
   3   2   5    2.34    0.89
   3  -2   7    0.69    1.15
   3  -2   7    1.26    0.99
   3  -2   7   -0.47    1.02
   3   2   7    0.68    0.92
   3   2   7   -0.57    1.40
   3   2   7   -0.32    1.32
   3   2   7    0.52    1.10
  -4   2   0   20.91    2.66
   4  -2   0   23.19    2.62
  -4  -2   0   21.97    2.62
   4   2   0   23.08    2.62
  -4   2   0   21.37    2.62
   4   2   0   20.36    2.62
  -4  -2   0   20.78    2.62
  -4  -2   0   20.35    2.62
  -4   2   0   21.63    2.62
   4   2   0   20.11    2.66
  -4   2   0   20.46    2.61
  -4   2   0   21.99    2.62
   4  -2   0   23.19    2.62
   4   2  -2   32.68    4.09
  -4   2   2   38.21    4.57
  -4   2   2   37.46    4.56
   4  -2   2   36.60    4.56
   4  -2   2   35.30    4.55
  -4   2   2   36.69    4.52
  -4  -2  -2   34.85    4.12
  -4   2   2   38.87    4.53
  -4  -2  -2   32.76    4.12
   4  -2   2   39.15    4.70
  -4   2   2   36.09    4.54
  -4   2   2   36.89    4.52
   4   2  -2   33.10    4.09
  -4   2   2   35.64    4.53
  -4  -2   2   37.81    4.53
  -4  -2   2   37.73    4.52
   4   2   2   38.89    4.59
  -4   2  -2   31.72    4.12
  -4  -2   2   37.56    4.55
   4   2   2   36.85    4.63
  -4  -2   2   38.06    4.57
  -4   2  -2   33.22    4.12
  -4  -2   2   37.62    4.52
   4  -2  -2   36.34    4.09
   4  -2  -2   34.78    4.09
   4   2   2   38.59    4.56
   4   2   2   37.53    4.56
  -4   2   4   22.94    3.02
   4  -2   4   24.48    2.92
   4  -2   4   23.53    2.88
   4  -2   4   24.07    3.02
   4  -2   4   23.10    2.97
   4  -2   4   23.74    2.96
  -4   2   4   22.92    2.95
  -4   2   4   21.59    3.29
   4  -2   4   23.14    3.01
   4  -2   4   23.45    3.00
  -4  -2  -4   17.98    2.54
   4   2   4   27.32    3.03
   4   2   4   24.15    2.99
   4   2   4   22.53    2.97
  -4  -2   4   22.72    2.83
   4   2   4   22.94    2.88
   4   2   4   23.32    3.02
  -4  -2   4   18.25    3.33
  -4  -2   4   21.68    2.95
   4   2   4   24.07    2.93
   4  -2   6    2.50    1.37
   4  -2   6   -0.03    1.04
   4  -2   6    1.83    0.67
   4  -2   6    1.31    1.10
   4  -2   6    0.23    1.04
   4  -2   6    1.11    0.92
   4  -2   6    0.65    0.93
   4   2   6    1.26    0.94
  -4   2  -6    0.46    1.75
   4   2   6    2.89    1.58
   4   2   6    1.96    1.00
   4   2   6    0.84    1.08
   4   2   6    0.71    0.91
   4   2   6    1.52    1.18
   4   2   6    2.32    1.29
  -5   2   1   13.51    1.84
  -5  -2  -1   15.87    1.78
  -5  -2  -1   14.21    1.78
   5  -2   1   15.01    1.82
  -5  -2  -1   13.98    1.80
  -5  -2  -1   12.58    1.79
   5   2  -1   13.90    1.76
   5  -2   1   15.49    1.80
  -5   2   1   14.80    1.79
   5  -2   1   14.58    1.95
  -5   2   1   14.99    1.78
   5   2  -1   14.39    1.77
   5  -2   1   14.00    1.80
  -5   2   1   15.33    1.79
  -5   2   1   14.14    1.80
  -5  -2   1   14.22    1.79
   5   2   1   14.35    1.91
  -5  -2   1   14.10    1.78
  -5  -2   1   13.81    1.81
   5   2   1   14.54    1.80
  -5   2  -1   14.56    1.78
  -5  -2   1   15.09    1.78
   5  -2  -1   15.24    1.77
  -5  -2   1   13.30    1.90
   5   2   1   15.12    1.81
   5   2   1   13.48    1.81
  -5   2  -1   14.49    1.78
   5  -2  -1   15.29    1.77
  -5   2  -1   12.04    1.79
  -5   2  -1   14.75    1.83
   5  -2   3   46.49    5.61
  -5   2   3   42.50    5.64
  -5  -2  -3   41.57    5.20
  -5   2   3   45.04    5.58
   5  -2   3   44.27    5.61
   5  -2   3   48.62    5.54
  -5   2   3   47.61    5.52
   5  -2   3   48.34    5.82
   5  -2   3   46.67    5.59
   5  -2   3   47.53    5.64
  -5   2   3   42.81    5.64
  -5   2   3   45.93    5.56
   5  -2   3   47.63    5.57
  -5   2   3   43.02    5.61
   5   2   3   46.59    5.62
  -5  -2   3   44.45    5.51
   5   2   3   43.96    5.58
  -5  -2   3   44.11    5.55
  -5  -2   3   48.60    5.60
  -5  -2   3   44.56    5.66
   5   2   3   45.92    5.61
   5   2   3   45.86    5.57
   5   2   3   46.53    5.62
   5   2   3   44.66    5.54
   5   2   3   43.92    5.59
  -5  -2   3   40.55    5.59
   5  -2   5    6.48    1.35
   5  -2   5    9.23    1.20
  -5  -2  -5    7.46    1.99
   5  -2   5    9.51    1.42
  -5   2  -5   11.35    1.93
   5   2   5    7.53    1.19
   5   2   5    8.06    1.38
   5   2   5   10.09    1.52
   5   2   5    9.96    1.60
   5  -2   7    1.30    1.33
   5  -2   7    1.66    0.95
   5  -2   7    0.53    0.94
   5  -2   7    2.71    1.15
   5   2   7    3.08    1.10
   5   2   7    1.21    1.36
   5   2   7    2.62    0.90
   5   2   7    0.82    1.19
   5   2   7    0.68    1.08
   6   2   0    3.17    0.48
  -6  -2   0    3.65    0.51
  -6   2   0    2.95    0.55
  -6  -2   0    3.36    0.46
   6  -2   0    3.02    0.47
  -6   2   0    3.36    0.47
  -6  -2   0    3.51    0.49
   6  -2   0    2.21    0.59
   6   2   0    3.27    0.58
   6  -2   0    3.02    0.48
  -6  -2   0    3.67    0.57
  -6   2   0    2.23    0.46
  -6   2   0    2.72    0.45
   6   2   0    3.60    0.49
  -6   2   2   54.12    7.24
  -6   2   2   61.38    7.25
   6  -2   2   61.67    7.43
   6  -2   2   54.84    7.26
   6  -2   2   61.27    7.27
  -6   2   2   61.02    7.27
  -6   2   2   63.55    7.24
  -6   2  -2   50.26    6.17
  -6  -2   2   58.54    7.24
   6   2   2   56.07    7.36
  -6  -2   2   59.86    7.27
   6   2   2   62.70    7.27
  -6  -2   2   63.54    7.23
   6   2   2   55.91    7.26
   6  -2   4    4.51    1.15
  -6   2   4    6.27    0.82
   6  -2   4    8.31    1.06
   6  -2   4    5.25    1.04
  -6   2   4    5.32    1.15
   6  -2   4    6.93    0.90
  -6  -2  -4    7.24    1.46
   6  -2   4    6.63    1.06
   6  -2   4    4.20    1.10
   6  -2   4    5.46    1.11
  -6   2   4    5.53    1.11
   6   2   4    4.83    1.03
   6   2   4    6.26    0.90
   6   2   4    6.59    1.14
  -6  -2   4    5.53    0.81
   6   2   4    7.90    1.13
  -6   2  -4    6.52    1.37
  -6  -2   4    5.36    1.19
   6   2   4    5.67    1.05
  -6  -2   4    5.29    1.15
   6   2   4    5.30    0.98
   6   2   4    5.97    1.05
   6  -2   6    0.56    1.11
   6  -2   6    0.06    0.84
   6  -2   6    1.52    1.41
   6  -2   6    0.48    0.77
   6  -2   6    1.05    0.96
   6  -2   6    0.32    0.69
   6  -2   6   -0.81    0.94
   6  -2   6    0.25    0.82
   6   2   6    0.98    1.12
   6   2   6    0.04    0.83
  -6   2  -6    0.32    1.72
   6   2   6    1.72    1.67
   6   2   6   -0.26    1.01
   6   2   6   -0.03    0.87
   6   2   6    1.56    0.86
   6   2   6    0.51    1.22
   6   2   6    1.47    0.91
   6   2   6   -0.63    3.06
  -7   2   1  106.33   12.61
  -7   2   1  112.80   12.62
  -7  -2  -1  101.28   12.29
   7  -2   1  108.17   12.76
  -7   2   1  114.24   12.69
   7  -2   1   98.88   12.62
  -7  -2  -1  103.86   12.32
  -7  -2  -1   95.25   12.29
   7  -2   1   95.41   12.62
  -7  -2   1  109.26   12.64
  -7   2  -1  106.72   12.34
   7   2   1   97.20   12.62
  -7   2  -1   99.84   12.29
  -7  -2   1  110.24   12.62
   7   2   1  100.45   12.63
  -7  -2   1   98.19   12.70
   7   2   1  103.38   12.71
  -7  -2   1  100.13   12.61
  -7   2   3   24.99    3.13
   7  -2   3   26.85    3.44
  -7   2   3   23.84    3.18
  -7   2   3   25.74    3.01
   7  -2   3   25.34    3.11
   7  -2   3   26.32    3.11
   7  -2   3   24.37    3.14
   7  -2   3   22.26    3.09
   7  -2   3   23.35    3.03
  -7  -2  -3   23.69    3.23
  -7   2   3   23.66    3.08
  -7   2   3   25.00    3.19
   7  -2   3   25.28    3.14
  -7   2  -3   24.46    3.19
   7   2   3   22.97    3.14
   7   2   3   24.25    3.11
  -7  -2   3   25.76    3.12
  -7  -2   3   23.71    3.01
   7   2   3   25.03    3.14
  -7  -2   3   24.21    3.17
   7   2   3   23.98    3.10
   7   2   3   26.00    3.12
  -7  -2   3   20.83    3.11
   7  -2   5    7.71    1.96
   7  -2   5   10.75    1.67
  -7  -2  -5    8.82    1.93
   7  -2   5   16.41    2.10
   7  -2   5    9.62    2.88
   7  -2   5   12.57    2.46
   7  -2   5   15.73    1.95
   7  -2   5   12.70    1.92
   7  -2   5   11.65    2.37
   7  -2   5   13.76    2.22
   7  -2   5    7.94    2.76
   7   2   5   10.15    2.38
   7   2   5    9.20    2.44
   7   2   5    8.32    3.71
   7   2   5   15.83    1.93
   7   2   5   12.04    2.49
   7   2   5   11.01    2.22
  -7   2  -5   10.19    1.88
   7   2   5   12.82    2.69
   7   2   5   11.70    1.93
   7   2   5   14.71    1.73
   7  -2   7    2.00    0.86
   7  -2   7    2.13    1.06
   7  -2   7    3.18    1.11
   7  -2   7    1.44    0.85
   7   2   7    1.52    0.96
   7   2   7    1.04    0.95
   7   2   7    0.74    1.13
   7   2   7    2.42    0.91
   7   2   7    2.87    1.23
  -8  -2   0    8.64    0.98
  -8   2   0    8.02    0.97
  -8   2   0    5.21    0.89
   8  -2   0    5.35    1.15
  -8  -2   0    6.32    1.19
  -8  -2   0    7.67    0.94
  -8   2   0    6.64    1.04
   8  -2   2   52.55    6.52
  -8   2   2   53.77    6.50
  -8  -2  -2   47.14    5.66
  -8   2   2   53.63    6.50
  -8   2   2   54.13    6.56
  -8   2   2   52.35    6.44
  -8   2   2   54.58    6.46
  -8   2   2   52.24    6.56
   8  -2   2   55.41    6.70
   8  -2   2   52.10    6.48
  -8  -2   2   53.88    6.45
   8   2   2   53.44    6.50
  -8  -2   2   52.64    6.53
  -8  -2   2   51.84    6.66
   8   2   2   50.88    6.48
  -8  -2   2   57.06    6.50
  -8  -2   2   50.28    6.44
   8   2   2   50.81    6.51
  -8   2  -2   44.72    5.62
  -8  -2   2   52.60    6.55
  -8   2  -2   44.15    5.70
   8  -2   4    5.28    1.19
   8  -2   4    6.84    1.09
  -8   2   4    5.43    1.13
  -8   2   4    6.11    0.92
   8  -2   4    7.09    0.99
  -8  -2  -4    6.24    1.44
   8  -2   4    8.68    1.28
   8  -2   4    5.00    1.24
  -8   2   4    4.98    1.20
   8  -2   4    5.62    1.24
   8  -2   4    6.60    1.20
  -8  -2   4    6.11    1.25
  -8  -2   4    6.29    0.93
  -8  -2   4    7.49    1.29
  -8  -2   4    4.42    1.25
   8   2   4    4.29    1.16
   8   2   4    6.85    1.00
  -8   2  -4    6.80    1.43
   8   2   4    4.62    1.19
   8   2   4    7.88    1.18
   8   2   4    6.08    1.21
   8   2   4    4.92    1.09
   8  -2   6    0.37    1.24
  -8  -2  -6   -2.22    2.04
   8  -2   6    0.99    1.00
   8  -2   6    0.35    0.90
   8  -2   6    0.85    1.02
   8  -2   6    0.17    1.07
   8  -2   6   -1.01    0.78
   8  -2   6    1.61    1.31
   8  -2   6    1.81    1.02
   8   2   6   -0.59    0.81
   8   2   6    2.54    1.86
  -8   2  -6   -0.98    1.72
   8   2   6    0.88    0.96
   8   2   6    0.18    0.94
   8   2   6    0.44    1.14
   8   2   6    1.13    1.01
   8   2   6    0.25    0.88
   8   2   6    2.78    2.74
   8   2   6   -0.58    1.85
   8   2   6    0.35    0.91
  -9   2   1    1.40    0.62
  -9   2   1    1.00    0.55
  -9   2   1    1.87    0.68
  -9   2   1    1.20    0.38
   9  -2   1    1.61    0.67
  -9  -2  -1    1.34    0.88
  -9  -2  -1    1.68    0.58
  -9   2   1    1.08    0.52
  -9   2   1    1.37    0.39
   9  -2   1    1.73    0.84
  -9  -2   1    1.39    0.43
  -9  -2   1    0.71    0.84
  -9  -2   1    1.10    0.38
  -9  -2   1    1.37    0.43
  -9   2  -1    2.02    0.91
  -9   2  -1    1.66    0.81
  -9  -2   1    2.48    0.59
  -9  -2   1    1.61    0.66
  -9  -2   1    2.36    0.66
  -9   2  -1    1.09    0.59
   9  -2   3    2.74    0.70
  -9   2   3    0.58    0.71
   9  -2   3    1.34    0.74
  -9   2   3    1.67    0.71
  -9   2   3    1.87    0.45
  -9  -2  -3    1.28    0.98
   9  -2   3    3.44    1.27
  -9   2   3    1.58    0.70
  -9   2   3    1.70    0.47
   9   2   3    2.14    0.67
   9   2   3    1.61    0.75
   9   2   3    1.38    0.73
  -9  -2   3    1.63    0.45
   9   2   3    2.50    0.77
  -9  -2   3    0.86    0.80
  -9  -2   3    2.07    0.69
  -9   2  -3    1.47    1.08
  -9  -2   3    1.56    0.85
  -9  -2   3    1.65    0.48
   9  -2   5   12.08    1.98
   9  -2   5    9.39    2.90
  -9   2   5    7.72    1.91
   9  -2   5   10.77    2.30
   9  -2   5    7.03    1.54
  -9   2   5    5.24    2.28
   9  -2   5   10.61    2.44
  -9  -2  -5    8.23    1.84
   9  -2   5   11.88    2.76
   9  -2   5   11.64    2.45
   9  -2   5    9.67    1.92
   9  -2   5   13.41    1.82
   9  -2   5   12.77    1.51
   9   2   5   12.39    2.57
   9   2   5   12.21    1.49
   9   2   5   12.24    1.83
   9   2   5   12.42    2.51
   9   2   5   11.46    3.06
  -9  -2   5    4.29    1.71
   9   2   5    9.71    2.66
   9   2   5    9.07    2.06
   9   2   5    5.84    1.51
  -9   2  -5    8.55    1.88
   9   2   5   13.77    2.77
   9   2   5   10.61    1.99
   9  -2   7    0.09    3.08
   9  -2   7    0.37    0.91
   9  -2   7   -1.24    1.07
   9  -2   7    0.53    0.93
   9  -2   7    3.75    1.46
   9  -2   7    0.15    1.54
   9  -2   7   -1.75    0.97
   9   2   7   -0.15    1.08
   9   2   7   -0.23    0.98
   9   2   7   -1.03    0.76
   9   2   7    0.04    2.94
   9   2   7   -2.09    0.95
   9   2   7   -0.15    1.00
   9   2   7    0.25    0.97
 -10   2   0   -0.03    0.59
 -10  -2   0    0.31    0.41
 -10  -2   0   -0.11    0.43
 -10  -2   0    0.87    0.75
 -10  -2   0   -0.44    0.80
 -10   2   0    0.37    0.50
 -10   2   0   -0.34    0.43
 -10   2   0    0.10    0.68
 -10   2   0    0.42    1.01
 -10   2   0   -0.04    0.53
 -10   2   2   32.95    4.23
  10  -2   2   33.97    4.33
 -10   2   2   36.37    4.30
 -10  -2  -2   31.22    3.93
 -10   2   2   35.54    4.38
 -10   2   2   33.95    4.30
 -10   2   2   36.20    4.37
  10  -2   2   34.14    4.58
 -10   2   2   33.47    4.21
 -10  -2   2   35.27    4.30
 -10   2  -2   28.09    3.84
 -10  -2   2   33.72    4.21
 -10  -2   2   33.80    4.24
 -10  -2   2   32.68    4.31
 -10  -2   2   34.28    4.34
 -10  -2   2   35.02    4.63
  10   2   2   34.92    4.30
 -10  -2  -4    6.71    1.89
  10  -2   4    6.00    2.51
  10  -2   4   10.53    2.22
 -10   2   4    7.11    2.14
  10  -2   4    8.43    1.49
  10  -2   4    9.07    1.55
 -10   2   4    9.27    1.59
  10  -2   4    8.58    2.01
 -10   2   4    8.87    2.26
  10  -2   4    8.19    1.66
 -10   2   4    7.09    1.58
 -10  -2  -4    6.63    1.67
 -10   2   4    9.51    2.16
 -10  -2   4    9.95    1.68
  10   2   4   13.75    2.85
  10   2   4   10.96    1.64
 -10  -2   4   11.74    2.08
 -10  -2   4    6.75    1.52
 -10  -2   4    9.65    2.38
 -10  -2   4   11.12    2.77
  10   2   4    8.70    1.41
  10   2   4    7.57    1.50
  10   2   4    6.43    1.76
  10   2   4   12.30    2.52
  10   2   4    6.37    3.05
  10   2   4   10.38    2.03
 -10   2  -4    9.98    2.48
 -10  -2   4    9.77    2.15
 -10   2  -4    7.02    1.76
  10  -2   6    0.42    3.57
  10  -2   6   10.84    2.44
  10  -2   6    8.79    2.42
  10  -2   6   11.40    2.07
  10  -2   6   12.31    2.02
  10  -2   6   12.07    1.83
  10   2   6   11.68    2.45
  10   2   6   12.14    1.80
  10   2   6    6.04    2.30
  10   2   6    9.74    2.40
  10   2   6   10.32    2.13
 -10   2  -6   10.33    2.61
  10   2   6   12.82    3.15
 -11   2   1   18.51    2.39
 -11  -2  -1   16.37    2.45
 -11   2   1   19.82    2.35
 -11   2   1   17.22    2.40
 -11   2   1   17.30    2.32
 -11   2   1   16.48    2.26
 -11   2   1   18.15    2.42
 -11  -2   1   17.15    2.42
 -11  -2   1   17.64    2.34
 -11   2  -1   18.67    2.39
 -11  -2   1   18.63    2.27
 -11  -2   1   21.60    2.70
 -11   2  -1   14.11    2.44
 -11  -2   1   16.29    2.40
 -11   2  -1   18.55    2.37
 -11  -2   1   17.89    2.32
 -11   2   3   14.01    1.60
 -11  -2  -3   11.21    2.15
 -11   2   3   12.81    1.91
  11  -2   3   11.72    1.79
 -11   2   3   11.45    1.87
 -11   2   3   12.43    1.84
 -11   2   3    9.22    1.63
  11  -2   3   12.66    1.89
 -11  -2   3   13.07    1.87
  11   2   3    8.50    1.88
 -11  -2   3   11.71    1.87
 -11  -2   3   13.00    1.59
 -11   2  -3   14.54    2.26
 -11  -2   3   12.54    1.67
  11   2   3   16.54    1.88
 -11  -2   3    8.75    1.75
  11  -2   5    5.33    1.62
 -11  -2  -5    0.56    1.58
  11  -2   5    4.04    1.72
 -11   2   5    3.79    1.58
 -11   2   5    1.13    1.68
  11  -2   5    0.44    1.51
  11  -2   5    4.67    1.69
  11  -2   5    2.26    1.06
 -11   2   5    3.84    1.37
  11  -2   5    2.98    1.98
 -11  -2   5    3.65    1.29
 -11  -2   5    0.66    1.33
  11   2   5    3.32    1.04
  11   2   5    2.85    1.17
  11   2   5    2.17    1.40
  11   2   5    3.64    1.50
  11   2   5    3.39    2.12
 -11   2  -5    1.18    1.19
  11   2   5    1.50    1.49
 -11   2  -5    1.63    1.20
  11  -2   7   -0.34    1.68
 -12   2   0    1.82    0.78
 -12  -2   0    2.29    0.98
 -12  -2   0    3.01    1.22
 -12  -2   0    1.91    0.72
 -12   2   0    2.18    0.73
 -12   2   2   17.98    2.41
 -12   2   2   19.47    2.49
 -12  -2  -2   15.22    2.39
 -12   2   2   17.54    2.65
 -12   2   2   18.30    2.61
 -12   2   2   24.09    2.67
  12   2   2   19.23    2.55
 -12  -2   2   17.78    2.59
 -12   2  -2   13.64    2.28
 -12  -2   2   17.66    2.41
 -12  -2   2   17.23    2.54
 -12  -2   2   21.49    2.52
 -12  -2  -4    1.99    1.38
 -12  -2  -4    6.35    2.59
  12  -2   4    1.15    0.81
 -12   2   4    1.29    0.88
 -12   2   4    1.34    0.69
 -12   2   4    1.18    1.25
 -12   2   4   -0.33    1.11
 -12   2   4    0.74    1.14
 -12   2   4    1.85    1.10
  12  -2   4    3.18    0.96
  12  -2   4    2.60    1.18
  12  -2   4    1.73    1.20
 -12   2   4    0.45    0.87
  12  -2   4    1.56    1.28
  12   2   4    1.88    0.88
 -12  -2   4    1.91    0.70
 -12  -2   4    1.64    0.83
 -12   2  -4    0.46    1.25
 -12  -2   4    0.56    0.95
 -12  -2   4    0.83    0.99
 -12  -2   4    3.24    1.31
 -12   2  -4    1.08    1.18
  12   2   4    0.24    1.04
 -12  -2   4    2.42    1.27
  12   2   4    2.34    0.99
  12   2   4    2.11    1.64
  12  -2   6   -0.17    0.78
  12  -2   6    0.79    3.02
  12  -2   6   -1.05    2.03
 -12  -2  -6   -0.49    0.84
  12  -2   6   -6.03    1.89
  12  -2   6    1.74    0.90
  12  -2   6   -0.19    1.02
  12   2   6    0.90    0.97
  12   2   6   -0.27    2.03
  12   2   6   -0.26    0.75
 -12   2  -6    2.01    1.30
  12   2   6   -0.15    2.16
  12   2   6   -0.57    0.81
  12   2   6   -1.07    1.11
 -13   2   1   11.23    1.67
 -13   2   1    9.37    1.63
 -13  -2  -1    8.95    1.82
 -13   2   1    9.72    1.45
 -13   2   1   14.03    1.86
 -13  -2   1   10.67    1.68
 -13   2  -1   10.73    2.06
 -13  -2   1    8.02    1.62
 -13  -2   1   13.64    1.81
 -13   2  -1    7.33    1.89
 -13  -2   1   11.17    1.48
 -13   2  -1   11.17    1.74
 -13  -2   1    8.61    1.98
 -13   2   3    5.95    1.73
 -13   2   3    6.16    1.55
 -13   2   3    7.09    1.89
 -13  -2  -3    5.98    1.91
  13  -2   3    4.95    1.47
 -13  -2  -3    4.55    1.59
  13  -2   3    8.35    1.46
  13  -2   3    6.85    1.48
 -13  -2  -3    9.72    2.24
 -13   2   3    5.41    1.83
 -13   2   3    2.93    1.57
 -13   2   3    6.59    1.38
 -13   2   3    7.14    2.35
 -13   2   3    8.53    1.04
 -13   2   3    6.33    1.65
  13   2   3    7.50    2.53
 -13  -2   3    5.66    0.99
 -13   2  -3    2.26    1.33
 -13   2  -3    2.14    1.09
 -13  -2   3    4.70    1.69
 -13  -2   3    3.71    1.19
 -13  -2   3    4.89    1.26
 -13  -2   3    4.18    1.61
 -13  -2   3    6.60    1.54
  13   2   3    5.00    1.33
  13  -2   5    3.29    1.01
 -13   2   5    1.45    1.11
  13  -2   5    1.81    0.80
  13  -2   5   -0.13    3.11
 -13   2   5    1.19    1.24
 -13  -2  -5    2.38    2.05
  13  -2   5    3.12    1.14
 -13  -2  -5    5.83    1.61
  13  -2   5    3.90    2.15
  13   2   5   -0.81    3.00
  13   2   5    2.35    0.86
  13   2   5    3.61    1.94
  13   2   5    1.67    0.97
 -13   2  -5    1.91    1.12
 -13  -2   5    2.52    1.09
 -14   2   0   -0.87    0.87
 -14  -2   0    1.08    1.33
 -14  -2   0   -0.35    1.08
 -14  -2  -2    9.18    2.48
 -14   2   2   11.51    2.91
 -14   2   2   11.17    2.46
 -14   2   2   12.59    2.03
 -14   2   2   10.69    2.24
 -14   2   2   14.97    1.76
  14  -2   2   13.35    3.18
 -14   2   2   13.94    2.60
 -14   2   2    9.17    1.87
 -14   2   2   11.14    2.59
 -14   2   2   13.93    2.07
 -14  -2  -2    7.86    1.76
 -14   2  -2   10.31    2.70
 -14  -2   2   10.34    2.19
  14   2   2   17.63    2.06
 -14  -2   2   10.16    2.31
 -14  -2   2   13.59    3.07
 -14  -2   2   13.87    3.03
 -14  -2   2   14.21    1.75
 -14   2  -2    9.57    2.08
 -14  -2   2   14.08    2.06
 -14  -2   2   11.12    2.57
 -14  -2   2   10.92    2.21
 -14  -2  -4    6.19    1.73
 -14   2   4    6.85    1.97
 -14   2   4    8.92    1.49
 -14   2   4    7.62    2.16
 -14  -2  -4   10.15    1.83
 -14   2   4    8.48    2.47
  14  -2   4   10.06    2.02
 -14   2   4   12.08    2.30
 -14  -2  -4    5.86    2.36
  14  -2   4   12.18    2.12
 -14   2   4   10.18    1.97
 -14  -2   4    8.30    2.49
 -14  -2   4    8.99    1.93
 -14   2  -4    8.34    2.36
 -14  -2   4    9.91    1.49
 -14  -2   4   10.26    2.12
 -14  -2   4   10.72    2.39
 -14   2  -4    4.20    1.76
 -14  -2   4   11.95    2.00
  14   2   4    4.88    2.29
  14   2   4    8.05    2.41
  14   2   4   11.93    1.83
 -15   2   1    2.06    0.83
 -15   2   1    0.21    0.79
 -15   2   1    0.14    1.57
 -15  -2  -1    2.32    1.15
 -15   2   1    1.94    1.02
 -15   2   1    2.40    1.34
 -15   2   1    0.82    1.00
 -15   2   1    1.42    0.92
 -15  -2  -1    1.30    1.33
 -15  -2   1    1.17    1.26
 -15  -2   1    1.91    0.98
 -15   2  -1    1.58    0.78
 -15  -2   1    1.31    1.10
 -15  -2   1    0.23    1.38
 -15  -2   1    1.64    0.83
 -15   2  -1    2.27    1.22
 -15   2   3    4.46    1.57
  15  -2   3    3.72    1.29
 -15   2   3    7.81    2.72
 -15   2   3    4.11    1.64
  15  -2   3    3.12    1.32
 -15   2   3    8.27    2.09
 -15  -2  -3    2.98    1.02
 -15  -2  -3    2.35    1.39
 -15   2   3    3.53    1.20
 -15   2   3    4.82    1.21
 -15   2   3    5.95    0.97
 -15  -2   3    3.19    1.38
 -15  -2   3    2.42    1.10
 -15   2  -3    1.16    1.48
 -15   2  -3    3.19    1.28
 -15  -2   3    4.45    1.42
 -15  -2   3    5.42    1.77
  15   2   3    4.38    1.38
 -15  -2   3    6.00    1.51
 -15  -2   3    5.27    0.95
  15  -2   5   -0.01    1.75
 -15  -2  -5   -1.08    0.87
 -15   2   5   -0.67    1.08
  15  -2   5    0.95    0.82
 -15  -2  -5    0.74    1.18
 -15  -2   5    0.13    1.02
 -15   2  -5    0.53    1.04
 -15  -2   5   -1.59    1.93
  15   2   5    0.03    1.52
  15   2   5    0.54    0.87
 -16   2   0   -0.04    1.33
 -16   2   0    1.18    1.00
 -16   2   0    0.28    0.95
 -16  -2   0    0.46    1.02
 -16   2   0    0.60    1.15
 -16  -2   0    0.69    0.89
 -16   2   0    4.34    1.48
 -16  -2   0    0.96    1.08
 -16  -2  -2    6.64    2.15
 -16   2   2    8.43    1.62
 -16   2   2    8.98    1.40
 -16   2   2    9.46    1.87
 -16   2   2    5.94    2.15
 -16   2   2    9.18    1.59
  16  -2   2    5.19    1.64
 -16   2   2   10.14    2.44
 -16   2   2    8.30    2.16
 -16   2   2    6.92    2.26
 -16  -2  -2    3.68    1.57
 -16  -2   2    4.54    1.50
 -16   2  -2    6.81    2.27
 -16  -2   2   11.12    1.88
 -16  -2   2   10.00    1.70
 -16  -2   2    8.20    1.38
 -16  -2   2   12.50    2.20
  16   2   2    7.54    1.70
 -16  -2   2    6.37    2.00
 -16  -2   2    9.25    2.35
 -16   2   4   12.44    1.95
 -16   2   4    5.46    2.91
 -16   2   4    9.69    2.18
  16  -2   4    9.88    2.16
 -16  -2  -4    4.74    1.40
  16  -2   4    9.65    2.33
 -16   2   4    9.61    1.99
 -16  -2  -4    9.82    2.17
  16   2   4    8.14    2.24
 -16  -2   4   10.69    1.91
 -16  -2   4   12.09    2.34
 -16  -2   4   11.45    1.93
 -16   2  -4    9.59    2.00
 -16  -2   4    5.68    2.26
 -17  -2  -1    1.33    1.68
 -17   2   1    0.38    0.67
 -17  -2  -1    0.79    1.05
 -17   2   1    0.77    0.73
 -17   2   1    3.43    1.41
 -17  -2   1    1.12    1.10
 -17   2  -1    2.16    0.81
 -17  -2   1    1.31    0.74
 -17  -2   1    1.28    1.05
 -17   2  -1    1.79    1.21
 -17  -2   1    1.22    0.73
 -17  -2   1    1.56    1.45
 -17  -2  -3    0.59    0.89
  17  -2   3    1.08    1.36
 -17   2   3    0.48    0.89
 -17   2   3    1.77    0.71
 -17   2   3    1.50    1.00
 -17   2   3    0.63    0.82
 -17   2   3    1.03    0.98
 -17  -2   3    1.22    0.94
 -17   2  -3    0.20    1.02
  17   2   3   -0.01    1.33
 -17  -2   3    0.40    0.73
 -17  -2   3    4.97    1.72
 -17  -2   3    1.71    0.75
 -17  -2   3    1.23    1.09
 -18   2   0    0.16    0.66
 -18  -2   0   -0.54    0.95
 -18  -2   0    0.88    0.84
 -18   2   2    8.40    1.80
 -18   2   2    3.21    1.38
 -18   2   2    4.79    1.39
 -18   2   2    7.51    1.73
 -18   2   2    7.81    1.80
 -18  -2  -2    3.67    1.13
 -18  -2   2    4.68    1.64
 -18  -2   2    4.34    1.80
 -18   2  -2    4.32    2.16
 -18  -2   2    4.47    1.71
 -18  -2   2    6.19    1.56
 -19   2   1    0.25    0.85
 -19  -2  -1    0.62    1.01
 -19   2   1    0.62    0.69
 -19   2  -1    0.83    0.74
 -19  -2   1    0.25    0.70
 -19   2  -1   -0.06    1.29
 -19  -2   1    1.50    1.15
 -19   2   3    0.20    0.97
 -19   2   3   -0.02    0.69
 -19  -2  -3    0.60    1.19
 -19   2  -3    0.84    1.74
 -19  -2   3   -0.56    1.23
 -19  -2   3   -2.50    1.22
 -19  -2   3   -0.01    0.41
 -20  -2   0    0.03    0.87
 -20   2   0    0.54    0.71
 -20  -2   0    0.26    1.11
   0   3   1    0.02    0.13
   0   3   1    0.21    0.13
   0  -3  -1    0.06    0.11
   0  -3   1   -0.16    0.28
   0   3  -1    0.11    0.13
   0   3  -1    0.01    0.12
   0  -3   1   -0.08    0.11
   0   3   1   -0.06    0.26
   0  -3  -1   -0.03    0.12
   0  -3   1    0.03    0.12
   0   3   1    0.20    0.19
   0  -3   1    0.02    0.13
   0  -3   1   -0.19    0.14
   0   3   1    0.10    0.11
   0   3   3   -0.04    0.13
   0  -3   3    0.27    0.33
   0  -3   3    0.18    0.16
   0  -3   3   -0.51    0.20
   0  -3  -3    0.03    0.13
   0   3  -3   -0.10    0.13
   0   3   3    0.12    0.40
   0   3   3    0.00    0.26
   0  -3   3   -0.10    0.18
   0   3   3    0.10    0.17
   0   3   3   -0.02    0.20
   0  -3   3   -0.21    0.37
   0  -3   5    1.24    0.93
   0   3   5    0.27    0.85
   0   3   5    0.05    0.90
   0   3   5    0.05    1.14
   0   3   5   -0.24    0.52
   0  -3   5    0.21    0.77
   0   3   5    0.48    0.86
   0   3   7   -0.35    1.56
   0  -3   7    0.63    1.44
   0  -3   7    0.94    1.30
   1  -3   0    1.61    0.21
  -1  -3   0    1.45    0.20
   1   3   0    1.35    0.21
  -1  -3   0    1.35    0.21
  -1  -3   0    1.14    0.29
  -1   3   0    1.55    0.21
  -1   3   0    1.12    0.20
   1  -3   0    1.07    0.20
   1   3   0    1.29    0.21
  -1   3   2   31.81    4.17
  -1   3   2   33.37    4.19
  -1  -3  -2   33.72    4.11
   1   3  -2   32.91    4.10
  -1   3   2   35.10    4.17
  -1   3   2   35.09    4.23
  -1   3   2   34.80    4.17
   1  -3   2   35.71    4.19
   1  -3   2   34.77    4.20
   1  -3   2   35.56    4.32
  -1   3   2   35.43    4.20
   1   3  -2   33.82    4.10
  -1   3   2   34.70    4.18
   1  -3   2   35.29    4.19
  -1  -3  -2   35.17    4.11
   1  -3   2   35.20    4.19
  -1  -3   2   34.65    4.20
   1   3   2   34.16    4.23
  -1  -3   2   34.14    4.18
   1   3   2   35.52    4.19
  -1  -3   2   34.53    4.22
  -1   3  -2   34.63    4.11
   1   3   2   32.37    4.25
  -1  -3   2   35.04    4.18
   1   3   2   35.03    4.19
  -1  -3   2   34.66    4.18
   1   3   2   36.22    4.19
   1  -3  -2   33.85    4.10
  -1   3  -2   34.01    4.11
  -1  -3   2   35.36    4.21
   1  -3  -2   33.22    4.10
  -1  -3   2   31.64    4.18
  -1   3   4   11.78    1.72
   1  -3   4   11.40    1.73
   1  -3   4   13.83    1.71
  -1   3   4   12.98    1.72
  -1   3   4   13.64    1.72
  -1   3   4   12.19    1.76
   1  -3   4   12.32    1.78
  -1   3   4   11.71    1.57
   1  -3   4   12.41    1.67
   1  -3   4   12.58    1.70
   1  -3   4   14.30    1.62
   1   3   4   12.47    1.70
   1   3   4   11.52    1.71
   1   3   4   14.66    1.73
   1   3   4   12.18    1.61
  -1  -3   4   11.81    1.66
  -1  -3   4   15.21    1.77
   1   3   4   13.22    1.77
  -1  -3   4   11.89    1.58
  -1  -3   4   11.02    1.68
   1  -3   6    2.60    1.11
   1  -3   6    1.38    1.05
   1  -3   6    1.03    1.17
   1  -3   6    2.91    1.34
  -1   3   6    2.56    1.40
   1  -3   6    2.97    1.09
   1  -3   6    3.09    1.23
  -1  -3   6    2.30    1.43
  -1  -3   6    1.25    1.44
   1   3   6    2.10    1.19
   1   3   6    3.71    1.39
   1   3   6    3.04    1.17
   1   3   6    6.24    1.77
   1   3   6    1.08    1.69
  -1  -3   6    1.36    1.20
   2  -3   1  244.66   28.58
   2  -3   1  242.94   28.58
   2  -3   1  228.87   28.58
  -2  -3  -1  251.05   29.07
  -2   3   1  235.52   28.57
  -2   3   1  228.09   28.58
   2   3  -1  235.19   29.06
  -2   3   1  241.41   28.57
   2   3  -1  235.22   29.06
   2  -3   1  238.97   28.58
  -2   3   1  225.02   28.59
  -2  -3  -1  234.37   29.06
  -2   3   1  240.83   28.57
   2  -3   1  243.70   28.64
  -2   3  -1  248.03   29.07
  -2   3  -1  235.79   29.06
   2  -3  -1  245.42   29.06
  -2  -3   1  237.38   28.57
  -2  -3   1  251.08   28.57
   2   3   1  237.68   28.59
  -2  -3   1  228.27   28.57
   2   3   1  234.72   28.62
  -2  -3   1  228.04   28.59
   2  -3  -1  241.91   29.06
   2   3   1  237.20   28.58
  -2  -3   1  222.25   28.63
   2   3   1  244.61   28.58
   2   3   1  244.72   28.58
   2  -3   3   37.25    4.33
   2  -3   3   36.24    4.32
  -2   3   3   36.28    4.28
   2  -3   3   33.13    4.35
  -2   3   3   35.60    4.32
  -2   3   3   35.66    4.38
  -2  -3   3   35.71    4.28
   2   3   3   35.95    4.31
   2   3   3   32.42    4.35
  -2  -3   3   34.99    4.32
   2   3   3   35.33    4.37
  -2  -3   3   33.04    4.35
   2  -3   5    4.86    1.08
  -2   3   5    6.04    1.25
  -2   3   5    2.06    1.52
   2  -3   5    5.29    0.77
   2  -3   5    8.25    1.17
   2  -3   5    4.62    0.88
  -2   3   5    4.11    0.78
   2  -3   5    5.36    1.41
  -2   3   5    5.16    1.21
   2   3   5    4.98    1.12
  -2  -3   5    4.67    0.80
   2   3   5    4.85    0.76
  -2  -3   5    4.17    1.21
   2   3   5    4.91    1.32
   2   3   5    4.68    1.13
   2   3   5    4.64    0.90
   2   3   5    5.43    1.08
  -2  -3   5    3.88    1.01
   2  -3   7    5.67    1.89
   2  -3   7    5.25    1.95
   2  -3   7    4.29    2.10
   2   3   7    3.66    1.51
   2   3   7    5.33    2.02
   2   3   7    3.20    1.17
  -3   3   0   87.38   10.18
  -3  -3   0   78.86   10.19
   3   3   0   84.39   10.18
  -3   3   0   79.87   10.18
  -3  -3   0   85.73   10.19
  -3  -3   0   86.47   10.18
   3   3   0   88.68   10.19
  -3   3   0   80.84   10.21
   3  -3   0   88.26   10.19
  -3   3   0   84.55   10.19
  -3  -3   0   78.81   10.18
   3  -3   0   87.93   10.19
  -3   3   0   84.60   10.19
  -3   3   2    2.83    0.41
   3  -3   2    3.34    0.45
   3  -3   2    3.16    0.46
  -3   3   2    2.93    0.39
  -3  -3  -2    3.80    0.45
  -3   3   2    2.87    0.40
  -3   3   2    2.91    0.46
  -3   3   2    3.41    0.49
   3   3  -2    2.81    0.40
  -3  -3  -2    3.29    0.46
   3  -3   2    2.96    0.47
   3  -3   2    3.57    0.80
   3   3  -2    2.97    0.39
   3  -3   2    2.97    0.47
  -3  -3   2    3.08    0.47
  -3   3  -2    2.72    0.46
  -3  -3   2    2.52    0.40
  -3  -3   2    2.91    0.42
   3  -3  -2    3.02    0.40
  -3  -3   2    3.24    0.49
   3   3   2    2.76    0.61
  -3   3  -2    2.93    0.44
   3  -3  -2    3.10    0.39
   3   3   2    3.76    0.48
   3   3   2    3.47    0.51
  -3  -3   2    3.20    0.40
   3   3   2    2.64    0.45
  -3  -3   2    3.45    0.41
  -3  -3   2    3.01    0.52
   3   3   2    3.48    0.46
  -3   3   4    0.00    0.73
   3  -3   4    1.57    0.37
  -3   3   4    1.46    0.31
  -3   3   4    1.48    0.73
  -3   3   4    1.97    0.74
   3  -3   4    1.53    0.61
  -3  -3  -4    1.16    0.91
  -3   3   4    0.86    0.51
   3  -3   4    1.36    0.63
  -3   3   4    2.60    0.80
   3  -3   4    2.23    0.63
   3  -3   4    1.22    0.67
   3   3   4    2.30    0.49
  -3  -3   4    1.10    0.58
   3   3   4    1.20    0.66
   3   3   4    2.38    0.69
   3   3   4    1.08    0.38
  -3  -3   4    1.12    0.63
   3   3   4    1.70    0.65
   3   3   4    2.75    0.66
  -3  -3   4    1.63    0.32
   3  -3   6   13.06    2.84
   3  -3   6   13.30    2.44
   3  -3   6   13.54    2.23
   3  -3   6   14.13    2.45
   3  -3   6   14.76    1.95
   3  -3   6   18.22    2.34
   3   3   6   10.74    3.10
   3   3   6   15.78    2.55
   3   3   6   13.60    2.95
   3   3   6   16.30    2.38
   3   3   6   16.03    2.47
   3   3   6   15.14    2.18
   3   3   6   10.45    2.64
  -4  -3  -1   32.12    3.83
  -4   3   1   35.66    4.07
  -4   3   1   34.04    4.08
  -4   3   1   33.06    4.11
  -4  -3  -1   30.56    3.83
   4  -3   1   33.87    4.08
  -4   3   1   34.78    4.07
   4  -3   1   31.58    4.08
   4   3  -1   33.86    3.82
   4   3  -1   32.39    3.82
  -4  -3  -1   27.81    3.82
  -4   3   1   34.25    4.08
   4  -3   1   32.74    4.18
  -4  -3   1   31.18    4.15
  -4  -3   1   34.19    4.07
  -4   3  -1   30.35    3.83
   4   3   1   36.01    4.09
  -4  -3   1   34.07    4.07
  -4   3  -1   30.17    3.82
   4  -3  -1   33.88    3.82
   4   3   1   31.13    4.09
  -4  -3   1   33.69    4.09
  -4  -3   1   33.94    4.07
   4   3   1   34.84    4.08
   4   3   1   30.84    4.09
   4  -3  -1   32.32    3.82
  -4   3   3   28.40    3.24
  -4   3   3   24.99    3.37
  -4   3   3   30.17    3.32
   4  -3   3   25.32    3.33
   4  -3   3   24.31    3.53
  -4  -3  -3   22.58    2.96
   4  -3   3   24.86    3.31
  -4   3   3   26.24    3.33
   4  -3   3   24.42    3.26
  -4   3   3   28.07    3.29
   4  -3   3   25.14    3.34
  -4  -3   3   26.39    3.29
   4   3   3   25.67    3.29
  -4  -3   3   22.83    3.41
   4   3   3   26.32    3.35
   4   3   3   24.59    3.34
  -4  -3   3   27.99    3.34
   4   3   3   30.16    3.36
   4   3   3   26.89    3.26
   4   3   3   25.67    3.34
   4   3   3   25.55    3.33
  -4  -3   3   28.18    3.23
   4  -3   5   20.90    2.84
   4  -3   5   26.16    3.04
   4  -3   5   19.91    3.19
   4  -3   5   25.98    3.04
   4   3   5   26.94    3.09
   4   3   5   22.26    3.02
   4   3   5   20.92    2.97
   4   3   5   21.31    2.85
   4  -3   7    9.61    2.09
   4  -3   7    9.29    1.93
   4  -3   7   10.75    2.32
   4   3   7   11.25    2.11
   4   3   7    9.64    2.09
   4   3   7    9.89    1.97
   4   3   7   11.17    2.84
   4   3   7    6.77    2.81
  -5  -3   0   38.44    4.56
  -5  -3   0   39.26    4.56
  -5  -3   0   35.70    4.56
  -5  -3   0   34.72    4.56
  -5   3   0   36.90    4.56
   5   3   0   38.25    4.56
  -5   3   0   37.15    4.56
  -5   3   0   40.07    4.56
  -5   3   0   37.85    4.60
   5   3   0   39.69    4.56
   5  -3   0   39.46    4.56
   5  -3   0   38.31    4.56
   5   3   0   33.67    4.58
  -5   3   2   17.18    2.16
   5  -3   2   17.65    2.21
  -5   3   2   18.20    2.18
   5   3  -2   16.91    2.10
  -5   3   2   18.20    2.22
   5  -3   2   17.64    2.40
   5  -3   2   18.53    2.22
  -5   3   2   17.06    2.17
  -5   3   2   18.47    2.20
   5   3   2   18.30    2.25
   5  -3  -2   17.34    2.10
  -5  -3   2   17.33    2.17
  -5  -3   2   18.27    2.18
   5   3   2   16.52    2.39
  -5  -3   2   17.74    2.24
  -5  -3   2   17.26    2.21
  -5  -3   2   17.19    2.17
  -5   3  -2   17.02    2.16
   5   3   2   17.44    2.22
   5   3   2   18.56    2.23
   5  -3   4    9.00    1.19
   5  -3   4    8.05    1.04
  -5   3   4    8.58    1.28
   5  -3   4    5.53    1.28
   5  -3   4    5.74    1.21
  -5   3   4    8.36    1.20
   5  -3   4    6.32    1.10
  -5   3   4    7.72    1.31
  -5   3   4    7.15    0.99
   5  -3   4   11.15    1.30
  -5  -3  -4    6.62    1.43
   5  -3   4    6.89    1.24
   5   3   4    9.18    1.26
   5   3   4    6.81    1.04
  -5  -3   4    7.59    1.00
   5   3   4    6.78    1.21
   5   3   4    7.64    1.15
  -5  -3   4    9.15    1.37
  -5  -3   4    7.27    1.28
   5   3   4    7.64    1.22
   5   3   4    8.37    1.25
   5  -3   6   -0.24    0.76
   5  -3   6    1.48    1.12
   5  -3   6    0.39    1.08
   5  -3   6   -0.72    1.24
   5  -3   6    0.80    0.69
   5  -3   6   -0.28    0.85
   5  -3   6    0.21    1.08
   5   3   6    1.18    0.79
   5   3   6    0.63    1.02
   5   3   6    0.40    1.53
  -5   3  -6   -0.26    1.67
   5   3   6    0.48    1.09
   5   3   6    0.83    1.22
   5   3   6    1.13    0.94
   5   3   6   -1.85    3.03
   5   3   6    0.07    0.90
   5   3   6   -0.62    0.81
   6  -3   1   34.96    4.19
  -6  -3  -1   32.79    4.29
  -6   3   1   33.85    4.10
   6  -3   1   32.17    4.06
   6  -3   1   33.52    4.04
  -6   3   1   33.15    4.03
   6   3  -1   36.22    4.27
   6   3  -1   35.84    4.26
  -6   3   1   31.56    4.03
  -6   3   1   34.90    4.03
  -6  -3  -1   34.77    4.28
  -6  -3  -1   34.65    4.27
  -6   3   1   35.29    4.04
   6  -3   1   32.78    4.05
   6  -3  -1   37.12    4.27
  -6  -3   1   31.97    4.15
   6   3   1   31.42    4.06
  -6   3  -1   34.88    4.27
   6  -3  -1   34.89    4.26
  -6  -3   1   32.35    4.02
  -6   3  -1   33.79    4.27
   6   3   1   31.92    4.04
  -6  -3   1   32.56    4.05
  -6   3  -1   35.31    4.32
  -6  -3   1   33.81    4.03
  -6  -3   1   33.01    4.03
   6   3   1   32.57    4.04
   6  -3   3   12.27    1.66
  -6   3   3   14.77    1.79
  -6   3   3   11.84    1.73
  -6   3   3   12.60    1.78
  -6   3   3   12.50    1.64
   6  -3   3   15.49    2.19
   6  -3   3   13.07    1.80
   6  -3   3   13.84    1.77
   6  -3   3   13.59    1.79
  -6   3   3   15.02    1.71
   6  -3   3   11.28    1.72
   6  -3   3   13.60    1.73
  -6  -3  -3   13.90    2.01
  -6   3   3   14.15    1.85
  -6  -3   3   14.19    1.86
   6   3   3   12.80    1.76
   6   3   3   15.66    1.77
   6   3   3   10.40    1.73
  -6  -3   3   14.68    1.82
  -6  -3   3   14.87    1.76
   6   3   3   10.74    1.74
   6   3   3   10.04    1.73
  -6  -3   3   13.09    1.64
   6  -3   5   18.42    2.28
   6  -3   5   12.62    2.80
  -6  -3  -5   11.92    2.23
   6  -3   5   18.92    2.49
   6  -3   5   23.91    2.71
   6  -3   5   16.30    3.09
   6  -3   5   12.82    4.27
   6  -3   5   16.43    2.43
   6  -3   5   16.32    2.62
   6  -3   5   15.55    2.69
   6  -3   5   15.69    2.98
   6   3   5   17.35    2.78
   6   3   5   16.82    2.30
   6   3   5   19.27    2.57
  -6   3  -5   13.50    2.22
   6   3   5   27.90    4.14
   6   3   5   21.66    2.51
   6   3   5   14.18    2.76
   6   3   5   16.21    2.66
   6   3   5   13.59    2.93
   6   3   5   19.27    3.35
   6  -3   7    0.25    0.83
   6  -3   7    1.16    0.93
   6  -3   7    1.36    1.21
   6  -3   7    1.07    1.15
   6   3   7    1.59    0.98
   6   3   7    0.30    1.16
   6   3   7    0.62    1.14
   6   3   7    2.17    0.98
   6   3   7    0.06    0.86
   7  -3   0   31.62    3.84
   7   3   0   30.23    3.70
   7   3   0   31.05    3.71
   7  -3   0   31.91    3.71
  -7  -3   0   29.46    3.70
  -7   3   0   30.95    3.77
   7  -3   0   30.89    3.71
  -7  -3   0   30.19    3.71
  -7   3   0   28.66    3.70
  -7  -3   0   30.32    3.70
  -7  -3   0   31.77    3.87
  -7  -3   0   28.54    3.70
  -7   3   0   29.42    3.70
  -7   3   0   28.09    3.69
  -7   3   2    4.65    0.74
  -7   3   2    4.75    0.82
   7  -3   2    4.64    0.77
   7  -3   2    4.13    0.71
  -7  -3  -2    5.01    1.03
  -7   3   2    4.43    0.70
   7  -3   2    5.09    0.84
  -7   3   2    5.23    0.94
   7  -3   2    3.79    1.06
  -7   3   2    4.51    0.65
  -7   3   2    4.21    0.80
  -7   3   2    5.46    0.90
   7   3   2    3.91    0.73
   7   3   2    2.77    0.93
  -7   3  -2    4.49    1.04
   7   3   2    3.33    0.74
  -7  -3   2    3.38    1.09
   7   3   2    4.22    0.79
  -7  -3   2    4.32    0.87
   7   3   2    4.31    0.73
  -7  -3   2    4.69    0.65
  -7  -3   2    5.79    0.76
  -7   3  -2    3.58    0.78
  -7  -3   2    4.54    0.86
  -7  -3  -4    7.48    1.58
  -7   3   4    6.97    1.18
   7  -3   4    5.32    1.10
   7  -3   4    4.89    1.26
  -7   3   4    5.27    1.21
   7  -3   4    7.19    0.96
   7  -3   4    9.43    1.34
   7  -3   4    9.75    1.26
   7  -3   4    4.54    1.21
  -7   3   4    7.35    0.92
   7  -3   4    5.96    1.09
  -7  -3   4    5.80    1.24
  -7  -3   4    6.79    1.31
   7   3   4    4.88    1.09
  -7  -3   4    5.29    0.90
   7   3   4    7.85    1.23
   7   3   4    6.16    1.09
   7   3   4    6.03    1.18
  -7   3  -4    5.89    1.44
   7   3   4    7.03    0.98
   7  -3   6   13.18    2.45
   7  -3   6   16.55    2.37
   7  -3   6    5.32    1.62
   7  -3   6   16.24    3.19
   7  -3   6   11.64    1.90
   7  -3   6   14.17    2.15
   7  -3   6   12.30    1.62
   7   3   6   10.00    2.08
   7   3   6    8.23    3.16
   7   3   6   16.22    2.92
   7   3   6   11.18    2.19
   7   3   6   10.33    2.02
   7   3   6   13.11    2.44
   7   3   6   13.17    2.02
   7   3   6    7.13    1.66
   7   3   6   13.22    1.66
  -7   3  -6   11.29    2.36
  -8   3   1    7.39    1.24
  -8   3   1    7.02    1.03
  -8   3   1    8.87    1.19
  -8   3   1    6.40    1.16
  -8   3   1    7.39    1.16
   8  -3   1    8.92    1.39
  -8   3   1    7.74    1.05
  -8  -3  -1    9.32    1.53
  -8  -3   1    7.26    1.04
  -8  -3   1    9.43    1.19
  -8  -3   1    7.93    1.20
  -8  -3   1    8.71    1.26
  -8  -3   1    7.75    1.30
  -8   3  -1    9.58    1.36
  -8  -3   1    6.95    1.03
  -8   3  -1    8.39    1.43
  -8  -3   1    7.42    1.36
  -8  -3   1    8.43    1.10
   8  -3   3   16.77    1.87
   8  -3   3   13.65    1.96
  -8   3   3   15.27    1.96
  -8   3   3   15.29    1.95
   8  -3   3   14.65    1.99
  -8  -3  -3   13.05    1.97
  -8   3   3   13.37    1.97
   8  -3   3   13.11    1.95
  -8   3   3   14.34    2.05
   8  -3   3   14.24    1.96
   8  -3   3   17.50    2.03
  -8   3   3   14.03    1.83
   8  -3   3   13.67    2.29
  -8  -3   3   13.41    1.83
   8   3   3   15.17    1.94
  -8  -3   3   20.60    2.17
   8   3   3   13.71    1.93
   8   3   3   12.28    1.92
  -8   3  -3   11.93    1.98
  -8  -3   3   11.00    2.20
   8   3   3   14.63    1.85
  -8  -3   3   12.85    1.91
  -8  -3   3   13.49    1.96
   8   3   3   13.13    1.95
   8  -3   5   10.36    2.24
   8  -3   5    8.24    1.52
   8  -3   5    9.46    1.87
  -8  -3  -5    6.05    1.81
   8  -3   5   10.07    2.57
   8  -3   5    8.35    2.09
  -8   3   5    8.36    1.68
   8  -3   5   10.42    1.73
   8  -3   5   12.82    2.70
   8  -3   5    7.39    1.40
   8  -3   5    5.46    1.74
   8  -3   5    8.44    1.29
   8   3   5    9.37    1.87
  -8  -3   5    5.78    1.65
   8   3   5    3.24    2.60
  -8   3  -5    6.73    1.60
   8   3   5    8.13    1.54
   8   3   5    8.94    2.53
   8   3   5    9.21    1.90
   8   3   5    8.06    2.29
   8   3   5    5.99    1.36
   8   3   5   10.86    1.33
   8   3   5    8.47    2.18
   8  -3   7    4.37    1.32
   8  -3   7    4.44    1.40
   8  -3   7    2.29    1.10
   8  -3   7    1.75    1.06
   8  -3   7    1.45    1.01
   8   3   7    2.02    0.95
   8   3   7    2.05    0.96
   8   3   7    1.94    1.08
   8   3   7    1.77    4.40
   8   3   7    1.81    1.14
   8   3   7    1.46    1.10
   8   3   7    1.68    0.96
  -9  -3   0    9.13    1.25
  -9   3   0    8.89    1.20
  -9   3   0    9.94    1.39
  -9   3   0   10.84    1.43
  -9   3   0    6.76    1.19
  -9  -3   0    9.07    1.21
  -9   3   0   10.13    1.37
  -9  -3   0    8.97    1.20
  -9  -3   0    9.63    1.50
   9  -3   0    6.52    1.44
  -9  -3   0    9.68    1.39
  -9   3   0    9.00    1.35
  -9  -3   0   10.14    1.55
  -9   3   2   74.33    8.77
  -9  -3  -2   68.58    8.13
  -9   3   2   72.46    8.65
  -9   3   2   69.57    8.76
  -9   3   2   71.64    8.67
  -9   3   2   73.27    8.71
   9  -3   2   70.28    8.72
  -9   3   2   71.38    8.71
  -9  -3   2   75.16    8.78
  -9   3  -2   62.59    8.29
  -9   3  -2   63.21    8.12
   9   3   2   68.20    8.72
  -9  -3   2   72.00    8.72
   9   3   2   70.29    8.71
  -9  -3   2   68.77    8.65
  -9  -3   2   69.89    8.87
  -9   3  -2   66.84    8.08
  -9  -3   2   72.41    8.67
  -9  -3   2   69.67    8.74
   9  -3   4    3.34    1.00
   9  -3   4    3.31    0.86
  -9  -3  -4    3.41    1.38
   9  -3   4    3.46    1.09
  -9   3   4    4.03    1.07
  -9   3   4    2.39    0.99
   9  -3   4    4.29    0.98
  -9  -3   4    4.37    1.12
  -9   3  -4    2.66    1.33
   9   3   4    1.68    0.97
  -9  -3   4    1.50    1.11
   9   3   4    2.75    0.83
   9  -3   6   -0.22    0.96
   9  -3   6    0.25    0.93
   9  -3   6    1.90    1.15
   9  -3   6    1.52    0.91
   9  -3   6    0.95    1.21
   9  -3   6   -0.77    1.13
   9   3   6    0.42    1.03
   9   3   6    0.47    0.85
  -9   3  -6    1.07    1.26
   9   3   6    2.47    1.06
   9   3   6   -0.27    1.02
   9   3   6    1.17    1.15
   9   3   6   -0.40    2.27
   9   3   6    0.14    0.86
 -10  -3  -1    2.05    0.89
 -10   3   1    2.07    0.70
 -10   3   1    1.64    0.43
 -10   3   1    2.52    0.70
  10  -3   1    2.13    0.93
 -10   3   1    1.80    0.49
  10  -3   1    2.21    0.71
 -10   3   1    2.07    0.61
 -10   3   1    2.33    0.62
 -10  -3   1    1.64    0.86
 -10  -3   1    1.66    0.67
 -10  -3   1    1.97    0.46
 -10  -3   1    1.72    0.70
 -10   3  -1    2.14    0.84
 -10   3  -1    1.89    0.92
 -10  -3   1    2.37    0.53
 -10   3  -1    2.65    0.75
 -10  -3   1    1.15    0.49
 -10   3   3    4.38    0.81
  10  -3   3    6.52    1.02
 -10   3   3    4.44    0.74
 -10   3   3    6.09    1.05
 -10   3   3    2.89    1.00
 -10   3   3    4.43    1.03
 -10  -3  -3    4.51    1.26
  10  -3   3    7.19    1.77
  10  -3   3    5.12    1.15
 -10  -3   3    3.91    0.98
  10   3   3    5.96    1.07
 -10  -3   3    4.73    0.74
  10   3   3    1.92    1.04
 -10  -3   3    5.29    1.10
 -10  -3   3    3.55    0.81
 -10   3  -3    4.31    1.26
 -10  -3   3    4.53    1.05
  10   3   3    5.21    1.13
  10  -3   5   28.11    3.21
 -10   3   5   22.40    3.17
  10  -3   5   25.36    2.95
  10  -3   5   23.20    3.34
 -10  -3  -5   14.83    2.41
 -10   3   5   22.16    3.47
 -10   3   5   22.42    3.28
  10  -3   5   20.10    3.54
 -10   3   5   19.63    3.56
  10  -3   5   21.28    3.68
  10  -3   5   18.68    3.90
  10  -3   5   21.95    3.05
  10  -3   5   18.80    3.26
  10  -3   5   23.00    3.14
  10  -3   5   11.69    4.15
  10   3   5   22.16    3.25
 -10  -3   5   17.53    3.17
  10   3   5   22.86    3.66
  10   3   5   20.89    2.92
 -10  -3   5   22.12    3.47
 -10   3  -5   10.25    2.22
 -10   3  -5   19.13    2.93
  10   3   5   37.93    4.11
  10   3   5   23.04    3.16
  10   3   5   20.73    3.08
  10   3   5   21.91    3.50
  10  -3   7   -0.82    2.19
  10   3   7   -0.94    2.15
 -11  -3   0    4.98    1.21
 -11  -3   0    4.83    0.92
 -11   3   0    4.79    0.90
 -11   3   0    7.70    1.11
 -11   3   0    6.44    1.23
 -11  -3   0    5.07    0.91
 -11   3   0    6.57    1.10
 -11  -3   0    6.24    1.17
  11  -3   2    7.16    1.44
 -11   3   2    8.94    1.53
 -11   3   2    8.10    1.41
 -11   3   2    6.56    1.36
 -11   3   2    9.22    1.40
 -11  -3  -2   10.13    1.70
  11  -3   2    7.93    1.82
 -11   3   2   10.23    1.32
 -11   3   2    9.08    1.24
 -11  -3   2   11.50    1.43
 -11   3  -2    6.14    1.54
 -11  -3   2    9.30    1.95
 -11  -3   2    9.74    1.25
  11   3   2   12.49    1.50
 -11  -3   2   11.01    1.57
 -11  -3   2    7.97    1.27
 -11   3   4    4.76    1.86
 -11   3   4    1.51    0.88
 -11   3   4    1.48    0.66
 -11  -3  -4   -0.06    1.40
  11  -3   4    1.16    0.83
 -11  -3  -4    1.70    1.56
 -11   3   4    0.78    0.96
 -11   3   4    1.37    1.05
  11  -3   4    1.64    1.03
  11  -3   4    0.58    0.97
  11  -3   4    0.19    0.97
 -11   3   4    2.21    1.25
  11  -3   4    2.46    1.30
 -11   3   4    1.38    1.04
 -11  -3   4    2.37    1.07
  11   3   4    2.27    1.03
 -11  -3   4    0.82    1.14
 -11  -3   4    2.38    0.66
  11   3   4   -0.85    1.60
  11   3   4    1.21    1.59
 -11  -3   4    1.75    0.97
  11   3   4    1.13    0.89
  11   3   4    0.45    0.93
 -11   3  -4    0.42    1.26
 -11  -3   4    1.78    0.89
 -11  -3   4    1.95    1.30
 -11   3  -4    0.27    1.19
 -11  -3  -6    1.56    0.82
  11  -3   6   -0.25    2.56
  11  -3   6    2.34    0.84
  11  -3   6    1.31    0.86
  11  -3   6    6.93    2.18
  11  -3   6   -0.92    1.35
 -11   3  -6    2.25    1.23
  11   3   6    2.11    1.00
  11   3   6   -0.36    2.60
  11   3   6    2.39    1.13
  11   3   6    2.07    0.85
  11   3   6    4.39    2.23
  11   3   6    2.65    0.91
 -12   3   1   35.04    4.19
 -12   3   1   35.11    4.24
 -12   3   1   36.06    4.07
 -12  -3  -1   30.22    3.99
 -12   3   1   29.31    4.12
 -12   3   1   33.22    4.23
 -12   3   1   32.18    4.23
 -12   3  -1   27.91    4.14
 -12  -3   1   30.00    4.14
 -12   3  -1   28.94    3.89
 -12  -3   1   31.62    4.19
 -12  -3   1   35.13    4.46
 -12   3  -1   31.34    3.94
 -12  -3   1   32.67    4.07
 -12  -3   1   34.37    4.18
 -12  -3   1   30.43    4.26
  12  -3   3   49.16    6.37
  12  -3   3   45.06    6.43
 -12   3   3   46.01    6.51
 -12  -3  -3   43.82    5.60
 -12   3   3   47.57    6.24
 -12   3   3   46.94    6.17
 -12   3   3   50.78    6.00
 -12  -3  -3   41.94    5.94
  12  -3   3   44.07    6.40
 -12  -3  -3   41.69    5.66
  12  -3   3   51.05    6.17
 -12   3   3   47.70    6.21
  12  -3   3   48.73    6.17
 -12   3   3   47.84    6.23
 -12   3   3   51.08    6.21
 -12   3   3   49.08    6.44
 -12   3   3   47.97    6.18
  12   3   3   44.35    7.03
 -12  -3   3   47.65    6.28
  12   3   3   54.04    6.16
 -12  -3   3   50.57    6.00
 -12  -3   3   47.80    6.21
 -12   3  -3   43.02    5.89
 -12  -3   3   47.73    6.44
 -12  -3   3   49.07    6.17
 -12   3  -3   43.27    5.62
  12   3   3   46.48    6.57
 -12  -3   3   49.40    6.20
 -12  -3  -5    9.19    1.72
 -12  -3  -5    0.47    2.39
  12  -3   5    6.43    1.72
 -12   3   5    7.19    2.18
  12  -3   5    3.15    2.21
  12  -3   5    4.69    1.84
  12  -3   5    4.66    1.94
  12   3   5    7.02    2.01
  12   3   5    5.10    1.78
 -12  -3   5    2.92    1.89
  12   3   5    3.70    2.11
 -12  -3   5    3.58    1.37
 -12   3  -5    4.67    1.24
  12   3   5    8.27    1.75
  12   3   5    7.20    1.99
 -12   3  -5    3.47    1.70
  12   3   5    4.25    1.49
 -12  -3   5    6.03    1.82
 -13   3   0    1.45    0.84
 -13  -3   0    0.93    0.97
 -13  -3   0    0.70    1.22
 -13  -3  -2    0.34    1.33
 -13   3   2    2.51    1.04
 -13   3   2    0.14    0.75
 -13   3   2   -1.03    2.10
 -13   3   2   -0.07    1.26
 -13   3   2    0.90    1.22
 -13  -3  -2   -0.16    1.38
 -13   3   2    0.87    0.55
 -13   3   2    0.36    1.00
 -13  -3   2    0.33    1.22
 -13   3  -2   -0.62    1.37
 -13  -3   2    0.75    1.03
 -13  -3   2    0.22    0.55
 -13  -3   2    0.72    0.87
  13   3   2   -0.16    0.90
 -13  -3   2    0.67    1.57
  13  -3   4    0.35    1.39
  13  -3   4    1.08    1.26
  13  -3   4    1.38    1.17
 -13  -3  -4    0.36    1.15
 -13   3   4    0.21    0.80
 -13   3   4    0.24    1.55
 -13  -3  -4    0.77    0.97
 -13  -3  -4    0.55    1.27
 -13   3   4    0.57    1.12
 -13   3   4   -2.37    1.46
 -13   3   4    1.06    1.20
 -13   3   4    0.75    0.74
 -13   3   4   -0.02    0.81
  13  -3   4    1.07    0.92
 -13   3   4    1.43    1.07
 -13  -3   4    0.77    0.74
  13   3   4    0.63    1.00
 -13  -3   4    1.20    1.26
 -13  -3   4    1.27    1.36
  13   3   4   -0.72    1.41
 -13   3  -4    0.81    1.32
 -13  -3   4    5.00    1.66
  13   3   4    2.75    1.14
 -13  -3   4    1.13    0.89
 -13  -3   4   -0.07    0.87
  13   3   4    2.72    1.64
 -13   3  -4    0.09    1.00
  13  -3   6    0.26    1.06
  13  -3   6    0.67    0.86
 -13  -3  -6    0.73    0.79
  13   3   6   -0.52    0.81
  13   3   6   -0.25    1.97
 -13   3  -6    0.02    1.26
 -13   3  -6   -0.09    1.03
 -14   3   1    3.23    2.13
 -14   3   1    3.21    0.98
 -14   3   1    2.26    0.97
 -14   3   1    4.70    1.19
 -14   3   1    3.19    1.05
 -14   3   1    4.66    1.55
 -14   3   1    2.23    0.94
 -14  -3  -1    4.56    1.53
 -14   3   1    3.72    0.84
 -14   3   1    3.00    1.09
 -14  -3  -1    4.90    2.19
 -14  -3   1    2.69    0.92
 -14  -3   1    1.63    1.24
 -14  -3   1    2.33    1.43
 -14   3  -1    2.62    1.46
 -14   3  -1    2.83    0.90
 -14  -3   1    3.57    1.25
 -14  -3   1    1.93    0.83
 -14   3  -1    3.49    1.22
 -14  -3   1    2.48    1.16
 -14  -3   1    1.67    1.47
 -14  -3  -3    1.84    1.09
 -14   3   3    3.22    1.12
 -14   3   3    3.40    1.37
  14  -3   3    2.86    1.27
 -14   3   3    1.97    0.73
 -14   3   3    4.24    1.51
 -14  -3  -3    2.97    1.48
 -14   3   3    1.52    0.77
 -14   3   3    2.42    1.05
 -14   3   3    2.75    1.00
 -14   3   3    0.87    0.98
 -14  -3  -3    1.95    1.11
 -14   3   3    2.92    1.27
  14  -3   3    3.54    1.27
 -14   3  -3    0.56    1.46
 -14  -3   3    2.46    0.73
 -14  -3   3    1.72    1.31
 -14  -3   3    1.71    0.97
 -14  -3   3    2.71    0.86
 -14   3  -3    2.41    1.23
 -14  -3   3    2.49    0.79
  14   3   3    1.48    1.15
 -14  -3   3    1.08    0.79
  14  -3   5   -0.36    1.08
 -14  -3  -5   -1.16    0.81
 -14   3   5   -0.18    1.08
  14  -3   5    0.37    0.81
 -14   3   5   -1.18    1.06
  14  -3   5   -1.64    1.85
 -14  -3   5   -0.88    1.16
  14   3   5    0.77    1.53
 -14  -3   5   -1.09    0.95
 -14   3  -5   -0.07    1.01
  14   3   5   -0.60    0.79
 -15   3   0    6.39    1.42
 -15  -3   0    9.20    1.92
 -15  -3   0    5.37    1.32
 -15  -3   0    7.61    2.43
 -15   3   0    6.19    1.93
 -15   3   0    5.65    1.70
 -15   3   0    7.09    2.18
 -15  -3   0    5.97    2.19
 -15  -3   0    9.08    2.42
 -15   3   2    0.93    0.70
 -15   3   2    0.71    0.72
 -15   3   2    1.31    0.75
 -15   3   2    0.49    0.86
 -15   3   2    0.16    0.98
 -15  -3  -2    0.68    0.95
 -15   3   2    0.63    0.90
 -15  -3  -2   -0.17    1.32
 -15   3   2   -0.13    1.40
  15  -3   2   -0.60    1.38
 -15   3   2    0.19    1.18
 -15   3   2    0.36    0.90
 -15  -3   2    0.50    0.72
 -15  -3   2    2.01    1.09
 -15  -3   2   -0.79    1.14
  15   3   2    1.11    1.27
 -15   3  -2   -1.14    1.13
 -15   3  -2    0.48    0.85
 -15  -3   2    1.20    0.87
 -15  -3   2    7.34    1.91
 -15  -3   2    0.78    1.09
 -15  -3   2    1.02    0.88
 -15  -3   2    1.01    0.68
 -15   3   4    0.30    1.60
  15  -3   4    3.26    1.74
  15  -3   4    1.01    0.91
 -15   3   4    0.75    0.80
 -15   3   4    1.26    1.12
 -15  -3  -4    0.33    1.11
 -15  -3  -4   -0.24    0.97
 -15   3   4    0.51    1.00
  15   3   4    1.36    1.58
 -15  -3   4    0.05    0.73
 -15  -3   4    0.60    0.90
 -15  -3   4    0.52    0.85
 -15  -3   4    2.29    1.29
 -15   3  -4    4.09    1.87
 -16   3   1    3.24    1.07
 -16   3   1    6.58    1.47
 -16   3   1    7.09    1.71
 -16   3   1    7.18    2.15
 -16  -3  -1    3.78    1.51
 -16  -3  -1    4.10    1.24
 -16   3   1    6.44    1.49
 -16  -3   1    7.62    2.34
 -16  -3   1    3.95    1.74
 -16  -3   1    7.49    2.00
 -16   3  -1    4.50    1.61
 -16  -3   1    4.61    2.26
 -16   3  -1    5.06    2.46
 -16  -3   1    6.61    1.82
  16  -3   3   10.14    2.30
 -16   3   3    6.72    1.71
 -16   3   3    4.48    1.65
 -16   3   3    7.07    2.35
 -16   3   3    6.12    1.90
 -16   3   3    7.92    2.36
 -16   3   3    2.82    1.35
 -16  -3  -3    9.36    2.26
  16   3   3    2.27    1.62
 -16  -3   3    8.49    1.55
 -16  -3   3    7.36    2.15
 -16   3  -3    5.30    2.52
 -16  -3   3    6.95    2.62
 -16  -3   3    5.46    1.63
 -16  -3   3    7.30    1.86
 -17   3   0   -0.63    1.33
 -17   3   0    0.64    0.92
 -17  -3   0    0.24    0.87
 -17   3   0    1.08    0.67
 -17  -3   0    0.89    0.99
 -17   3   2   -0.37    0.66
 -17   3   2    0.91    1.31
 -17  -3  -2    0.81    0.93
 -17   3   2   -0.99    0.83
 -17   3   2    0.14    0.78
 -17   3   2   -0.25    0.77
 -17  -3   2    0.25    1.12
 -17  -3   2   -0.12    0.85
 -17   3  -2   -0.14    0.88
 -17  -3   2    0.49    0.70
 -17  -3   2    1.40    1.12
 -17  -3   2    0.02    0.77
 -17   3  -2    1.65    1.07
 -17   3   4    1.47    0.81
 -17   3   4    1.09    1.03
 -17   3   4    1.53    0.97
 -17   3   4    0.66    1.10
 -17  -3  -4    0.92    1.03
  17  -3   4    0.78    0.94
  17  -3   4    1.96    1.56
 -17  -3   4    1.21    1.12
 -17  -3   4    1.70    0.94
 -17  -3   4   -0.96    1.15
  17   3   4    1.88    1.49
 -17  -3   4    0.01    0.99
 -17   3  -4    1.34    1.05
 -18  -3  -1   -0.34    0.97
 -18   3   1    1.14    0.75
 -18   3   1    0.02    0.78
 -18   3   1   -1.14    0.81
 -18   3   1    0.07    0.76
 -18  -3   1   -0.05    0.80
 -18  -3   1    0.30    1.01
 -18  -3   1   -0.04    0.71
 -18   3  -1   -0.05    0.70
 -18   3  -1    0.97    1.22
 -18  -3   1   -0.70    0.68
 -18   3   3    0.71    0.87
 -18  -3  -3    0.88    0.89
 -18   3   3    0.90    1.10
 -18   3   3    0.10    0.89
 -18   3   3    1.70    0.66
 -18   3   3    1.42    0.92
 -18   3   3    0.08    0.78
 -18  -3   3   -0.05    0.53
 -18  -3   3   -0.31    0.87
 -18   3  -3    0.58    1.05
 -18  -3   3    0.84    0.96
 -18  -3   3    1.33    0.81
  18   3   3    2.59    1.53
 -18  -3   3   -0.12    0.85
 -19  -3   0    1.95    0.97
 -19  -3   0    1.23    1.00
 -19   3   0    1.07    0.67
 -19   3   2   -0.62    0.93
 -19   3   2    0.10    0.50
 -19   3   2    0.39    0.80
 -19   3   2   -2.76    1.14
 -19   3   2    0.50    0.77
 -19   3   2    0.33    0.73
 -19  -3  -2    0.99    0.91
 -19  -3   2   -0.18    0.73
 -19  -3   2   -0.04    0.55
 -19  -3   2    0.59    0.69
 -19   3  -2   -0.64    1.21
 -19  -3   2    0.60    0.92
 -20   3   1    4.14    1.39
 -20  -3  -1    1.59    1.06
 -20   3   1    2.81    1.10
 -20  -3   1    0.89    0.85
 -20  -3   1    1.36    1.62
 -20   3  -1    4.98    1.69
   0   4   0    4.74    0.59
   0  -4   0    4.17    0.51
   0   4   0    3.30    0.51
   0   4   0    3.39    0.51
   0  -4   0    3.89    0.58
   0  -4   0    4.17    0.51
   0  -4   2  170.91   20.40
   0   4   2  169.01   20.31
   0  -4  -2  173.79   20.71
   0   4   2  164.11   20.37
   0  -4  -2  175.07   20.70
   0  -4   2  166.77   20.31
   0  -4   2  171.18   20.33
   0   4   2  170.56   20.35
   0  -4   2  166.13   20.31
   0   4   2  167.94   20.31
   0   4  -2  169.12   20.71
   0   4  -2  168.08   20.70
   0  -4   2  167.36   20.31
   0   4   2  168.95   20.31
   0  -4   4   56.39    7.13
   0  -4   4   62.80    7.14
   0  -4   4   59.54    7.08
   0   4   4   56.47    7.17
   0   4   4   54.85    7.14
   0   4   4   59.27    7.07
   0   4   4   57.03    7.13
   0  -4   4   54.53    7.18
   0  -4   4   62.73    7.12
   0   4   4   56.75    7.17
   0  -4   6   39.17    5.25
   0  -4   6   40.56    5.31
   0   4   6   40.93    5.17
   0  -4   6   34.15    5.44
   0  -4   6   37.73    5.10
   0   4   6   43.50    5.21
   0   4   6   41.29    5.43
   0  -4   6   42.32    5.25
   0   4   6   38.88    6.70
  -1  -4  -1   32.65    4.19
  -1   4   1   36.81    4.13
   1  -4   1   34.07    4.21
  -1  -4  -1   35.16    4.19
   1  -4   1   33.51    4.14
   1  -4   1   33.41    4.14
   1  -4   1   33.78    4.14
   1   4  -1   34.51    4.19
  -1   4   1   31.98    4.14
  -1   4   1   33.19    4.18
   1  -4   1   35.49    4.14
  -1   4   1   34.81    4.13
   1   4  -1   36.05    4.19
  -1   4   1   33.86    4.14
  -1  -4   1   35.53    4.13
  -1  -4   1   32.19    4.20
  -1  -4   1   34.45    4.15
   1  -4  -1   34.64    4.19
   1   4   1   33.03    4.14
  -1   4  -1   34.30    4.19
   1   4   1   33.82    4.20
  -1  -4   1   34.53    4.13
   1   4   1   34.71    4.14
   1  -4  -1   35.08    4.19
  -1  -4   1   34.35    4.13
  -1   4  -1   34.00    4.19
   1   4   1   34.32    4.15
   1  -4   3   28.60    3.68
  -1   4   3   29.96    3.60
   1  -4   3   31.99    3.63
  -1   4   3   29.40    3.70
  -1   4   3   28.14    3.63
   1   4  -3   27.21    3.30
   1  -4   3   29.65    3.70
   1  -4   3   31.92    3.65
  -1  -4   3   30.27    3.61
  -1  -4   3   25.28    3.59
   1   4   3   30.20    3.62
  -1  -4   3   29.11    3.68
  -1  -4   3   32.34    3.65
   1   4   3   30.78    3.71
   1   4   3   29.33    3.63
   1   4   3   31.36    3.71
  -1   4   5   16.86    2.30
  -1   4   5   18.74    2.50
   1  -4   5   23.69    2.50
  -1   4   5   18.26    2.68
  -1   4   5   17.32    2.48
   1  -4   5   22.36    2.48
   1   4   5   14.60    2.56
  -1  -4   5   22.64    2.54
  -1  -4   5   14.31    2.40
   1   4   5   18.29    2.35
  -1  -4   5   19.31    2.32
   1   4   5   13.30    2.38
   1   4   5   14.87    2.38
  -1  -4   5   15.16    2.36
   1   4   5   19.96    2.45
   1  -4   7    1.92    1.19
   1  -4   7    1.05    1.19
   1   4   7    0.81    1.35
   1   4   7    0.41    1.13
   1   4   7    1.42    1.42
  -2  -4   0   25.44    3.31
  -2  -4   0   26.47    3.30
  -2   4   0   28.21    3.31
  -2   4   0   25.78    3.31
   2  -4   0   29.25    3.31
  -2   4   0   26.01    3.30
  -2  -4   0   25.41    3.36
   2   4   0   27.87    3.30
   2  -4   0   28.45    3.30
   2   4   0   29.54    3.31
  -2   4   0   27.05    3.30
  -2  -4   0   26.64    3.30
  -2  -4   0   28.00    3.31
   2  -4   2   59.50    7.11
  -2   4   2   57.61    6.97
  -2   4   2   51.03    6.97
  -2  -4  -2   56.21    6.87
   2   4  -2   58.27    6.86
  -2  -4  -2   54.49    6.87
   2   4  -2   59.00    6.86
  -2   4   2   57.19    7.02
  -2   4   2   55.15    6.97
   2  -4   2   55.07    6.99
  -2   4   2   58.84    6.97
  -2   4   2   55.54    6.99
   2  -4   2   59.30    7.00
  -2   4   2   61.41    6.99
   2  -4   2   59.20    6.99
   2  -4   2   59.11    6.99
   2   4   2   55.93    7.06
  -2   4  -2   55.37    6.87
  -2  -4   2   61.30    7.00
   2   4   2   59.32    6.99
  -2  -4   2   57.08    6.97
  -2  -4   2   54.96    6.99
  -2  -4   2   59.15    7.01
  -2  -4   2   56.18    6.97
   2   4   2   58.56    6.98
   2   4   2   60.79    6.99
   2  -4  -2   56.57    6.86
  -2   4  -2   56.61    6.87
  -2  -4   2   56.82    6.97
   2   4   2   61.50    7.02
   2  -4   4    1.89    0.60
   2  -4   4    1.69    0.41
  -2   4   4    2.17    0.58
  -2   4   4    1.88    0.68
  -2   4   4    1.39    0.72
   2  -4   4    2.44    0.59
   2  -4   4    1.67    0.64
   2  -4   4    3.01    0.71
  -2   4   4    0.81    1.15
  -2   4   4    1.72    0.40
   2  -4   4    2.16    0.49
   2  -4   4    1.55    0.80
  -2   4   4    2.66    0.81
   2   4   4    1.95    0.73
  -2  -4   4    2.30    0.40
   2   4   4    3.05    0.73
   2   4   4    2.50    0.43
   2   4   4    1.94    0.49
   2   4   4    1.86    0.70
  -2  -4   4    1.65    0.66
   2   4   4    2.60    0.71
  -2  -4   4    2.91    0.63
   2  -4   6    5.54    0.96
   2  -4   6    5.07    1.31
   2  -4   6    5.06    1.19
   2  -4   6    7.76    2.35
   2  -4   6    4.90    1.81
   2  -4   6    5.33    1.50
   2  -4   6    4.09    1.31
   2   4   6    4.93    1.39
   2   4   6    4.55    1.22
  -2  -4   6    3.41    1.39
   2   4   6    6.85    1.84
   2   4   6    7.93    2.66
   2   4   6    5.04    1.68
   2   4   6    7.35    1.95
   2   4   6    5.90    1.01
   3  -4   1   43.85    5.50
  -3   4   1   42.26    5.53
   3  -4   1   46.03    5.51
  -3  -4  -1   42.95    5.38
  -3   4   1   46.50    5.50
   3  -4   1   46.52    5.51
   3   4  -1   45.35    5.37
  -3   4   1   47.18    5.50
   3  -4   1   45.02    5.60
  -3  -4  -1   43.24    5.37
   3  -4   1   46.88    5.51
  -3   4   1   47.38    5.50
   3   4  -1   43.45    5.37
  -3   4   1   46.84    5.50
  -3  -4   1   44.54    5.50
  -3  -4   1   43.92    5.51
  -3   4  -1   43.37    5.37
  -3  -4   1   42.43    5.58
   3  -4  -1   46.96    5.37
   3   4   1   45.11    5.57
   3  -4  -1   45.22    5.37
   3   4   1   45.19    5.50
  -3  -4   1   46.15    5.50
  -3  -4   1   45.03    5.50
   3   4   1   44.86    5.51
   3   4   1   46.75    5.51
   3   4   1   45.34    5.51
  -3   4  -1   43.56    5.38
  -3   4   3   10.35    1.41
  -3   4   3    8.56    1.24
  -3   4   3    8.98    1.19
   3  -4   3    9.61    1.33
   3  -4   3   10.06    1.27
   3  -4   3   12.24    1.77
   3  -4   3    8.81    1.25
   3  -4   3   10.04    1.41
  -3   4   3    8.73    1.35
   3  -4   3    8.90    1.31
   3  -4   3    8.44    1.21
   3   4   3   11.93    1.37
   3   4   3   10.24    1.34
   3   4   3   11.12    1.34
   3   4   3    9.10    1.31
  -3  -4   3    8.67    1.20
  -3  -4   3    9.93    1.27
   3   4   3    8.40    1.40
  -3  -4   3   10.86    1.33
   3   4   3    9.68    1.26
   3   4   3    9.56    1.22
  -3  -4   3   11.58    1.40
   3  -4   5   24.16    2.83
   3  -4   5   22.93    2.68
  -3   4   5   15.29    2.81
   3  -4   5   24.23    2.85
   3  -4   5   22.77    2.79
   3  -4   5   17.93    3.02
   3   4   5   20.55    2.98
   3   4   5   28.29    2.94
  -3  -4   5   20.35    2.70
   3   4   5   19.78    2.85
   3   4   5   21.32    2.81
  -3  -4   5   17.24    2.86
  -3  -4   5   17.20    2.77
   3   4   5   21.98    2.85
   3   4   5   21.91    2.68
   3  -4   7    0.55    0.96
   3  -4   7   -0.34    1.01
   3  -4   7    0.55    1.06
   3   4   7    0.11    1.17
   3   4   7    1.88    1.02
   3   4   7    0.60    1.17
   3   4   7   -0.18    1.28
  -4  -4   0   19.76    2.34
   4   4   0   19.48    2.34
  -4  -4   0   17.82    2.34
   4  -4   0   20.96    2.34
  -4   4   0   20.22    2.35
  -4   4   0   18.54    2.38
   4   4   0   19.24    2.35
  -4  -4   0   18.62    2.35
   4  -4   0   19.32    2.34
  -4   4   0   17.88    2.35
  -4  -4   0   17.85    2.45
  -4   4   0   18.87    2.33
  -4  -4   0   19.93    2.35
  -4   4   0   19.23    2.34
  -4  -4  -2    1.62    0.32
   4   4  -2    0.77    0.26
   4  -4   2    0.94    0.26
  -4   4   2    0.50    0.24
   4  -4   2    0.69    0.26
   4  -4   2    0.58    0.31
  -4  -4  -2    0.94    0.28
   4  -4   2    0.88    0.30
  -4   4   2    0.29    0.28
  -4   4   2    0.68    0.17
   4  -4   2    0.69    0.61
  -4   4   2    1.07    0.29
  -4   4   2    0.82    0.19
   4   4   2    0.93    0.32
   4  -4  -2    1.44    0.24
   4   4   2    0.59    0.30
  -4  -4   2    0.61    0.33
   4   4   2    0.17    0.27
  -4   4  -2    1.57    0.29
   4   4   2    0.69    0.25
  -4  -4   2    0.82    0.32
   4   4   2   -0.01    0.50
  -4  -4   2    0.52    0.20
  -4  -4   2    0.77    0.19
  -4   4  -2    1.26    0.33
  -4  -4   2    0.87    0.21
   4  -4   4   12.79    1.75
  -4  -4  -4   11.99    1.97
  -4   4   4   11.28    1.70
  -4   4   4   10.83    1.52
   4  -4   4   16.45    1.65
  -4   4   4   11.74    1.69
   4  -4   4   13.10    1.71
  -4   4   4   11.15    1.61
   4  -4   4   14.63    1.80
   4  -4   4   10.74    1.64
   4  -4   4   12.56    1.53
   4   4   4   12.25    1.65
   4   4   4   13.57    1.62
   4   4   4   14.30    1.73
   4   4   4   11.50    1.66
   4   4   4   13.42    1.71
  -4  -4   4   10.89    1.50
  -4  -4   4   11.34    1.78
  -4  -4   4    8.52    1.61
  -4  -4   4   10.36    1.63
   4   4   4   10.53    1.52
   4  -4   6    5.71    0.96
   4  -4   6    7.36    1.41
   4  -4   6    3.99    1.37
   4  -4   6    8.62    2.41
   4  -4   6    7.60    2.22
   4  -4   6    5.27    1.57
   4  -4   6    4.20    1.56
   4   4   6    4.37    1.32
   4   4   6    3.87    1.24
   4   4   6    3.26    1.10
   4   4   6    4.09    1.53
   4   4   6    5.31    1.70
   4   4   6    6.88    1.03
   4   4   6    8.59    3.35
  -4   4  -6    6.87    2.00
   4   4   6    2.41    1.21
   4   4   6    4.54    1.76
  -5   4   1   12.81    1.55
  -5  -4  -1   12.79    1.58
  -5   4   1   13.30    1.57
  -5   4   1   13.40    1.64
   5  -4   1   13.07    1.58
   5   4  -1   13.12    1.57
  -5  -4  -1   10.31    1.54
   5  -4   1   12.66    1.58
  -5   4   1   13.24    1.56
   5   4  -1   12.17    1.55
  -5   4   1   12.97    1.57
   5  -4   1   11.45    1.59
   5  -4   1   12.92    1.79
  -5  -4  -1   12.24    1.56
  -5   4  -1   13.10    1.65
  -5  -4   1   11.77    1.55
  -5   4  -1   13.62    1.56
   5   4   1   12.94    1.58
   5   4   1   11.09    1.58
  -5  -4   1   12.08    1.74
  -5  -4   1   11.90    1.56
   5  -4  -1   12.76    1.55
   5   4   1   11.67    1.59
  -5  -4   1   13.26    1.56
   5  -4  -1   13.38    1.56
   5   4   1   11.90    1.58
  -5  -4   1   12.81    1.59
   5  -4   3    4.82    0.64
  -5   4   3    3.15    0.47
  -5   4   3    3.00    0.63
  -5   4   3    4.52    0.85
  -5   4   3    3.44    0.73
   5  -4   3    2.88    0.73
  -5   4   3    3.18    0.56
   5  -4   3    1.97    0.50
  -5   4   3    2.66    0.68
   5  -4   3    3.37    0.69
  -5  -4  -3    3.68    1.02
   5  -4   3    1.69    0.96
   5  -4   3    3.30    0.63
   5  -4   3    2.97    0.82
   5   4   3    2.93    0.70
  -5  -4   3    3.07    0.59
   5   4   3    2.91    0.66
  -5  -4   3    1.85    0.58
   5   4   3    3.13    0.59
  -5  -4   3    2.67    0.46
  -5  -4   3    2.76    0.69
  -5  -4   3    3.35    0.78
   5   4   3    3.54    0.63
   5  -4   5    3.02    1.09
   5  -4   5    5.08    1.30
   5  -4   5    6.47    1.13
   5  -4   5    5.09    0.88
   5   4   5    5.85    0.93
   5   4   5    7.18    1.16
   5   4   5    5.27    1.29
   5  -4   7   -0.12    1.03
   5  -4   7   -1.00    0.87
   5  -4   7   -1.14    0.79
   5   4   7    1.03    1.13
   5   4   7   -1.17    1.24
   5   4   7   -0.02    0.94
   5   4   7   -0.50    1.12
   5   4   7   -0.32    0.98
  -6   4   0   65.68    7.58
  -6  -4   0   61.87    7.53
  -6  -4   0   60.97    7.53
   6  -4   0   62.30    7.53
   6   4   0   62.31    7.53
  -6  -4   0   61.40    7.52
  -6  -4   0   59.61    7.63
  -6  -4   0   60.56    7.53
   6   4   0   64.34    7.53
   6  -4   0   64.25    7.53
  -6   4   0   60.66    7.52
  -6   4   0   60.90    7.53
   6  -4   2   32.56    4.09
  -6  -4  -2   33.66    4.21
   6  -4   2   31.18    4.11
  -6   4   2   32.67    4.12
  -6   4   2   34.57    4.05
   6  -4   2   36.68    4.32
  -6   4   2   33.84    4.07
  -6   4   2   32.73    4.14
  -6   4   2   35.69    4.09
   6  -4   2   31.06    4.07
   6   4   2   31.33    4.09
  -6  -4   2   34.01    4.09
   6   4   2   34.29    4.09
  -6   4  -2   32.44    4.12
  -6  -4   2   31.44    4.14
  -6  -4   2   34.04    4.05
   6   4   2   33.92    4.10
   6   4   2   31.16    4.25
   6   4   2   30.32    4.08
   6  -4   4    0.51    0.55
  -6  -4  -4    0.08    1.14
  -6   4   4    0.75    0.68
  -6   4   4    0.76    0.86
   6  -4   4    0.30    0.42
  -6   4   4    0.95    0.70
  -6   4   4    0.18    0.37
   6  -4   4   -0.01    0.52
   6  -4   4    0.61    0.75
  -6   4   4   -0.01    0.70
   6  -4   4    0.67    0.89
   6  -4   4    0.03    0.79
   6  -4   4   -0.06    0.69
  -6  -4   4    0.07    0.36
   6   4   4    0.45    0.58
   6   4   4   -0.12    0.61
  -6  -4   4   -0.07    0.75
   6   4   4   -0.05    0.78
   6   4   4   -0.24    0.67
   6   4   4   -0.28    0.46
  -6  -4   4    0.13    0.75
   6  -4   6    2.42    0.77
   6  -4   6    0.90    1.32
   6  -4   6    1.34    0.77
   6  -4   6    0.67    1.08
   6  -4   6    2.81    0.90
   6  -4   6    0.93    0.92
   6  -4   6    0.66    1.00
  -6   4  -6    0.18    1.55
   6   4   6    1.92    1.31
   6   4   6    1.27    0.97
   6   4   6    1.42    0.96
   6   4   6    0.98    0.98
   6   4   6    2.39    0.90
   6   4   6    0.29    1.01
   6   4   6    1.67    2.75
   6   4   6    2.32    1.52
   6   4   6    2.44    0.92
  -7  -4  -1   24.04    2.93
   7  -4   1   30.04    3.59
  -7   4   1   28.55    3.34
   7  -4   1   24.21    3.35
  -7  -4  -1   23.54    2.92
   7  -4   1   26.89    3.36
  -7   4   1   28.59    3.44
  -7   4   1   28.88    3.35
   7   4   1   26.71    3.36
  -7  -4   1   28.24    3.34
  -7  -4   1   24.25    3.53
  -7   4  -1   21.97    2.91
  -7   4  -1   24.92    3.01
   7   4   1   25.14    3.34
  -7  -4   1   28.27    3.37
   7   4   1   25.99    3.36
  -7   4   3    2.25    0.47
  -7   4   3    2.21    0.67
   7  -4   3    2.33    0.64
  -7   4   3    2.66    0.69
  -7   4   3    2.06    0.59
  -7  -4  -3    3.28    1.01
  -7   4   3    1.26    0.72
   7  -4   3    2.30    0.68
   7  -4   3    1.49    0.79
   7  -4   3    2.57    0.54
  -7   4   3    3.25    0.98
   7  -4   3    3.04    0.67
   7  -4   3    3.06    0.83
   7  -4   3    2.17    1.02
  -7   4   3    2.01    0.67
  -7   4  -3    1.37    0.92
   7   4   3    1.70    0.62
  -7  -4   3    3.44    0.82
  -7  -4   3    1.92    0.60
  -7  -4   3    1.49    1.07
   7   4   3    2.58    0.63
   7   4   3    2.67    0.72
  -7  -4   3    2.91    0.48
   7   4   3    3.59    0.69
  -7  -4   3    3.73    0.87
   7   4   3    2.25    0.54
   7   4   3    2.40    0.69
   7  -4   5    1.09    0.60
   7  -4   5    0.76    1.09
   7  -4   5   -0.51    0.73
   7  -4   5    0.68    0.88
   7  -4   5    0.05    1.01
   7  -4   5    1.56    1.57
   7  -4   5   -1.07    1.14
   7  -4   5   -1.21    0.83
  -7   4   5    0.07    1.05
  -7  -4  -5    0.39    1.53
   7  -4   5    0.42    1.09
   7   4   5    0.58    0.77
  -7   4  -5    0.30    1.25
   7   4   5    0.68    0.89
   7   4   5    1.13    1.14
   7   4   5    0.86    0.68
   7   4   5   -0.72    2.43
   7   4   5   -0.08    0.83
   7   4   5    0.90    1.00
  -7  -4   5   -0.44    1.05
   7   4   5    0.00    1.26
   7   4   5    0.72    1.03
   7  -4   7    1.56    1.37
   7  -4   7    0.94    1.18
   7  -4   7    0.96    0.88
   7  -4   7    3.03    0.88
   7  -4   7   -0.27    1.06
   7   4   7   -0.28    1.09
   7   4   7    2.15    2.85
   7   4   7    1.08    0.92
   7   4   7    2.51    0.98
   7   4   7    4.28    1.30
   7   4   7    2.27    1.06
  -8  -4   0   80.64    9.76
  -8  -4   0   83.02    9.90
  -8  -4   0   83.95    9.77
  -8   4   0   76.05    9.81
  -8   4   0   91.69    9.84
  -8  -4   0   74.06    9.75
   8  -4   0   83.81    9.91
  -8   4   0   75.11    9.75
  -8  -4   0   74.60    9.86
  -8  -4  -2    3.76    0.95
  -8   4   2    5.15    0.77
  -8   4   2    3.01    0.77
  -8   4   2    5.44    1.01
  -8   4   2    3.35    0.81
  -8   4   2    4.72    0.63
  -8   4   2    4.32    0.72
   8  -4   2    5.31    0.85
  -8   4   2    3.51    0.62
   8  -4   2    5.22    1.20
   8  -4   2    4.20    0.83
  -8  -4   2    3.05    0.80
  -8  -4   2    3.81    0.61
  -8  -4   2    5.99    0.95
  -8   4  -2    3.94    0.84
  -8  -4   2    3.45    0.62
   8   4   2    4.36    0.74
  -8   4  -2    3.73    0.96
   8   4   2    3.52    0.76
  -8  -4   2    4.16    1.10
  -8  -4   2    3.38    0.68
   8   4   2    3.41    0.87
   8   4   2    4.52    1.09
  -8   4  -2    4.69    0.97
   8  -4   4    5.44    1.29
  -8  -4  -4    4.63    1.43
   8  -4   4    7.69    1.30
   8  -4   4    9.25    1.34
   8  -4   4    6.70    1.32
   8  -4   4    7.39    1.02
   8  -4   4    5.40    1.25
  -8   4   4    6.30    1.17
  -8   4   4    6.87    0.98
   8  -4   4    7.91    1.16
  -8   4   4    4.14    1.19
   8   4   4    7.74    1.22
   8   4   4    4.27    1.18
   8   4   4    7.96    1.04
  -8  -4   4    4.40    1.27
  -8   4  -4    6.35    1.44
  -8  -4   4    6.28    1.33
   8   4   4    5.34    1.25
  -8  -4   4    5.54    0.96
   8   4   4    5.68    1.18
   8  -4   6    5.88    1.28
   8  -4   6    5.44    2.62
   8  -4   6    6.65    1.86
   8  -4   6    4.14    1.31
   8  -4   6    6.76    2.88
   8  -4   6    5.08    1.42
   8  -4   6    4.45    1.21
   8   4   6    4.64    1.50
   8   4   6    3.50    1.11
   8   4   6    0.76    2.43
   8   4   6    2.80    1.73
   8   4   6    5.35    1.69
   8   4   6    6.28    2.36
   8   4   6    1.76    1.22
   8   4   6    4.48    1.52
  -8   4  -6    1.19    1.46
   8   4   6    4.63    1.11
   8   4   6    6.34    1.76
  -9   4   1    0.33    0.34
  -9   4   1    0.20    0.48
  -9   4   1    0.03    0.62
  -9   4   1    0.57    0.53
  -9   4   1    0.14    0.33
   9  -4   1    0.49    0.58
  -9   4   1   -0.56    0.63
   9  -4   1   -0.17    0.73
  -9  -4  -1   -0.13    0.84
  -9  -4   1    0.72    0.36
  -9  -4   1   -0.29    0.70
  -9   4  -1    0.65    0.54
  -9  -4   1    0.90    0.35
  -9  -4   1    0.29    0.64
  -9  -4   1    0.52    0.41
  -9  -4   1    0.45    0.56
  -9   4  -1    0.51    0.69
  -9   4  -1    0.53    0.91
  -9   4   3    6.07    1.14
   9  -4   3    7.99    1.23
   9  -4   3    4.60    1.11
   9  -4   3    5.12    1.17
  -9   4   3    6.69    0.94
  -9   4   3    8.22    1.30
  -9   4   3    6.43    1.20
  -9   4   3    5.74    0.96
  -9   4   3    7.02    1.37
   9  -4   3    9.45    1.83
  -9  -4  -3    7.70    1.56
   9  -4   3    6.35    1.08
   9   4   3    8.01    1.13
   9   4   3    5.59    1.20
  -9  -4   3    7.91    1.26
   9   4   3    7.89    1.16
  -9   4  -3    7.86    1.60
  -9  -4   3    4.15    1.59
  -9  -4   3    6.72    1.00
  -9  -4   3    8.82    1.38
  -9  -4   3    6.90    0.93
   9   4   3    5.30    1.14
  -9  -4   3    5.10    1.08
   9  -4   5   -0.03    0.83
   9  -4   5    1.81    1.00
   9  -4   5    1.10    1.24
   9  -4   5    2.39    0.96
  -9   4   5    1.01    1.27
  -9  -4  -5    1.12    1.74
  -9   4   5    0.44    1.17
   9  -4   5    0.10    0.99
   9  -4   5    2.54    1.32
   9  -4   5    0.49    1.37
   9   4   5    1.80    0.82
   9   4   5   -0.45    0.93
   9   4   5    2.20    2.26
   9   4   5    1.33    0.96
   9   4   5    2.63    1.31
  -9  -4   5    0.57    1.21
  -9   4  -5    1.11    1.46
   9   4   5    1.58    0.99
   9   4   5    1.74    1.25
   9   4   5    1.29    0.85
  -9  -4   5   -0.48    1.33
   9   4   5    2.15    1.19
  -9  -4   5    0.10    1.18
   9  -4   7    0.32    0.90
   9  -4   7    0.17    0.94
   9  -4   7    0.22    1.03
   9  -4   7   -2.17    1.08
   9  -4   7    0.07    1.13
   9  -4   7    1.22    2.61
  -9  -4  -7   -0.14    0.99
   9   4   7   -1.04    0.95
   9   4   7   -0.31    1.28
   9   4   7    0.77    2.87
   9   4   7   -0.15    2.71
   9   4   7    0.10    0.99
   9   4   7    0.18    0.98
   9   4   7   -0.51    1.00
   9   4   7    2.00    0.83
 -10   4   0   80.26   10.53
 -10  -4   0   85.65   10.43
 -10   4   0   90.91   10.55
 -10  -4   0   85.63   10.58
 -10   4   0   84.70   10.51
 -10   4   0   82.95   10.51
 -10  -4   0   84.02   10.52
 -10   4   0   88.14   10.44
  10  -4   0   87.41   10.66
 -10  -4   0   88.45   10.46
 -10   4   2   10.68    1.58
 -10  -4  -2   11.69    1.87
 -10   4   2   11.50    1.51
 -10   4   2   10.54    1.44
 -10   4   2   11.38    1.65
  10  -4   2   10.04    1.97
  10  -4   2   12.52    1.64
 -10   4   2   11.10    1.75
 -10   4   2   11.14    1.59
  10   4   2   12.86    1.57
 -10  -4   2   12.40    1.52
 -10   4  -2   14.30    2.01
 -10   4  -2   11.86    1.84
 -10  -4   2    9.00    1.52
 -10  -4   2   11.47    1.69
 -10  -4   2   10.55    1.43
 -10   4  -2   11.15    1.80
 -10  -4   2    9.57    1.84
 -10   4   4    1.58    1.38
  10  -4   4    6.33    2.27
 -10   4   4    2.30    1.08
 -10  -4  -4    2.45    1.48
  10  -4   4    0.58    1.26
 -10   4   4    1.47    1.05
 -10   4   4    3.30    0.71
 -10   4   4    2.44    1.06
  10  -4   4    4.44    1.07
 -10   4   4    2.84    0.99
  10  -4   4    1.77    1.04
  10  -4   4    2.46    1.19
 -10   4   4    3.53    1.13
  10  -4   4    2.88    1.10
  10   4   4    4.93    1.06
  10   4   4    2.50    0.95
 -10  -4   4    4.67    1.25
  10   4   4    2.26    1.14
  10   4   4    3.78    1.87
 -10  -4   4    2.23    1.03
 -10  -4   4    2.52    0.68
  10   4   4   -0.13    1.50
 -10   4  -4    2.33    1.29
 -10  -4   4    2.37    1.07
 -10  -4   4    1.86    0.96
  10  -4   6    6.02    2.25
  10  -4   6    3.90    1.15
  10  -4   6    3.20    1.34
  10  -4   6    3.02    0.87
  10  -4   6    8.67    1.74
  10  -4   6    0.39    3.31
  10   4   6   -0.50    3.44
  10   4   6    3.33    1.37
  10   4   6    4.28    1.58
  10   4   6    4.22    2.30
  10   4   6    6.41    2.11
 -10   4  -6    1.66    1.19
  10   4   6    7.09    2.13
  10   4   6    3.80    1.57
 -11   4   1   11.38    1.59
 -11   4   1   10.68    1.37
  11  -4   1    9.92    1.57
 -11   4   1   12.71    1.68
 -11  -4  -1   12.18    1.94
 -11   4   1   12.84    1.70
 -11   4   1    9.46    1.44
 -11   4   1   10.44    1.56
  11  -4   1    9.71    1.99
 -11  -4   1   11.26    1.80
 -11   4  -1   11.60    1.77
 -11   4  -1   12.39    1.80
 -11   4  -1    6.34    2.42
 -11  -4   1   12.30    1.67
 -11  -4   1    9.52    1.45
 -11  -4   1    7.62    1.35
 -11  -4   1    9.05    1.45
  11  -4   3    7.43    1.28
 -11   4   3    4.54    1.15
  11  -4   3    5.11    1.29
 -11   4   3    5.97    0.91
 -11   4   3    2.31    1.60
 -11  -4  -3    4.44    1.34
 -11   4   3    4.52    1.15
 -11  -4   3    7.99    1.34
 -11   4  -3    4.02    1.32
  11   4   3    6.02    1.14
 -11  -4   3    5.74    0.89
  11  -4   5    3.83    1.98
 -11   4   5    2.61    1.66
  11  -4   5    1.26    1.26
 -11   4   5    1.09    1.09
 -11   4   5    0.69    1.54
 -11   4   5    1.65    1.19
  11  -4   5    2.65    0.94
  11  -4   5    2.31    1.17
  11  -4   5    4.28    2.55
 -11  -4  -5    3.01    1.80
  11  -4   5    1.79    0.70
 -11  -4   5    0.59    1.15
 -11  -4   5    1.02    1.38
  11   4   5    3.70    2.03
  11   4   5    1.75    0.85
  11   4   5    3.80    1.02
 -11   4  -5    0.38    1.26
 -11  -4   5    1.66    1.11
 -11   4  -5    0.34    1.19
  11   4   5    1.06    1.15
 -11  -4   5    2.27    1.24
  11   4   5    0.90    1.22
  11   4   5    5.69    2.37
  11  -4   7   -0.62    2.03
  11   4   7    0.06    0.56
 -12   4   0   17.40    2.38
 -12  -4   0   17.83    2.56
 -12   4   0   15.39    2.39
  12  -4   2   11.24    2.43
 -12   4   2   11.62    1.77
 -12  -4  -2   12.77    2.03
 -12   4   2   13.64    1.77
 -12   4   2    8.75    1.55
  12  -4   2   11.29    1.78
 -12   4   2   10.73    1.46
 -12   4   2    9.91    1.71
 -12   4   2   10.44    1.86
 -12  -4   2   11.52    1.49
 -12   4  -2    7.69    1.85
 -12  -4   2   10.17    1.61
 -12  -4   2    9.46    2.10
  12   4   2   11.31    1.72
 -12  -4   2   11.23    1.71
 -12  -4   2   12.15    1.71
 -12   4   4    0.73    1.35
  12  -4   4    0.84    1.41
 -12   4   4    1.61    0.72
  12  -4   4    4.90    1.65
 -12   4   4    2.40    0.84
 -12  -4  -4   -0.03    1.13
 -12   4   4    3.06    1.33
 -12   4   4    0.36    0.92
  12  -4   4    1.22    1.10
 -12  -4  -4    0.97    1.47
 -12   4   4    0.50    1.06
  12  -4   4    1.70    1.03
 -12   4   4    0.71    1.04
  12  -4   4    2.50    1.00
 -12   4  -4    1.50    1.05
  12   4   4    0.19    1.64
 -12  -4   4    1.45    1.24
 -12  -4   4    2.25    1.48
 -12   4  -4   -0.08    1.17
 -12  -4   4    1.73    0.84
  12   4   4    1.65    1.68
  12   4   4    4.12    2.17
 -12  -4   4    2.63    0.72
 -12  -4   4    0.80    0.90
  12   4   4    3.00    1.09
 -12  -4   4    0.96    0.92
  12   4   4    0.91    0.98
 -12  -4  -6    0.99    0.76
  12  -4   6    1.78    0.84
  12  -4   6    1.10    1.15
  12  -4   6   -0.73    2.15
  12  -4   6    1.90    0.89
  12   4   6    1.44    1.99
 -12   4  -6    2.41    1.13
  12   4   6    2.36    1.14
  12   4   6    0.60    0.79
 -13   4   1    5.74    0.97
 -13   4   1    4.65    1.15
 -13   4   1    7.89    1.36
 -13   4   1    7.10    1.32
 -13   4   1    4.60    1.34
 -13  -4  -1    6.26    1.66
 -13  -4   1    5.06    1.59
  13   4   1    6.23    1.39
 -13   4  -1    6.27    1.36
 -13  -4   1    3.32    0.93
 -13  -4   1    6.24    1.23
 -13   4  -1    6.61    1.51
 -13  -4  -3    1.16    1.13
 -13  -4  -3    0.47    1.01
  13  -4   3    0.52    1.18
 -13   4   3    1.31    2.01
 -13   4   3    2.23    1.14
 -13   4   3    1.63    1.28
 -13   4   3    0.83    1.06
 -13   4   3    0.97    0.63
 -13   4   3    1.36    0.71
 -13   4   3    0.18    0.80
  13  -4   3   -0.17    1.08
 -13   4   3    1.65    0.93
 -13  -4  -3   -0.14    1.14
 -13   4   3    0.12    0.86
  13  -4   3    0.95    1.10
  13  -4   3    0.43    1.30
 -13  -4   3    1.14    0.99
  13   4   3    0.07    1.04
 -13  -4   3    0.16    1.30
 -13   4  -3    0.80    1.12
 -13  -4   3   -0.20    0.76
 -13  -4   3    1.03    0.76
 -13  -4   3   -0.42    0.74
 -13  -4   3    0.67    0.63
 -13   4  -3    0.64    1.47
 -13  -4   3    1.17    1.27
  13  -4   5    1.15    0.97
  13  -4   5   -0.26    2.04
  13  -4   5   -0.36    0.96
 -13   4   5   -0.38    1.91
 -13   4   5    1.25    1.09
 -13  -4  -5    1.22    0.92
  13  -4   5    1.36    0.95
 -13   4  -5   -0.41    0.98
 -13  -4   5    1.07    0.96
  13   4   5   -0.10    1.63
 -13  -4   5   -0.22    1.07
  13   4   5    1.34    0.86
 -14  -4   0    6.67    2.46
 -14   4   0    6.66    1.29
 -14   4   0    6.38    2.20
 -14   4   0    7.73    1.77
 -14  -4   0    4.92    1.48
 -14   4   0    8.21    1.64
 -14  -4   0    7.18    2.52
 -14   4   0    5.30    1.87
 -14  -4   0    4.72    2.13
 -14   4   2   10.37    2.29
 -14   4   2    7.76    1.87
 -14   4   2    6.42    1.97
 -14   4   2    8.76    2.12
 -14  -4  -2    9.33    1.80
 -14   4   2   11.90    1.69
 -14  -4  -2    9.32    2.43
 -14   4   2    9.50    2.71
 -14   4   2    9.50    1.39
 -14   4   2    6.73    1.71
 -14   4   2    8.13    2.42
 -14  -4  -2    4.98    1.50
 -14   4   2   10.93    1.84
  14  -4   2    8.24    2.61
 -14  -4   2   11.55    1.42
 -14  -4   2    8.30    2.09
 -14  -4   2    5.71    1.99
  14   4   2    9.70    1.77
 -14  -4   2    9.50    2.05
 -14  -4   2    5.67    2.69
 -14  -4   2   11.46    1.76
 -14  -4   2    8.49    2.35
 -14   4  -2   12.24    2.85
 -14  -4   2    9.55    1.95
 -14   4  -2    8.89    1.85
 -14   4   4   -1.18    1.58
 -14   4   4    1.32    1.31
  14  -4   4    1.18    1.68
 -14   4   4   -0.09    1.53
 -14  -4  -4    4.40    1.55
 -14   4   4    1.22    0.89
  14  -4   4    1.07    1.16
 -14   4   4    1.23    0.86
 -14   4   4    1.59    1.09
 -14   4   4    2.27    0.88
 -14   4   4    2.62    1.17
 -14  -4  -4   -0.19    1.18
  14  -4   4    0.76    2.06
 -14  -4  -4    1.43    1.23
  14  -4   4    1.76    0.95
 -14   4  -4    5.33    2.26
  14   4   4    1.29    1.55
 -14  -4   4    0.56    0.90
 -14  -4   4    0.86    1.13
 -14  -4   4    1.79    1.42
 -14   4  -4   -0.37    1.49
  14   4   4    2.48    1.26
 -14  -4   4    1.50    0.87
 -14  -4   4    0.75    0.87
 -14  -4   4    1.83    0.81
 -15   4   1    9.67    2.36
 -15   4   1   15.19    2.78
 -15  -4  -1    9.49    2.33
 -15   4   1    9.70    1.71
 -15   4   1   10.49    2.34
 -15  -4  -1   11.94    2.10
 -15   4   1   15.43    2.15
 -15   4   1    6.30    1.61
 -15   4   1    8.91    1.79
 -15   4  -1    8.87    1.91
 -15   4  -1    7.68    3.01
 -15  -4   1    9.49    2.47
 -15  -4   1   11.78    2.23
 -15  -4   1   10.63    2.48
 -15   4  -1   10.09    1.84
 -15  -4   1    9.93    2.27
 -15  -4   1   11.10    2.64
 -15   4   3    2.33    1.05
  15  -4   3    1.89    1.38
 -15  -4  -3    1.13    1.35
 -15  -4  -3    1.79    1.02
 -15   4   3    3.04    1.44
 -15   4   3    1.05    1.18
 -15   4   3    1.83    0.94
 -15   4   3    2.07    0.97
 -15  -4  -3    0.97    1.06
  15  -4   3    0.69    1.07
 -15   4   3    3.98    0.84
 -15   4   3    5.44    1.59
 -15   4   3    2.13    0.79
 -15  -4   3    1.66    0.81
 -15  -4   3    1.74    0.84
  15   4   3    0.63    1.54
 -15  -4   3    2.11    1.08
 -15   4  -3    0.36    1.63
 -15  -4   3    2.00    0.82
 -15  -4   3    1.46    0.81
  15   4   3    3.06    1.35
 -15   4  -3    1.64    1.19
 -15  -4   3    3.79    1.35
  15  -4   5   -0.74    0.81
  15  -4   5    0.27    1.20
 -15  -4  -5    0.60    0.84
 -15   4   5    0.59    1.20
  15  -4   5    0.80    1.95
 -15   4   5    1.51    1.04
  15   4   5    1.51    0.96
 -15  -4   5   -0.56    1.15
 -15   4  -5    0.57    0.97
  15   4   5    0.95    1.45
 -15  -4   5    0.56    0.94
 -16  -4   0    2.48    1.33
 -16   4   0    0.99    1.01
 -16  -4   0    0.86    1.40
 -16   4   0    1.60    1.14
 -16   4   0    1.13    0.90
 -16   4   0    1.83    0.67
 -16  -4   0    2.27    1.02
 -16  -4   0    2.27    1.05
 -16  -4  -2    3.01    1.45
 -16   4   2    3.57    1.81
 -16   4   2    0.12    1.38
 -16  -4  -2    1.00    1.00
 -16   4   2    2.48    1.38
  16  -4   2    0.80    1.28
 -16   4   2    2.93    1.02
 -16   4   2    3.71    1.27
 -16   4   2    1.44    0.95
 -16   4   2    5.63    1.52
 -16   4   2    3.50    1.12
  16  -4   2    2.54    1.43
  16   4   2    2.92    1.92
 -16  -4   2    1.98    1.12
 -16   4  -2    1.62    0.87
 -16  -4   2    1.29    1.01
 -16  -4   2    6.56    1.99
 -16  -4   2    2.44    1.02
 -16   4  -2    0.58    1.11
 -16  -4   2    4.18    1.58
 -16  -4   2    5.58    2.07
 -16  -4   2    1.84    1.03
 -16   4   4    0.88    1.04
 -16  -4  -4    1.16    0.87
  16  -4   4    0.23    1.53
 -16   4   4   -0.86    1.45
 -16   4   4    0.11    1.00
 -16   4   4   -0.75    0.78
 -16  -4  -4    1.50    1.09
  16  -4   4    0.37    0.86
 -16  -4   4   -0.22    1.22
 -16  -4   4    1.35    0.90
 -16  -4   4    0.64    0.90
 -16   4  -4   -0.70    1.05
  16   4   4    0.76    1.42
 -17   4   1    1.31    1.20
 -17   4   1   -0.19    0.74
 -17  -4  -1    2.84    1.61
 -17   4   1    0.43    0.69
 -17   4   1   -0.59    0.70
 -17  -4  -1    0.10    1.01
 -17   4   1    0.51    0.93
 -17   4  -1    0.42    1.28
 -17   4  -1   -1.37    0.63
 -17  -4   1    0.19    0.93
 -17  -4   1   -0.18    0.71
 -17  -4   1   -0.26    0.72
 -17  -4   1   -0.63    1.27
 -17   4   3    4.45    1.35
 -17  -4  -3    4.71    1.85
 -17   4   3    4.87    1.60
 -17   4   3    5.76    1.52
 -17   4   3    3.38    1.43
 -17   4   3    5.32    1.64
  17  -4   3    8.88    2.09
 -17   4   3    4.09    2.10
 -17   4  -3    2.54    1.14
  17   4   3    5.11    2.09
 -17  -4   3    4.64    2.07
 -17  -4   3    7.89    1.61
 -17  -4   3    6.13    1.85
 -17  -4   3    7.79    1.74
 -17  -4   3    6.17    1.53
 -18   4   0    1.62    0.92
 -18   4   0    2.11    0.71
 -18  -4   0    0.47    0.92
 -18   4   2    6.99    1.99
 -18  -4  -2    9.06    2.19
 -18   4   2    6.52    2.19
 -18   4   2   12.53    2.21
 -18   4   2    5.16    1.78
 -18   4   2    9.15    1.61
 -18  -4   2    8.62    2.35
 -18  -4   2    7.99    1.79
 -18  -4   2   10.07    1.91
 -18  -4   2    9.95    1.90
 -18   4  -2    9.47    1.82
 -18  -4   2    7.30    1.84
 -18   4  -2    9.11    2.63
 -18   4   4    0.00    0.68
 -18  -4   4    0.03    0.72
 -19  -4  -1    1.09    0.95
 -19   4   1    0.23    0.75
 -19   4   1    0.33    0.84
 -19  -4   1    0.59    1.03
 -19  -4   1    0.47    0.78
 -19   4  -1   -0.55    0.63
 -19   4   3   -0.05    0.43
 -19  -4   3   -0.01    0.33
 -20   4   0   -0.18    0.72
 -20  -4   0    0.03    0.99
   0   5   1    0.03    0.07
   0   5  -1    0.07    0.18
   0  -5   1    0.10    0.11
   0  -5  -1    0.03    0.16
   0   5   1    0.19    0.26
   0   5  -1    0.10    0.17
   0  -5   1    0.14    0.35
   0   5   1   -0.11    0.33
   0   5   1    0.18    0.20
   0  -5   1    0.10    0.17
   0  -5  -1    0.04    0.14
   0  -5   1    0.19    0.16
   0   5   1   -0.27    0.18
   0  -5   3   -0.19    0.24
   0  -5   3   -0.60    0.49
   0   5   3   -0.49    0.47
   0   5   3   -0.44    0.37
   0  -5   3    0.60    0.36
   0   5   3   -0.14    0.27
   0   5   3   -0.04    0.61
   0   5   3    0.09    0.30
   0  -5   3   -0.28    0.64
   0  -5   3   -0.33    0.40
   0  -5   5   -0.12    0.75
   0   5   5   -0.08    1.14
   0  -5   5    0.16    0.61
   0   5   5   -0.09    0.83
   0  -5   5   -0.62    0.86
   0   5   5    0.18    0.60
   0  -5   5   -0.74    1.01
   0   5   5    0.27    0.99
   0  -5   7    1.15    1.22
   0  -5   7    0.90    1.31
   0   5   7    1.11    1.74
   0   5   7    1.22    1.27
   1  -5   0    0.68    0.20
   1   5   0    0.50    0.21
   1   5   0    1.35    0.37
  -1  -5   0    0.49    0.20
   1   5   0    0.98    0.22
  -1   5   0    0.24    0.24
   1  -5   0    0.58    0.28
  -1   5   0    0.53    0.31
  -1   5   0    0.55    0.21
   1  -5   0    0.92    0.22
  -1  -5   0    0.83    0.19
  -1   5   0    0.83    0.22
  -1  -5   0    0.61    0.21
  -1  -5   0    0.61    0.33
   1   5  -2    7.26    0.96
  -1   5   2    9.03    1.13
   1  -5   2    8.43    1.06
  -1   5   2    6.99    1.05
   1  -5   2    8.37    1.04
   1  -5   2    8.16    1.05
  -1   5   2    9.12    1.06
   1  -5   2   10.40    1.33
  -1  -5  -2    7.40    0.97
   1   5  -2    7.82    0.96
  -1   5   2    8.32    1.04
   1  -5   2    7.47    1.06
  -1   5   2    7.65    1.03
  -1   5   2    8.67    1.05
  -1  -5  -2    7.91    0.96
   1   5   2    7.72    1.05
  -1   5  -2    7.37    0.98
  -1  -5   2    8.13    1.26
  -1  -5   2   10.36    1.10
  -1   5  -2    7.30    0.96
  -1  -5   2    7.56    1.04
   1   5   2    8.57    1.11
   1   5   2    8.64    1.04
   1   5   2    8.07    1.06
   1  -5  -2    7.34    0.95
  -1  -5   2    8.04    1.04
   1  -5  -2    7.60    0.95
   1   5   2    8.21    1.19
  -1  -5   2    7.83    1.04
   1  -5   4   28.70    3.73
  -1   5   4   27.72    3.68
   1  -5   4   30.19    3.66
  -1   5   4   28.99    3.80
   1  -5   4   29.66    3.83
   1  -5   4   30.99    3.70
  -1   5   4   30.41    3.64
   1  -5   4   27.79    3.71
  -1   5   4   29.87    3.81
   1  -5   4   30.10    3.81
  -1   5   4   30.05    3.75
   1   5   4   25.45    3.74
   1   5   4   31.30    3.80
  -1  -5   4   28.78    3.72
   1   5   4   30.20    3.66
   1   5   4   30.90    3.74
  -1  -5   4   30.28    3.65
   1   5   4   30.51    3.77
  -1  -5   4   30.58    3.71
  -1  -5   4   28.82    3.73
   1  -5   6    1.32    1.22
   1  -5   6    3.21    1.11
  -1   5   6    3.81    1.53
  -1   5   6    2.37    1.49
   1  -5   6    4.83    1.55
  -1   5   6    7.61    1.91
  -1   5   6    2.20    2.39
   1  -5   6    5.68    1.81
   1  -5   6    5.39    2.05
   1  -5   6    3.53    0.82
   1  -5   6    1.89    1.24
  -1  -5   6    2.67    1.27
   1   5   6    4.72    1.25
   1   5   6    3.83    1.09
   1   5   6   10.80    4.08
   1   5   6    2.99    1.15
  -1  -5   6    2.61    1.26
   1   5   6    2.64    1.57
  -1  -5   6    5.16    2.40
  -1  -5   6    5.57    1.96
   1   5   6    4.11    1.40
   1   5   6    2.77    1.30
   1   5   6    3.56    1.31
  -2   5   1   30.07    3.52
   2   5  -1   27.04    3.29
   2  -5   1   27.12    3.62
   2  -5   1   28.68    3.53
   2  -5   1   27.80    3.52
  -2   5   1   31.12    3.52
  -2   5   1   29.70    3.52
   2   5  -1   27.59    3.29
  -2  -5  -1   26.22    3.29
   2  -5   1   29.29    3.53
  -2   5   1   26.82    3.54
  -2  -5  -1   26.26    3.30
   2  -5   1   29.20    3.53
  -2   5   1   29.57    3.53
  -2  -5   1   28.69    3.52
  -2  -5   1   31.32    3.52
   2   5   1   27.88    3.54
   2  -5  -1   27.88    3.29
   2   5   1   27.64    3.61
  -2  -5   1   27.10    3.61
  -2  -5   1   28.68    3.52
   2   5   1   30.94    3.53
   2   5   1   28.56    3.53
   2   5   1   28.96    3.52
  -2  -5   1   29.38    3.54
   2  -5  -1   28.09    3.29
  -2   5  -1   28.11    3.30
  -2   5  -1   25.08    3.29
  -2   5   3   20.14    2.41
  -2   5   3   19.46    2.49
   2  -5   3   22.76    2.43
  -2   5   3   19.58    2.38
  -2   5   3   20.05    2.74
   2  -5   3   19.63    2.41
   2  -5   3   20.07    2.75
   2  -5   3   20.08    2.48
   2   5  -3   17.76    2.17
  -2   5   3   19.37    2.48
   2  -5   3   19.84    2.46
  -2  -5   3   17.48    2.46
   2   5   3   18.59    2.58
  -2  -5   3   16.71    2.36
   2   5   3   18.27    2.46
  -2  -5   3   18.97    2.37
   2   5   3   23.87    2.52
   2   5   3   18.14    2.44
  -2  -5   3   20.08    2.42
   2   5   3   20.08    2.40
   2   5   3   19.04    2.48
   2  -5   5    9.54    1.38
  -2   5   5    6.96    1.46
  -2   5   5    5.92    1.11
   2  -5   5    9.23    1.41
   2  -5   5    7.30    1.01
  -2   5   5    5.68    1.40
   2   5   5    7.64    1.19
   2   5   5    5.81    1.53
  -2  -5   5    6.58    1.22
  -2  -5   5    5.00    1.34
  -2  -5   5    7.20    1.11
   2   5   5    9.96    1.34
   2   5   5    6.11    1.36
   2  -5   7    5.90    2.23
   2  -5   7    6.90    1.93
   2  -5   7    5.78    2.10
   2   5   7    5.61    1.32
   2   5   7    6.91    2.11
   2   5   7    6.03    1.51
   2   5   7    4.13    1.50
   3   5   0    9.01    1.17
  -3   5   0    9.24    1.17
  -3   5   0    9.17    1.21
  -3   5   0    9.53    1.16
  -3  -5   0    9.93    1.16
  -3  -5   0    9.17    1.16
   3  -5   0    8.64    1.15
  -3  -5   0    8.87    1.17
   3   5   0    9.49    1.16
  -3   5   0    8.26    1.14
   3  -5   0    8.75    1.17
  -3   5   0    9.88    1.16
  -3  -5   0    9.18    1.15
  -3  -5   0    9.64    1.30
   3   5  -2   40.14    4.77
  -3   5   2   45.32    5.07
  -3   5   2   41.68    5.04
   3  -5   2   40.17    5.07
   3  -5   2   43.29    5.08
   3   5  -2   38.99    4.78
  -3   5   2   39.62    5.07
   3  -5   2   42.03    5.06
  -3  -5  -2   38.01    4.80
  -3   5   2   41.44    5.05
   3  -5   2   44.60    5.24
  -3  -5  -2   39.35    4.79
  -3   5   2   41.03    5.06
  -3  -5   2   44.15    5.08
   3   5   2   39.02    5.06
  -3  -5   2   41.78    5.05
  -3  -5   2   40.28    5.09
   3   5   2   40.92    5.07
   3   5   2   42.43    5.07
   3   5   2   41.55    5.16
  -3   5  -2   38.54    4.80
  -3  -5   2   40.66    5.05
  -3   5  -2   37.97    4.79
   3  -5  -2   41.40    4.77
  -3  -5   2   41.10    5.05
   3  -5  -2   39.65    4.77
   3   5   2   41.81    5.09
  -3   5   4    1.83    0.83
   3  -5   4    4.05    0.81
  -3   5   4    3.24    0.56
  -3   5   4    3.19    0.72
  -3   5   4    2.85    0.83
   3  -5   4    3.10    0.55
  -3   5   4    2.72    0.91
   3  -5   4    3.34    0.80
   3  -5   4    3.49    0.93
   3  -5   4    4.36    0.76
   3  -5   4    3.29    0.63
   3  -5   4    3.07    0.85
   3   5   4    4.35    0.66
   3   5   4    4.06    0.87
   3   5   4    3.64    0.83
  -3  -5   4    2.60    0.71
   3   5   4    3.42    0.76
   3   5   4    3.55    0.57
  -3  -5   4    4.20    0.55
  -3  -5   4    1.69    1.04
   3   5   4    2.82    0.74
  -3  -5   4    2.42    0.72
   3  -5   6   -0.60    1.05
   3  -5   6    1.11    0.97
   3  -5   6    1.71    0.69
   3  -5   6    0.12    1.05
   3  -5   6    2.40    1.24
   3  -5   6    1.86    0.99
   3  -5   6    0.90    0.88
   3   5   6    2.26    1.13
   3   5   6    0.85    3.02
   3   5   6    1.04    0.91
   3   5   6    1.11    1.10
   3   5   6    1.41    0.75
   3   5   6    0.97    1.05
   3   5   6    2.26    1.02
   3   5   6    0.61    1.59
   3   5   6    2.10    1.58
  -4  -5  -1  112.75   14.17
   4   5  -1  115.73   14.16
  -4   5   1  127.86   14.76
  -4   5   1  125.40   14.75
   4  -5   1  117.53   14.77
   4  -5   1  120.27   14.76
  -4   5   1  123.98   14.79
   4   5  -1  119.76   14.16
   4  -5   1  119.50   14.75
  -4  -5  -1  117.78   14.17
   4  -5   1  122.29   14.87
   4  -5   1  122.00   14.76
  -4   5   1  123.70   14.75
  -4   5   1  121.75   14.75
  -4  -5   1  123.89   14.75
   4  -5  -1  118.52   14.16
  -4  -5   1  122.59   14.85
  -4  -5   1  123.92   14.77
   4   5   1  118.30   14.76
   4   5   1  125.35   14.76
  -4  -5   1  122.33   14.75
   4   5   1  117.19   14.76
  -4  -5   1  121.42   14.75
   4   5   1  118.84   14.76
   4  -5  -1  125.16   14.16
  -4   5  -1  113.41   14.16
  -4   5  -1  113.84   14.17
   4   5   1  123.44   14.82
   4  -5   3   22.53    2.97
  -4   5   3   21.50    3.05
  -4   5   3   21.74    3.10
   4  -5   3   23.66    3.03
  -4   5   3   24.29    2.99
   4  -5   3   25.09    3.01
   4  -5   3   25.09    3.34
  -4   5   3   24.64    2.97
   4  -5   3   23.72    3.07
   4  -5   3   26.34    3.01
  -4  -5  -3   21.23    2.68
   4  -5   3   23.74    3.10
  -4   5   3   28.36    3.11
   4   5   3   23.75    3.04
   4   5   3   25.99    3.01
  -4   5  -3   17.51    2.58
  -4  -5   3   23.15    3.15
  -4  -5   3   24.50    3.05
  -4  -5   3   23.88    3.06
   4   5   3   23.05    3.04
  -4  -5   3   24.86    2.96
   4   5   3   22.28    3.02
  -4  -5   3   24.68    3.01
   4   5   3   24.03    3.20
   4  -5   5    2.43    0.95
   4  -5   5    2.31    1.16
  -4   5   5    0.53    1.02
   4  -5   5    0.46    0.77
   4  -5   5    1.29    0.53
  -4  -5   5    1.30    0.87
   4   5   5    0.92    1.05
   4   5   5    1.83    0.85
   4   5   5    0.85    0.58
   4  -5   7    1.61    0.96
   4  -5   7    4.52    2.04
   4  -5   7    2.76    1.03
   4   5   7    2.61    1.23
   4   5   7    1.79    1.20
   4   5   7    2.20    1.09
   4   5   7    2.25    1.05
  -5  -5   0    0.79    0.47
  -5  -5   0    0.20    0.22
  -5  -5   0    0.38    0.22
  -5   5   0    0.62    0.26
   5  -5   0    0.88    0.25
  -5  -5   0    0.43    0.26
  -5   5   0    0.66    0.35
   5   5   0    1.05    0.26
  -5   5   0    0.90    0.28
  -5   5   0    1.08    0.27
  -5  -5   0    0.85    0.29
   5   5   0    0.51    0.26
   5  -5   0    0.65    0.26
  -5   5   0    0.45    0.22
  -5   5   2    4.33    0.60
  -5   5   2    3.82    0.63
   5  -5   2    4.23    0.99
   5  -5   2    4.64    0.67
   5  -5   2    4.96    0.63
   5  -5   2    3.62    0.60
   5   5   2    4.00    0.91
   5   5   2    5.20    0.68
  -5  -5   2    2.06    0.82
   5   5   2    3.52    0.64
   5   5   2    3.42    0.62
  -5  -5   2    3.60    0.64
  -5  -5   2    4.52    0.59
  -5   5   4    4.58    1.03
  -5   5   4    3.07    0.65
   5  -5   4    3.30    0.84
  -5   5   4    4.11    0.82
   5  -5   4    6.21    0.94
   5  -5   4    3.61    0.94
   5  -5   4    5.75    0.71
  -5   5   4    4.30    0.87
   5  -5   4    6.17    0.84
   5  -5   4    4.10    0.94
  -5  -5  -4    1.72    1.27
  -5  -5   4    2.46    0.87
  -5  -5   4    3.65    0.64
  -5  -5   4    3.90    0.97
   5   5   4    4.52    0.92
   5   5   4    5.30    0.95
   5   5   4    3.49    0.77
  -5  -5   4    2.90    0.83
   5   5   4    3.65    0.81
   5   5   4    4.53    0.72
   5  -5   6   -0.50    0.92
   5  -5   6    0.75    1.11
   5  -5   6    1.20    1.02
   5  -5   6    1.07    0.87
   5  -5   6    1.48    0.74
   5  -5   6   -0.09    1.52
   5  -5   6    0.70    0.82
   5   5   6    0.15    0.78
   5   5   6    1.04    0.82
   5   5   6    0.43    1.43
   5   5   6   -0.44    0.93
   5   5   6    0.45    0.84
   5   5   6   -0.19    2.77
   5   5   6   -0.79    1.37
   5   5   6    0.01    0.98
   5   5   6    1.66    1.03
  -5   5  -6   -0.70    1.51
  -6   5   1   41.80    4.87
  -6   5   1   38.95    4.86
   6  -5   1   39.71    4.88
  -6  -5  -1   40.68    5.02
   6  -5   1   45.28    5.07
  -6   5   1   40.71    4.93
  -6   5   1   39.29    4.87
  -6  -5  -1   42.86    5.01
   6  -5   1   36.77    4.88
  -6  -5   1   39.19    4.87
  -6  -5   1   41.28    4.87
  -6  -5   1   39.38    5.04
   6   5   1   40.16    4.89
   6   5   1   40.29    4.91
   6   5   1   37.62    4.87
  -6   5  -1   43.42    5.09
  -6   5  -1   39.02    5.02
  -6   5  -1   39.53    5.00
   6   5   1   38.63    4.88
  -6  -5   1   41.30    4.89
  -6   5   3    6.23    0.87
  -6   5   3    4.81    0.95
  -6   5   3    3.96    0.89
   6  -5   3    4.34    0.75
   6  -5   3    5.64    1.07
   6  -5   3    4.03    0.90
   6  -5   3    5.81    0.91
   6  -5   3    5.26    0.85
  -6   5   3    4.97    0.95
   6  -5   3    6.25    0.98
  -6  -5  -3    3.32    0.97
  -6   5   3    5.19    0.75
  -6   5   3    4.98    0.89
   6  -5   3    4.20    1.24
  -6  -5   3    5.70    0.88
  -6  -5   3    5.40    0.93
  -6  -5   3    6.01    1.02
   6   5   3    6.13    0.80
  -6  -5   3    4.77    0.87
  -6  -5   3    6.38    1.08
   6   5   3    4.86    0.87
   6   5   3    5.29    0.87
   6   5   3    5.75    0.87
   6   5   3    5.33    0.90
  -6  -5   3    5.58    0.75
   6  -5   5    2.46    1.11
  -6   5   5    1.64    1.03
   6  -5   5    2.80    1.34
   6  -5   5    4.28    1.03
   6  -5   5    2.90    1.04
   6  -5   5    3.02    0.67
   6  -5   5    3.43    0.98
   6  -5   5    2.64    1.36
   6  -5   5    2.13    1.20
   6  -5   5    1.82    0.94
   6   5   5    3.05    1.19
   6   5   5    2.78    0.75
   6   5   5    1.99    1.09
  -6   5  -5    2.40    1.18
   6   5   5    1.73    1.37
   6   5   5    3.67    2.73
   6   5   5    2.67    0.90
   6   5   5    1.95    1.01
   6   5   5    1.93    0.93
   6   5   5    2.94    1.05
   6  -5   7    1.63    0.93
   6  -5   7    1.38    1.45
   6  -5   7    1.04    1.05
   6  -5   7    1.47    0.86
   6   5   7    2.21    2.80
   6   5   7    0.24    1.03
   6   5   7   -0.08    1.16
   6   5   7    1.68    1.08
   6   5   7    0.10    0.94
   6   5   7   -0.17    0.90
  -7  -5   0   32.36    3.89
   7  -5   0   30.51    3.89
  -7  -5   0   33.72    4.09
  -7   5   0   29.06    3.88
   7   5   0   31.78    3.89
  -7  -5   0   31.65    3.90
  -7   5   0   31.00    3.90
  -7   5   0   34.04    3.97
  -7  -5   0   31.66    3.89
   7  -5   2   28.00    3.69
   7  -5   2   25.90    3.48
  -7   5   2   28.82    3.41
   7  -5   2   23.23    3.51
  -7   5   2   27.90    3.53
  -7  -5  -2   24.09    3.18
   7  -5   2   27.14    3.47
   7  -5   2   25.75    3.44
  -7   5   2   29.91    3.42
  -7   5   2   29.49    3.54
  -7   5   2   28.70    3.44
  -7   5   2   29.73    3.53
  -7   5   2   26.75    3.49
  -7  -5   2   27.47    3.69
  -7  -5   2   29.96    3.42
   7   5   2   28.45    3.47
  -7   5  -2   23.46    3.13
  -7  -5   2   26.02    3.63
  -7  -5   2   29.86    3.46
   7   5   2   26.40    3.46
  -7  -5   2   27.19    3.40
   7   5   2   29.09    3.70
  -7  -5   2   28.39    3.50
   7   5   2   25.99    3.48
  -7   5  -2   25.75    3.09
   7  -5  -2   22.05    3.02
  -7   5  -2   23.45    3.07
   7   5   2   25.17    3.49
   7   5   2   26.40    3.48
  -7  -5   2   27.31    3.55
   7  -5   4    6.62    1.17
   7  -5   4    4.81    1.24
   7  -5   4    6.57    0.90
  -7   5   4    5.81    0.88
  -7   5   4    4.86    1.20
   7  -5   4    5.98    1.02
  -7   5   4    5.72    1.11
   7  -5   4    5.62    1.10
  -7   5   4    4.56    1.11
  -7   5   4    4.59    1.16
  -7  -5  -4    4.13    1.49
   7  -5   4    6.16    1.26
   7   5   4    6.54    0.93
   7   5   4    6.53    1.10
  -7  -5   4    3.71    1.09
  -7  -5   4    5.53    0.89
  -7   5  -4    4.03    1.22
   7   5   4    5.79    1.18
   7   5   4    4.60    1.07
   7   5   4    6.26    1.16
  -7  -5   4    4.52    1.16
   7  -5   6    1.02    1.04
   7  -5   6   -0.82    1.17
   7  -5   6    1.26    1.02
   7  -5   6    1.88    0.77
   7  -5   6    2.85    0.98
   7  -5   6    2.39    1.30
   7  -5   6    2.25    0.89
   7   5   6    2.67    0.95
   7   5   6    3.07    1.60
   7   5   6    1.35    0.99
   7   5   6    1.82    0.96
   7   5   6    3.41    1.11
   7   5   6    5.47    2.59
   7   5   6    3.12    1.13
   7   5   6    2.99    0.92
  -7   5  -6    2.22    1.45
   7   5   6    1.31    2.50
  -8   5   1   22.01    3.07
  -8  -5  -1   20.57    2.76
  -8   5   1   25.05    3.09
  -8   5   1   22.10    3.04
   8  -5   1   23.26    3.02
  -8   5   1   22.45    2.98
  -8   5   1   25.77    2.97
   8  -5   1   26.39    3.26
  -8   5   1   24.98    3.09
  -8  -5   1   23.48    2.96
  -8  -5   1   25.58    2.98
  -8   5  -1   20.69    2.70
  -8  -5   1   24.99    3.00
  -8  -5   1   23.71    3.28
  -8   5  -1   20.65    2.67
  -8  -5   1   21.84    3.12
  -8  -5   1   22.83    3.07
  -8   5   3   16.09    2.15
   8  -5   3   22.92    2.39
  -8  -5  -3   15.69    2.14
  -8   5   3   16.53    2.16
  -8   5   3   16.83    2.32
   8  -5   3   19.72    2.77
  -8   5   3   19.35    2.31
  -8   5   3   20.60    2.25
   8  -5   3   16.56    2.31
   8  -5   3   15.05    2.22
  -8   5   3   19.57    2.49
   8  -5   3   13.72    2.26
   8  -5   3   17.05    2.17
  -8   5   3   18.51    2.31
  -8   5   3   15.62    2.27
   8   5   3   16.19    2.22
   8   5   3   14.71    2.25
   8   5   3   20.01    2.21
  -8   5  -3   11.39    1.98
  -8  -5   3   17.76    2.37
  -8  -5   3   15.35    2.16
  -8  -5   3   14.75    2.26
  -8  -5   3   16.66    2.59
  -8  -5   3   15.27    2.13
   8  -5   5    3.06    0.82
   8  -5   5    5.71    2.35
   8  -5   5    1.77    1.07
   8  -5   5    2.07    1.22
   8  -5   5    1.66    1.37
   8  -5   5    4.52    2.05
   8  -5   5    2.89    0.98
  -8  -5  -5    0.22    1.77
  -8   5   5    1.63    1.23
   8  -5   5    3.19    1.23
   8  -5   5    5.13    1.04
  -8   5   5    1.58    1.20
   8  -5   5    2.60    1.49
   8   5   5    5.56    2.49
  -8  -5   5    1.42    1.27
   8   5   5    1.14    1.18
  -8  -5   5    0.60    1.21
   8   5   5    3.60    1.06
   8   5   5    2.82    0.85
   8   5   5    1.67    0.88
   8   5   5    1.52    1.00
   8   5   5   -0.23    2.30
   8   5   5    2.44    1.23
   8   5   5    3.15    1.31
   8   5   5    6.58    2.24
  -8  -5   5    2.70    1.26
  -8   5  -5    0.34    1.29
   8  -5   7    0.27    1.15
   8  -5   7    0.54    0.89
   8  -5   7    0.81    0.96
  -8  -5  -7   -3.13    1.26
   8  -5   7    0.73    0.85
   8  -5   7    1.43    1.11
   8   5   7    0.48    2.57
   8   5   7   -0.75    0.94
   8   5   7    1.03    0.95
   8   5   7    0.07    0.94
   8   5   7    0.02    0.81
   8   5   7   -0.25    1.04
   8   5   7    0.40    0.91
   9  -5   0    0.17    0.71
  -9  -5   0    1.99    0.55
  -9   5   0    0.66    0.44
  -9  -5   0    1.00    0.76
  -9   5   0    1.20    0.42
  -9   5   0    1.09    0.53
  -9  -5   0    0.96    0.88
  -9  -5   0    0.59    0.42
   9  -5   0    0.93    0.60
  -9  -5   0    0.69    0.46
  -9   5   0    1.87    0.65
  -9  -5   0    0.86    0.86
  -9   5   0    0.94    0.62
   9  -5   2   19.82    2.92
  -9   5   2   20.20    2.54
  -9   5   2   19.21    2.56
  -9   5   2   19.76    2.71
  -9  -5  -2   17.30    2.44
  -9   5   2   19.40    2.61
  -9   5   2   20.55    2.76
   9  -5   2   20.80    2.64
  -9   5   2   18.96    2.64
  -9   5  -2   16.83    2.37
   9   5   2   22.52    2.96
  -9  -5   2   22.01    2.57
  -9   5  -2   17.91    2.39
  -9  -5   2   19.66    2.54
   9   5   2   20.58    2.63
  -9  -5   2   20.75    2.70
  -9  -5   2   20.43    2.61
  -9   5  -2   16.75    2.47
  -9  -5   2   21.46    2.90
   9  -5   4    3.58    1.04
   9  -5   4    4.07    1.25
   9  -5   4    5.29    1.04
   9  -5   4    4.47    1.14
   9  -5   4    4.95    1.39
  -9   5   4    4.42    1.20
   9  -5   4    3.11    1.45
  -9   5   4    4.53    1.13
  -9  -5  -4    4.04    1.62
   9   5   4    2.59    2.80
  -9   5  -4    5.00    1.39
   9   5   4    7.29    1.11
  -9  -5   4    6.05    0.88
   9   5   4    6.01    1.02
  -9  -5   4    6.06    1.32
   9  -5   6   -0.11    3.92
   9  -5   6   -0.14    0.84
   9  -5   6    0.42    1.01
   9  -5   6   -0.22    1.43
   9  -5   6    0.33    1.24
   9  -5   6    0.99    1.15
   9  -5   6   -0.08    0.82
   9   5   6    1.90    1.06
   9   5   6   -0.61    2.19
   9   5   6   -1.21    0.86
   9   5   6   -0.41    1.23
   9   5   6   -0.60    1.18
   9   5   6    0.25    0.77
   9   5   6    5.95    2.21
 -10   5   1   22.36    2.96
 -10   5   1   21.56    2.86
  10  -5   1   19.11    2.85
 -10   5   1   23.43    2.97
  10  -5   1   22.01    3.18
 -10   5   1   20.57    2.81
 -10  -5  -1   20.08    2.79
 -10   5   1   23.50    2.94
 -10   5   1   23.05    2.78
 -10  -5   1   23.53    2.99
 -10   5  -1   21.27    2.70
 -10  -5   1   22.41    2.83
 -10  -5   1   22.19    2.78
 -10  -5   1   24.07    3.05
 -10  -5   1   21.95    2.83
 -10   5  -1   18.83    2.69
 -10   5   3    9.24    1.76
  10  -5   3    9.98    2.23
 -10   5   3    9.42    1.28
 -10   5   3    8.68    1.57
 -10  -5  -3    6.45    1.44
 -10   5   3    9.87    1.55
  10  -5   3   11.49    1.59
 -10   5   3    7.28    1.31
  10  -5   3    9.52    1.54
 -10   5   3    9.14    1.64
 -10   5  -3    5.47    1.42
  10   5   3   10.70    1.52
 -10  -5   3    9.50    1.56
 -10  -5   3   11.89    1.68
 -10  -5   3    8.78    1.34
 -10  -5   3   10.32    1.28
 -10  -5   3    5.73    2.04
 -10   5   5    2.51    1.20
  10  -5   5    4.27    1.54
 -10   5   5    3.49    1.45
  10  -5   5    4.85    1.40
  10  -5   5    3.24    1.14
 -10   5   5    6.02    2.00
 -10  -5  -5    1.24    1.96
  10  -5   5    6.83    2.43
  10  -5   5    2.40    1.14
  10  -5   5    2.01    0.88
  10   5   5    5.18    1.61
 -10  -5   5    2.67    1.48
 -10  -5   5    4.89    1.86
  10   5   5    3.34    1.31
  10   5   5    2.54    1.20
  10   5   5    3.82    2.21
 -10  -5   5    3.10    1.18
 -10   5  -5    0.60    1.31
  10   5   5   10.50    2.22
  10   5   5    5.42    2.17
  10  -5   7   -0.62    1.92
  10   5   7    0.01    0.73
 -11  -5   0    7.04    1.50
 -11   5   0    8.27    1.33
 -11   5   0    7.39    1.18
 -11   5   0    7.23    1.31
 -11   5   0    7.40    1.31
  11  -5   2    6.96    1.20
 -11   5   2    5.49    0.89
 -11   5   2    6.96    1.37
 -11  -5  -2    5.17    1.26
 -11   5   2    5.58    1.09
 -11   5   2    6.66    1.18
 -11   5   2    5.89    0.96
  11  -5   2    6.68    1.77
 -11   5   2    5.26    1.06
 -11  -5   2    6.67    1.21
 -11   5  -2    3.76    1.30
 -11  -5   2    5.27    0.91
 -11  -5   2    4.44    0.95
 -11   5  -2    4.61    1.09
  11   5   2    7.46    1.21
 -11  -5   2    5.87    1.51
 -11  -5   2    5.51    1.09
 -11   5  -2    3.98    1.12
 -11   5   4    7.82    1.96
  11  -5   4    4.33    1.11
 -11   5   4    3.77    1.40
 -11   5   4    7.09    1.91
  11  -5   4    6.07    1.42
 -11   5   4    6.89    1.45
  11  -5   4    9.29    1.80
 -11   5   4    3.29    1.30
  11  -5   4    3.14    1.55
 -11   5   4    7.49    1.85
 -11   5   4    7.77    1.04
 -11  -5  -4    4.86    1.55
  11  -5   4    6.43    2.19
  11   5   4    9.62    2.34
 -11   5  -4    8.59    2.24
 -11   5  -4    1.54    1.36
 -11  -5   4    5.10    2.03
  11   5   4    7.85    1.33
  11   5   4    5.15    1.74
  11   5   4    7.83    2.17
 -11  -5   4    6.50    1.84
 -11  -5   4    5.75    1.81
  11   5   4    5.29    2.17
 -11  -5   4    6.20    0.99
 -11  -5   4    5.62    1.50
  11  -5   6    3.97    1.52
 -11  -5  -6    1.83    0.81
  11  -5   6    3.21    1.16
  11  -5   6    2.99    1.30
  11  -5   6    0.71    2.18
  11  -5   6    1.60    0.75
  11   5   6    5.17    1.66
  11   5   6    1.05    1.87
 -11   5  -6   -0.20    1.06
  11   5   6    1.02    2.63
  11   5   6    2.22    1.12
  11   5   6    1.13    0.81
 -12   5   1    6.36    1.27
 -12   5   1    9.49    1.42
 -12   5   1    9.07    1.21
 -12  -5  -1    9.67    1.61
  12  -5   1    7.61    1.41
 -12   5   1   10.29    1.56
 -12   5   1    7.75    1.36
  12  -5   1    5.99    2.20
 -12  -5   1   11.22    1.24
 -12  -5   1    5.25    1.60
 -12  -5   1    8.65    1.67
  12   5   1   10.81    1.70
 -12   5  -1    7.88    1.32
 -12  -5   1   10.66    1.59
 -12  -5   1    6.21    1.32
 -12   5  -1    5.90    1.27
 -12   5   3   14.56    2.63
 -12   5   3   10.72    2.98
  12  -5   3   15.32    2.30
  12  -5   3   12.73    2.83
 -12  -5  -3   12.48    2.24
 -12   5   3   16.68    2.04
 -12   5   3   14.82    2.62
  12  -5   3   14.48    2.63
 -12   5   3   14.68    2.44
  12  -5   3   17.20    2.34
 -12   5   3   19.15    2.43
 -12   5   3   16.00    2.29
 -12   5   3   14.69    2.45
 -12  -5  -3   11.87    3.21
 -12  -5  -3   12.36    2.43
 -12  -5   3   16.14    2.43
 -12   5  -3   14.57    2.93
 -12  -5   3   12.61    2.54
 -12  -5   3   16.46    3.11
 -12  -5   3   16.55    2.03
  12   5   3   15.05    2.24
 -12  -5   3   12.81    2.26
 -12  -5   3   15.87    3.12
 -12   5  -3   12.48    2.30
 -12   5  -3   10.64    2.54
 -12  -5   3   13.18    2.44
 -12  -5  -5   15.37    2.29
  12  -5   5   16.75    4.35
  12  -5   5   13.42    2.45
 -12   5   5   13.39    2.60
 -12   5   5   15.66    2.59
  12  -5   5   16.34    2.45
  12  -5   5   13.94    2.68
 -12   5  -5   11.99    2.76
  12   5   5   18.42    2.57
  12   5   5   15.12    2.57
  12   5   5    8.63    2.91
 -12  -5   5   14.14    2.45
 -12  -5   5   12.18    2.82
 -13   5   0    8.48    1.52
 -13   5   0    7.12    1.45
 -13  -5   0    9.38    1.80
 -13   5   2    1.40    0.60
 -13   5   2    0.20    0.77
  13  -5   2    1.15    1.13
 -13  -5  -2    0.09    1.10
 -13   5   2   -1.03    2.76
  13  -5   2    1.62    1.27
 -13   5   2    1.20    0.78
 -13   5   2    0.39    1.00
 -13   5   2   -0.82    1.08
 -13   5   2    0.96    1.17
 -13   5   2    1.54    0.92
 -13  -5  -2    1.21    1.16
 -13   5   2    2.01    1.16
 -13   5   2    2.23    1.43
 -13   5   2    1.81    0.87
 -13  -5  -2    1.09    1.23
  13   5   2    1.71    1.19
 -13  -5   2    0.06    1.46
 -13   5  -2    0.89    0.79
 -13  -5   2    1.89    0.98
 -13   5  -2    1.10    1.32
 -13  -5   2    2.45    1.50
 -13  -5   2    1.75    0.93
 -13  -5   2    0.17    0.81
 -13  -5   2   -0.08    1.10
 -13  -5   2    0.95    0.61
 -13  -5   2    1.16    0.98
 -13  -5  -4    2.08    1.54
 -13   5   4    2.75    1.54
 -13   5   4    2.98    1.13
 -13   5   4    3.36    1.39
 -13   5   4    3.36    1.04
  13  -5   4    2.49    1.18
  13  -5   4    3.99    1.34
 -13   5   4    1.56    1.38
 -13  -5  -4    2.75    1.04
 -13   5   4    3.41    0.87
  13  -5   4    1.58    1.59
  13  -5   4    7.07    1.80
 -13   5   4    3.78    1.64
 -13  -5   4    0.94    1.20
 -13  -5   4    2.40    0.90
 -13   5  -4    1.26    1.24
 -13  -5   4    3.45    0.85
  13   5   4    3.12    1.24
  13   5   4    4.04    1.73
 -13  -5   4    1.24    0.96
 -13  -5   4    3.40    1.59
 -13   5  -4    1.58    1.49
 -13  -5   4    2.41    0.98
  13  -5   6   -0.25    1.02
 -13  -5  -6   -0.46    0.74
  13  -5   6    0.30    1.51
 -13   5  -6   -0.01    1.61
  13   5   6    0.23    1.15
  13   5   6   -0.16    2.10
 -14   5   1    4.87    1.01
 -14   5   1    6.69    2.58
 -14   5   1    6.36    1.91
 -14   5   1    4.32    1.42
 -14   5   1    4.37    1.12
 -14  -5  -1    5.57    2.29
 -14   5   1    5.88    2.23
 -14   5   1    6.09    1.98
  14  -5   1    4.33    1.60
 -14  -5  -1    3.10    1.52
 -14   5   1    4.65    1.21
 -14  -5   1    3.79    1.22
 -14   5  -1    4.33    1.21
 -14  -5   1    4.95    2.21
 -14  -5   1    7.83    2.29
 -14   5  -1    5.46    1.63
 -14   5  -1    2.95    1.69
 -14  -5   1    4.26    1.19
 -14  -5   1    5.13    1.65
 -14  -5   1    5.40    1.03
 -14   5   3    2.64    1.03
  14  -5   3    2.77    1.11
 -14  -5  -3    1.28    1.21
 -14   5   3    1.56    1.02
  14  -5   3    1.49    1.24
 -14   5   3    0.49    0.95
 -14   5   3    1.43    0.77
  14  -5   3    2.06    1.32
 -14   5   3    2.16    1.29
 -14   5   3    1.61    1.39
 -14   5   3    2.68    0.74
 -14  -5  -3    1.36    0.98
 -14  -5  -3    0.50    1.08
 -14   5   3    0.97    0.74
 -14  -5   3    1.06    0.78
 -14  -5   3    1.29    1.30
  14   5   3    0.78    1.24
 -14  -5   3    2.27    0.98
 -14   5  -3    1.29    1.35
 -14  -5   3    2.45    0.80
 -14  -5   3    1.66    0.73
 -14   5  -3    0.40    1.61
 -14   5  -3    1.40    1.18
 -14  -5   3    2.01    1.22
  14   5   3    3.72    1.79
 -14  -5   3    0.72    0.84
 -14  -5  -5    0.49    0.83
 -14   5   5    0.24    1.01
  14  -5   5    0.54    0.96
  14  -5   5    1.06    0.98
  14  -5   5    0.72    2.06
 -14   5   5   -0.02    1.80
 -14  -5   5   -1.22    1.06
 -14  -5   5    1.16    0.91
 -14   5  -5   -0.56    0.98
  14   5   5    0.27    1.57
  14   5   5    0.83    0.92
 -15   5   0    0.04    0.64
 -15  -5   0    0.22    0.98
 -15  -5   0    0.10    0.94
 -15  -5   0    0.76    1.32
 -15   5   0    0.05    0.85
 -15   5   0    0.45    0.80
 -15   5   0    0.55    0.97
 -15   5   2    3.22    0.87
 -15  -5  -2    3.38    1.09
 -15   5   2    3.78    1.09
 -15   5   2    3.14    1.34
 -15  -5  -2    2.50    1.12
 -15   5   2    1.75    1.25
 -15   5   2    3.27    0.96
 -15   5   2    1.02    1.01
 -15   5   2    2.57    0.98
 -15   5   2    2.66    0.86
 -15   5   2    7.31    2.24
 -15  -5  -2    1.16    1.34
  15  -5   2    2.59    1.26
 -15   5   2    5.02    1.49
 -15  -5   2    3.44    1.32
 -15  -5   2    2.91    1.12
 -15  -5   2    0.78    1.03
  15   5   2    2.24    1.67
 -15   5  -2    2.29    0.80
 -15  -5   2    4.01    1.11
 -15   5  -2    5.09    2.44
 -15  -5   2    2.66    0.87
 -15  -5   2    2.26    1.04
 -15  -5   2    3.08    0.87
 -15  -5   2    3.34    1.21
 -15   5   4    1.00    1.06
  15  -5   4    1.08    0.94
  15  -5   4   -0.62    1.16
 -15   5   4    1.46    1.13
 -15   5   4    4.11    1.61
 -15   5   4    0.31    1.45
 -15  -5  -4    1.51    0.91
 -15  -5  -4    2.29    1.58
 -15   5  -4    1.43    1.19
 -15  -5   4    1.84    0.88
 -15  -5   4    1.40    0.88
 -15  -5   4    1.46    1.41
  15   5   4    3.21    1.65
 -16   5   1    0.92    0.71
 -16   5   1    2.19    0.86
 -16   5   1    0.86    0.71
 -16  -5  -1    1.05    0.88
 -16   5   1    1.40    1.11
 -16   5   1    2.79    1.30
 -16  -5  -1    1.31    1.29
 -16   5   1    2.82    0.98
 -16  -5   1   -1.24    1.33
 -16  -5   1    4.86    1.78
 -16   5  -1    1.46    0.65
 -16  -5   1    1.01    1.64
 -16  -5   1    0.96    0.92
 -16  -5   1    1.18    0.76
 -16   5  -1    2.07    1.34
 -16   5   3    4.36    1.63
 -16  -5  -3    1.28    1.04
 -16   5   3    0.90    1.29
  16  -5   3    2.15    1.15
 -16   5   3    5.54    2.36
 -16   5   3    4.41    1.58
 -16   5   3    1.57    1.03
 -16  -5  -3    1.98    1.07
 -16   5   3    2.80    0.96
 -16   5   3    1.04    0.80
 -16   5  -3    1.19    1.14
 -16  -5   3    2.64    1.28
 -16  -5   3    1.05    1.05
 -16  -5   3    1.77    0.86
 -16  -5   3    2.59    1.25
 -16  -5   3    3.41    0.91
  16   5   3    2.77    1.65
 -16  -5   3    4.40    1.43
 -17   5   0    2.11    0.93
 -17   5   0    5.63    1.42
 -17   5   0    2.55    1.32
 -17  -5   0    3.79    1.76
 -17  -5   0    4.28    1.87
 -17   5   2    1.66    0.94
 -17   5   2    2.36    0.74
 -17   5   2    0.50    1.36
 -17  -5  -2    1.42    0.97
 -17   5   2    1.85    0.79
 -17   5   2    1.59    1.08
  17  -5   2    2.70    1.35
 -17   5   2    0.11    1.11
 -17   5   2    1.20    0.78
 -17  -5   2    0.83    0.79
 -17   5  -2    1.16    0.77
 -17  -5   2    1.22    0.97
 -17  -5   2   -0.14    0.90
 -17  -5   2    1.58    0.72
 -17  -5   2    2.04    1.13
 -17   5  -2    0.15    1.13
 -17  -5   2    1.59    1.00
 -17  -5  -4   -0.72    0.91
 -17   5   4   -1.03    0.79
 -17   5   4   -0.70    1.33
  17  -5   4   -0.41    0.89
 -17   5   4   -0.19    1.12
 -17   5   4   -1.50    1.06
 -17  -5  -4    1.15    1.31
 -17   5   4   -0.40    0.86
  17  -5   4    0.48    1.51
 -17   5  -4    0.81    1.04
  17   5   4    0.95    1.65
 -17  -5   4   -0.04    1.00
 -17  -5   4   -1.94    1.19
 -17  -5   4   -0.80    0.79
 -17  -5   4   -0.34    0.93
 -18   5   1    8.13    1.38
 -18   5   1    7.40    1.64
 -18  -5  -1    5.49    1.79
 -18   5   1    4.94    1.98
 -18   5   1    4.89    1.96
 -18  -5   1    3.54    1.10
 -18   5  -1    6.88    1.44
 -18  -5   1    5.85    1.72
 -18  -5   1    3.81    1.93
 -18   5   3   -0.01    0.87
 -18   5   3    0.08    1.34
  18  -5   3   -0.89    1.04
 -18   5   3    0.02    0.89
 -18   5   3   -0.10    0.63
 -18   5   3   -0.06    0.90
 -18   5   3    0.03    0.64
 -18  -5  -3    0.11    0.93
 -18  -5   3    0.14    0.72
 -18  -5   3   -0.42    0.83
 -18  -5   3    2.00    0.87
 -18  -5   3   -0.42    0.71
 -18   5  -3    0.39    1.15
 -19   5   0   -0.61    0.65
 -19   5   0   -0.08    0.90
 -19  -5   0    0.59    0.92
 -19   5   2   -0.34    1.06
 -19  -5  -2   -1.29    0.87
 -19   5   2   -0.03    0.41
 -19   5   2    0.67    0.77
 -19   5   2    0.07    0.78
 -19   5   2    0.34    0.73
 -19  -5   2   -0.10    0.53
 -19   5  -2    0.58    1.47
 -19  -5   2    0.29    0.71
 -19   5  -2    0.59    0.74
 -19  -5   2   -0.18    0.75
 -19  -5   2    0.72    1.22
 -20  -5  -1    0.35    1.05
 -20   5   1    1.98    1.11
 -20   5  -1    0.41    0.93
   0   6   0   52.56    6.10
   0   6   0   48.06    6.14
   0  -6   0   47.36    6.14
   0   6   0   49.42    6.10
   0  -6   0   54.04    6.09
   0  -6   0   48.84    6.10
   0   6   0   50.29    6.11
   0  -6   0   52.19    6.10
   0   6  -2   77.68    9.49
   0   6  -2   77.56    9.49
   0  -6   2   84.65    9.99
   0  -6   2   82.31   10.07
   0   6   2   80.06    9.97
   0  -6   2   86.16    9.97
   0  -6  -2   79.91    9.49
   0  -6  -2   78.52    9.49
   0   6   2   82.28    9.97
   0   6   2   84.23    9.97
   0  -6   2   79.14    9.97
   0   6   2   80.07   10.04
   0   6   2   82.70   10.01
   0   6   4   27.61    4.88
   0   6   4   38.64    4.71
   0  -6   4   38.29    4.63
   0   6   4   40.30    4.77
   0   6   4   33.43    4.65
   0   6   4   40.14    4.63
   0  -6   4   38.98    4.72
   0  -6   4   38.39    4.69
   0  -6   4   35.44    4.68
   0   6   4   41.94    4.76
   0  -6   6   27.94    3.96
   0   6   6   21.55    5.19
   0  -6   6   27.63    3.80
   0   6   6   27.98    3.89
   0   6   6   18.67    3.64
   0   6   6   26.74    3.99
   0   6   6   29.53    3.76
   0  -6   6   27.99    3.54
   0  -6   6   28.94    3.73
   0   6   6   24.20    3.56
   1   6  -1   45.97    5.42
   1  -6   1   43.24    5.35
  -1   6   1   38.95    5.26
   1  -6   1   41.08    5.25
  -1   6   1   46.96    5.25
  -1  -6  -1   44.70    5.41
   1   6  -1   43.78    5.42
   1  -6   1   43.71    5.26
  -1  -6  -1   44.48    5.42
  -1   6   1   42.90    5.31
   1  -6   1   43.63    5.25
  -1   6   1   44.35    5.26
   1  -6   1   42.74    5.26
  -1   6  -1   44.85    5.42
  -1  -6   1   44.02    5.25
  -1  -6   1   45.75    5.25
  -1  -6   1   42.14    5.34
   1   6   1   44.78    5.25
   1   6   1   44.35    5.33
   1   6   1   44.48    5.26
   1   6   1   42.76    5.27
   1  -6  -1   45.16    5.41
  -1  -6   1   40.86    5.30
  -1   6  -1   43.50    5.41
  -1  -6   1   44.08    5.25
   1  -6  -1   44.66    5.41
   1   6   1   42.69    5.26
  -1   6   3   29.83    3.65
  -1   6   3   31.69    3.56
  -1   6   3   27.06    3.63
   1  -6   3   29.10    3.58
   1  -6   3   26.43    3.61
   1  -6   3   28.47    3.71
  -1   6   3   26.02    3.62
  -1   6   3   31.26    3.66
   1  -6   3   27.23    3.61
  -1   6   3   28.71    3.58
   1  -6   3   27.79    3.83
   1  -6   3   28.10    3.57
   1   6   3   29.88    3.65
   1   6   3   30.18    3.63
  -1  -6   3   28.95    3.70
  -1  -6   3   28.80    3.55
   1   6   3   28.44    3.64
  -1  -6   3   28.80    3.62
  -1  -6   3   31.29    3.60
   1   6   3   31.18    3.58
   1  -6   5    0.91    0.93
   1  -6   5    1.62    0.48
  -1   6   5    1.25    1.03
   1  -6   5   -0.06    1.00
   1  -6   5    1.20    1.02
   1  -6   5    0.53    0.69
  -1   6   5    0.18    0.64
  -1   6   5    0.12    1.03
  -1   6   5    1.03    1.31
   1   6   5    2.09    1.07
   1   6   5    0.28    1.23
  -1  -6   5    0.15    0.92
   1   6   5    0.39    0.94
   1   6   5    1.18    0.70
   1   6   5    1.18    0.54
  -1  -6   5    1.54    0.68
  -1  -6   5    1.93    0.84
   1  -6   7    0.52    1.09
   1  -6   7    1.10    1.18
  -1  -6   7    0.41    1.22
   1   6   7   -1.19    1.12
   1   6   7    0.32    1.91
   1   6   7    0.28    1.28
  -2   6   0    0.53    0.23
   2  -6   0    0.59    0.21
  -2  -6   0    0.71    0.24
   2   6   0    0.65    0.31
  -2  -6   0    0.77    0.19
  -2   6   0    0.78    0.26
   2  -6   0    1.04    0.21
   2   6   0    0.45    0.22
   2   6   0    0.21    0.21
  -2  -6   0    0.72    0.41
  -2  -6   0    0.61    0.22
  -2   6   0    0.29    0.20
   2  -6   0    0.33    0.27
   2  -6   2    3.48    0.58
  -2   6   2    4.31    0.61
   2   6  -2    3.79    0.53
   2  -6   2    4.00    0.61
   2  -6   2    5.53    0.64
   2   6  -2    3.17    0.60
   2  -6   2    3.26    0.57
  -2   6   2    4.03    0.57
   2  -6   2    5.41    0.96
  -2   6   2    3.45    0.55
  -2   6   2    4.19    0.60
  -2  -6  -2    4.26    0.56
  -2  -6  -2    3.84    0.53
  -2   6   2    3.91    0.59
  -2  -6   2    3.98    0.57
  -2  -6   2    4.44    0.58
  -2   6  -2    3.39    0.54
  -2  -6   2    5.55    0.67
   2  -6  -2    3.61    0.51
   2   6   2    4.64    0.58
  -2  -6   2    3.54    0.56
   2  -6  -2    3.64    0.52
   2   6   2    4.39    0.80
   2   6   2    5.28    0.64
   2   6   2    4.20    0.59
   2   6   2    4.67    0.66
  -2   6  -2    3.78    0.53
   2  -6   4    3.04    0.98
  -2   6   4    3.28    0.60
   2  -6   4    4.83    0.69
  -2   6   4    5.19    0.94
   2  -6   4    2.51    0.87
   2  -6   4    3.68    0.84
   2  -6   4    3.80    0.82
   2  -6   4    4.61    0.80
  -2   6   4    2.34    0.84
  -2   6   4    4.21    0.88
   2  -6   4    3.32    0.57
  -2   6   4    3.29    0.75
  -2   6  -4    2.38    1.10
  -2  -6   4    3.83    0.76
   2   6   4    3.32    0.80
  -2  -6   4    3.18    0.75
  -2  -6   4    4.26    0.60
   2   6   4    3.41    0.85
   2   6   4    2.87    0.82
   2   6   4    3.24    0.67
   2  -6   6   -0.59    1.03
   2  -6   6    1.29    1.35
  -2   6   6    0.37    1.61
   2  -6   6    0.87    1.10
   2  -6   6    1.16    0.91
   2  -6   6    2.93    1.03
  -2   6   6    0.99    1.76
   2  -6   6    1.40    0.70
   2  -6   6    0.72    1.09
   2   6   6    0.17    1.13
   2   6   6    1.67    1.12
   2   6   6    1.05    0.77
  -2  -6   6    0.73    1.28
   2   6   6    2.52    1.54
   2   6   6    0.96    1.05
   2   6   6    0.93    0.98
  -2  -6   6    1.01    1.17
   2   6   6   -0.35    2.97
   2   6   6    1.77    1.16
   3  -6   1   32.43    4.14
  -3   6   1   32.62    4.12
   3  -6   1   36.17    4.14
   3   6  -1   34.72    4.13
  -3  -6  -1   33.53    4.14
   3  -6   1   34.44    4.14
  -3   6   1   35.44    4.13
  -3   6   1   32.38    4.13
   3   6  -1   34.19    4.14
   3  -6   1   32.74    4.12
   3  -6   1   34.88    4.28
  -3   6   1   32.26    4.16
  -3  -6  -1   31.32    4.14
  -3   6   1   33.76    4.14
  -3  -6   1   35.69    4.13
  -3  -6   1   33.88    4.14
   3   6   1   34.16    4.14
   3   6   1   35.60    4.14
  -3   6  -1   34.87    4.14
   3  -6  -1   34.22    4.13
   3   6   1   33.49    4.14
  -3  -6   1   34.56    4.13
  -3  -6   1   32.12    4.24
   3  -6  -1   33.93    4.14
   3   6   1   33.13    4.14
   3   6   1   36.12    4.25
  -3   6  -1   34.93    4.14
   3  -6   3    8.90    1.55
  -3   6   3    6.55    1.17
   3  -6   3    8.64    1.15
   3  -6   3    6.00    1.01
   3  -6   3    7.33    0.97
  -3   6   3    8.08    1.20
  -3   6   3    6.99    0.98
   3  -6   3    7.48    1.21
  -3   6   3    8.11    1.02
  -3   6   3    6.74    1.12
   3  -6   3    7.21    1.03
   3  -6   3    8.58    1.11
   3   6   3    6.08    1.06
   3   6   3    9.30    1.05
  -3  -6   3    7.90    1.05
  -3  -6   3    7.74    0.98
   3   6   3    6.30    1.54
   3   6   3    8.05    1.13
  -3  -6   3    7.38    1.21
   3   6   3    6.41    1.22
   3   6   3    7.40    0.99
  -3  -6   3    8.32    1.27
  -3  -6   3    6.31    1.08
  -3   6  -3    5.99    1.10
   3   6   3    6.74    1.07
  -3   6   5    1.99    1.30
   3  -6   5    3.62    1.47
   3  -6   5    3.58    1.02
   3  -6   5    3.17    0.63
   3  -6   5    4.65    0.95
  -3   6   5    2.03    1.16
   3   6   5    2.30    0.67
   3   6   5    2.23    0.96
  -3  -6   5    3.07    0.96
  -3  -6   5    2.62    1.81
   3   6   5    2.65    1.07
   3  -6   7    1.62    0.99
   3  -6   7    1.39    1.05
   3  -6   7    5.33    1.71
   3   6   7    2.29    3.09
   3   6   7    1.61    1.10
   3   6   7   -0.22    1.15
   3   6   7    2.08    1.24
   3   6   7    1.73    1.07
  -4  -6   0   13.57    1.84
  -4   6   0   13.29    1.68
   4   6   0   13.94    1.71
  -4   6   0   13.70    1.71
  -4   6   0   13.27    1.70
  -4  -6   0   13.78    1.70
  -4  -6   0   12.94    1.71
   4  -6   0   14.08    1.70
  -4   6   0   13.29    1.76
  -4   6   0   14.63    1.70
   4   6   0   12.97    1.70
  -4  -6   0   13.23    1.71
   4  -6   0   14.06    1.70
  -4  -6   0   13.70    1.69
   4  -6   2    3.99    0.93
  -4   6   2    1.61    0.36
  -4   6   2    1.74    0.41
   4  -6   2    1.65    0.39
  -4   6   2    0.98    0.39
   4  -6   2    3.03    0.43
   4  -6   2    1.63    0.42
  -4   6   2    1.69    0.50
   4   6   2    1.41    0.69
  -4  -6   2    1.91    0.43
   4   6   2    2.72    0.47
  -4  -6   2    1.96    0.37
   4   6   2    1.49    0.40
   4   6   2    2.53    0.48
   4  -6   4    0.76    0.41
   4  -6   4    1.38    0.81
  -4   6   4    2.22    0.74
   4  -6   4    2.82    0.75
   4  -6   4    0.96    0.64
  -4   6   4    1.58    0.66
  -4   6   4    1.05    0.83
   4  -6   4    1.49    0.86
  -4   6   4    1.56    0.46
   4   6   4    1.31    0.80
  -4  -6   4    1.28    0.41
   4   6   4    1.53    0.47
  -4  -6   4    0.67    0.82
  -4  -6   4    0.17    0.64
  -4  -6   4    2.21    0.71
   4   6   4    0.76    0.64
   4   6   4    2.06    0.68
   4   6   4    0.90    0.54
   4  -6   6   11.16    2.33
   4  -6   6   10.38    1.73
   4  -6   6    7.78    1.75
   4  -6   6   10.33    1.80
   4  -6   6    9.93    1.45
   4  -6   6    9.44    2.01
   4  -6   6   10.28    2.02
   4   6   6    8.42    2.20
   4   6   6    4.16    3.03
   4   6   6    9.91    2.32
   4   6   6    9.71    1.67
   4   6   6    9.62    2.04
   4   6   6    8.70    1.92
   4   6   6    9.88    3.26
   4   6   6   11.04    1.50
   4   6   6    9.19    1.84
  -5   6   1    5.32    0.82
   5   6  -1    4.98    0.70
   5  -6   1    6.81    1.11
   5  -6   1    4.40    0.72
   5  -6   1    5.65    0.75
  -5  -6  -1    5.62    0.70
   5  -6   1    5.06    0.78
  -5   6   1    3.87    0.70
   5   6  -1    4.58    0.67
  -5   6   1    5.53    0.74
  -5   6   1    6.69    0.73
  -5   6   1    3.49    0.69
  -5  -6  -1    5.54    0.73
   5  -6   1    6.21    0.72
  -5   6  -1    3.52    0.67
  -5  -6   1    5.21    0.71
  -5  -6   1    5.42    0.75
   5   6   1    5.70    0.74
   5   6   1    5.55    0.80
  -5  -6   1    5.16    0.71
  -5   6  -1    6.19    0.73
  -5  -6   1    6.48    0.74
  -5  -6   1    4.98    0.96
   5   6   1    4.65    0.73
   5   6   1    5.65    0.76
   5  -6  -1    5.61    0.69
   5  -6  -1    4.32    0.67
   5  -6   3   23.88    3.23
  -5   6   3   20.60    2.92
  -5   6   3   23.75    2.78
   5  -6   3   20.92    2.78
  -5   6   3   24.97    2.81
  -5   6   3   23.32    2.91
   5  -6   3   21.47    2.92
   5  -6   3   20.40    2.83
  -5   6   3   22.29    2.85
  -5  -6  -3   21.06    2.67
   5  -6   3   23.75    2.87
   5  -6   3   23.56    2.83
   5   6   3   22.86    2.83
  -5  -6   3   20.82    2.87
  -5  -6   3   24.88    2.86
   5   6   3   22.01    2.79
  -5  -6   3   20.42    2.82
   5   6   3   22.01    3.10
  -5  -6   3   22.36    2.94
   5   6   3   20.82    2.83
   5   6   3   20.56    2.86
  -5  -6   3   23.26    2.77
  -5   6  -3   17.30    2.57
   5   6   3   22.42    2.85
  -5   6   5    4.53    1.27
   5  -6   5    6.93    1.25
  -5   6   5    4.45    1.45
   5  -6   5    3.80    1.37
   5  -6   5    5.77    1.84
   5  -6   5    6.78    1.74
   5  -6   5    5.36    1.73
   5  -6   5    4.63    1.56
   5  -6   5    6.56    1.58
   5  -6   5    4.83    0.96
   5  -6   5    9.11    1.26
   5   6   5    7.19    1.72
   5   6   5    6.68    2.76
   5   6   5    5.93    1.94
   5   6   5    8.19    1.06
   5   6   5    6.65    1.41
   5   6   5    8.69    1.28
  -5  -6   5    3.89    2.07
   5   6   5    5.21    1.82
   5   6   5    5.09    1.69
   5   6   5   10.93    3.32
   5  -6   7    1.12    0.96
   5  -6   7    1.25    0.82
   5  -6   7    1.33    0.96
   5   6   7    1.56    2.75
   5   6   7    0.39    1.05
   5   6   7    1.27    0.98
   5   6   7   -0.12    1.29
   5   6   7    4.03    1.45
   5   6   7    1.49    1.13
  -6  -6   0    5.64    0.73
  -6  -6   0    4.79    0.93
  -6   6   0    6.12    0.77
   6   6   0    6.31    0.76
   6   6   0    3.81    0.70
   6  -6   0    6.75    0.76
   6  -6   0    4.29    0.71
  -6  -6   0    3.90    0.70
  -6  -6   0    6.10    0.77
  -6  -6   0    5.42    0.73
  -6   6   0    5.37    0.71
  -6   6   0    3.51    0.70
  -6   6   0    5.03    0.83
  -6   6   0    5.64    0.72
   6  -6   2   21.40    2.94
  -6   6   2   25.46    2.87
  -6   6   2   23.71    2.97
  -6   6   2   22.68    2.96
   6  -6   2   20.52    2.90
   6  -6   2   25.31    3.18
  -6   6   2   23.49    2.97
  -6  -6  -2   18.89    2.60
   6  -6   2   21.86    2.87
  -6   6   2   21.96    2.89
  -6   6   2   24.91    2.92
  -6   6   2   24.65    2.87
  -6  -6   2   24.19    2.86
  -6  -6   2   25.11    2.91
  -6  -6   2   25.24    3.08
   6   6   2   22.67    2.91
  -6  -6   2   22.30    3.16
   6   6   2   23.37    2.89
  -6  -6   2   21.67    2.97
  -6  -6   2   20.48    2.84
   6   6   2   21.88    2.91
   6   6   2   24.06    3.16
   6   6   2   21.80    2.93
  -6   6  -2   19.75    2.60
  -6  -6   2   22.73    3.03
  -6   6   4   17.01    2.30
  -6   6   4   16.76    2.24
   6  -6   4   16.15    2.13
   6  -6   4   19.98    2.42
   6  -6   4   15.52    2.23
   6  -6   4   19.35    2.26
  -6   6   4   17.27    2.28
  -6   6   4   15.82    2.12
   6  -6   4   16.34    2.22
  -6  -6  -4   15.18    2.47
   6   6   4   19.03    2.25
  -6  -6   4   15.03    2.12
   6   6   4   15.85    2.23
   6   6   4   14.14    2.21
   6   6   4   17.15    2.16
   6   6   4   14.63    2.26
  -6  -6   4   18.70    2.44
   6  -6   6    2.43    0.92
   6  -6   6    1.37    0.87
   6  -6   6    0.49    1.18
   6  -6   6    1.40    1.12
   6  -6   6    2.77    1.56
   6  -6   6    2.40    1.03
   6  -6   6    2.22    0.79
   6   6   6    0.93    1.39
   6   6   6    0.91    0.97
   6   6   6    2.11    1.04
   6   6   6    0.79    1.11
   6   6   6    4.12    2.56
  -6   6  -6    0.20    1.44
   6   6   6    4.40    1.50
   6   6   6    4.13    1.37
   6   6   6    1.19    0.97
   6   6   6    1.34    0.85
  -7   6   1   -0.15    0.38
  -7   6   1    0.52    0.37
  -7  -6  -1    1.56    0.77
  -7   6   1   -0.10    0.32
  -7   6   1    0.08    0.68
   7  -6   1    0.74    0.53
   7  -6   1    0.62    0.73
  -7   6   1    0.20    0.48
  -7   6   1   -0.10    0.50
  -7  -6   1    0.97    0.75
  -7  -6   1   -0.21    0.31
  -7   6  -1    1.10    0.65
  -7  -6   1    0.82    0.99
  -7  -6   1    0.19    0.33
  -7  -6   1    0.34    0.34
  -7   6  -1    0.94    0.55
  -7  -6   1   -0.08    0.64
   7  -6   3    2.54    1.16
  -7   6   3    2.64    0.78
  -7   6   3    1.68    0.66
  -7   6   3    2.13    0.70
   7  -6   3    3.45    0.80
  -7   6   3    1.62    0.72
   7  -6   3    1.90    0.53
   7  -6   3    1.92    0.82
   7  -6   3    1.85    0.66
  -7   6   3    2.72    0.82
   7  -6   3    1.80    0.61
   7  -6   3    1.45    0.82
  -7   6   3    2.66    0.52
  -7  -6  -3    3.23    1.07
   7   6   3    2.08    0.68
  -7  -6   3    2.91    0.51
  -7  -6   3    2.41    0.64
  -7  -6   3    2.14    1.01
  -7  -6   3    1.81    0.68
   7   6   3    2.69    0.70
  -7   6  -3    1.71    0.86
  -7  -6   3    2.92    0.81
   7   6   3    1.75    0.67
   7   6   3    2.37    0.58
   7   6   3    3.05    0.72
  -7   6  -3    1.02    0.78
  -7   6  -3    2.51    0.88
  -7  -6   3    2.79    0.47
   7  -6   5    8.58    1.11
   7  -6   5    5.30    1.21
  -7   6   5    6.07    1.46
   7  -6   5    5.66    1.65
   7  -6   5   10.08    2.59
   7  -6   5    6.67    2.01
   7  -6   5    5.54    2.14
  -7   6   5    4.54    1.66
   7  -6   5    7.12    1.70
   7  -6   5    6.68    1.35
   7  -6   5    5.42    2.26
  -7  -6   5    5.63    2.17
  -7  -6   5    4.67    1.63
   7   6   5    8.09    2.68
   7   6   5    5.48    1.72
  -7   6  -5    2.76    1.52
   7   6   5    6.01    1.26
   7   6   5    7.26    1.50
   7   6   5    7.85    2.70
   7   6   5    7.48    1.92
   7   6   5    8.50    1.15
   7   6   5   10.09    2.12
  -7  -6   5    8.83    3.13
   7   6   5    4.11    1.82
   7  -6   7    0.83    1.35
   7  -6   7   -0.45    1.08
   7  -6   7    1.33    0.86
   7  -6   7    1.03    1.09
   7  -6   7    1.32    0.85
   7   6   7   -0.56    1.09
   7   6   7    0.68    0.97
   7   6   7   -0.62    0.80
   7   6   7   -0.89    0.91
   7   6   7    2.90    0.93
   7   6   7   -0.47    1.07
   7   6   7    1.03    2.46
  -8  -6   0    0.24    0.42
  -8   6   0   -0.18    0.36
   8  -6   0    0.25    0.53
  -8  -6   0    0.54    0.34
  -8   6   0   -0.35    0.57
  -8  -6   0    0.37    0.42
  -8  -6   0   -0.13    0.77
  -8  -6   0   -0.56    0.76
  -8   6   0    0.20    0.46
  -8   6   0   -0.41    0.44
   8  -6   0    0.21    0.67
  -8   6   0   -0.19    0.50
  -8   6   2    0.63    0.37
  -8   6   2    1.22    0.73
  -8   6   2    0.48    0.38
  -8   6   2    0.66    0.58
   8  -6   2    0.84    0.92
  -8  -6  -2    0.10    0.93
  -8   6   2    0.82    0.46
  -8  -6  -2    0.53    0.77
   8  -6   2    0.61    0.59
  -8   6   2    0.89    0.62
  -8   6   2    0.26    0.53
   8  -6   2   -0.03    0.54
  -8   6  -2    0.09    0.68
  -8   6  -2    0.94    0.90
  -8  -6   2    1.08    0.98
   8   6   2    0.03    0.57
  -8  -6   2    1.04    0.39
  -8  -6   2    0.78    0.66
  -8   6  -2    0.12    0.59
  -8  -6   2    0.14    0.73
  -8  -6   2    0.82    0.37
   8  -6  -2   -0.07    0.51
  -8  -6   2    0.72    0.49
   8   6   2    0.86    0.99
  -8   6   4   11.48    2.45
   8  -6   4   25.37    2.58
  -8   6   4   21.36    2.72
   8  -6   4   16.26    2.56
  -8  -6  -4   14.72    2.37
   8  -6   4   15.94    2.50
  -8   6   4   20.35    2.65
   8  -6   4   19.61    2.34
  -8   6   4   16.34    2.43
   8  -6   4   19.08    2.51
  -8   6   4   15.63    2.46
   8   6   4   18.51    2.45
   8   6   4   13.24    2.51
   8   6   4   15.02    2.42
  -8   6  -4   14.09    2.29
  -8  -6   4   12.82    2.99
  -8  -6   4   23.29    2.73
   8   6   4   23.40    2.38
   8  -6   6    8.05    2.10
   8  -6   6    8.25    1.57
   8  -6   6    5.65    2.21
   8  -6   6    6.02    2.00
   8  -6   6    4.92    1.45
   8   6   6    9.04    2.64
   8   6   6    6.14    1.36
   8   6   6    8.06    2.35
   8   6   6    6.15    1.66
   8   6   6    7.56    1.98
   8   6   6    5.21    1.74
   8   6   6    2.54    2.45
  -9   6   1    1.77    0.48
  -9   6   1    1.43    0.72
  -9   6   1    1.77    0.48
  -9   6   1    2.06    0.84
  -9   6   1    2.07    0.72
  -9  -6  -1    1.96    0.84
   9  -6   1    2.06    0.64
  -9   6   1    2.27    0.63
   9  -6   1    1.99    1.01
  -9  -6   1    2.24    0.52
  -9  -6   1    1.65    1.04
   9   6   1    1.50    0.73
  -9  -6   1    2.14    0.51
  -9   6  -1    2.31    0.72
   9  -6  -1    0.99    0.67
  -9   6  -1    2.70    0.82
  -9  -6   1    2.25    0.74
  -9  -6   1    1.14    0.95
  -9  -6   1    3.28    0.50
  -9  -6   1    1.94    0.79
  -9   6   3    3.20    0.68
  -9   6   3    3.04    0.73
  -9   6   3    3.90    1.06
   9  -6   3    3.94    1.64
   9  -6   3    3.87    0.92
  -9   6   3    4.00    0.92
  -9  -6  -3    3.05    1.20
  -9   6   3    3.71    0.97
  -9   6   3    3.60    1.29
   9  -6   3    4.65    1.06
   9   6   3    2.90    0.87
  -9  -6   3    4.03    1.43
  -9  -6   3    4.12    0.66
  -9  -6   3    3.82    0.71
  -9  -6   3    3.58    0.88
  -9   6  -3    5.12    1.35
  -9  -6   3    5.57    1.12
   9  -6   5    0.22    0.91
   9  -6   5    0.85    0.77
   9  -6   5   -0.90    0.88
  -9   6   5    0.79    1.24
  -9   6   5   -0.18    1.07
   9  -6   5    0.29    1.36
   9  -6   5    0.10    1.59
   9  -6   5    7.10    2.68
   9  -6   5   -2.44    1.17
   9  -6   5    0.72    1.11
  -9  -6  -5   -1.33    1.70
  -9   6   5   -0.15    1.35
   9  -6   5    0.84    0.93
   9   6   5    0.66    0.86
   9   6   5    1.06    1.56
   9   6   5    0.91    2.13
  -9  -6   5   -1.19    1.02
  -9  -6   5   -0.53    1.30
   9   6   5   -0.65    1.14
  -9   6  -5   -0.66    1.24
   9   6   5    1.77    1.28
   9   6   5    1.31    1.28
   9   6   5   -0.57    0.79
   9   6   5   -0.23    0.94
   9   6   5    0.08    0.98
  -9  -6   5    0.17    1.06
   9  -6   7   -0.33    2.25
   9  -6   7    0.74    1.25
   9   6   7    1.30    1.44
 -10  -6   0   15.71    2.44
 -10   6   0   17.65    2.34
 -10  -6   0   17.70    2.57
 -10   6   0   16.43    2.33
  10  -6   0   15.17    2.27
 -10  -6   0   15.48    2.17
 -10   6   0   16.16    2.18
  10  -6   0   18.96    2.68
 -10   6   0   21.12    2.42
  10  -6   2    8.47    1.91
  10  -6   2    9.64    1.49
 -10   6   2   10.45    1.68
 -10  -6  -2    8.03    1.52
 -10   6   2   11.28    1.59
 -10   6   2    9.91    1.47
 -10   6   2    9.73    1.52
 -10   6   2    9.21    1.33
 -10   6   2    9.10    1.38
 -10   6  -2    7.72    1.41
 -10  -6   2    8.77    1.33
 -10  -6   2   13.88    1.69
 -10  -6   2   11.48    1.81
 -10   6  -2    6.27    1.55
  10   6   2   10.68    1.54
 -10  -6   2   12.14    1.45
 -10   6  -2    7.78    1.40
 -10  -6   2   10.12    1.51
  10   6   2    6.44    1.88
 -10   6   4    8.30    1.50
 -10   6   4    7.90    2.08
  10  -6   4    6.89    2.37
 -10   6   4    6.10    2.10
  10  -6   4   10.07    1.56
  10  -6   4    6.16    2.50
  10  -6   4    7.62    1.74
  10  -6   4    9.56    1.89
 -10   6   4    7.37    1.15
 -10   6   4    5.01    1.89
 -10   6   4    4.95    1.55
 -10   6   4    7.54    1.56
  10  -6   4    6.62    1.35
 -10  -6  -4    6.73    1.79
 -10  -6   4    5.91    1.87
 -10  -6   4    3.50    1.57
 -10  -6   4    7.33    1.12
 -10   6  -4    7.45    1.79
 -10  -6   4    9.65    1.68
  10   6   4    6.05    2.61
  10   6   4   11.25    2.45
  10   6   4    8.15    1.38
  10   6   4    6.87    2.51
 -10  -6   4    7.45    1.98
  10   6   4    6.50    2.17
  10  -6   6    3.43    1.50
  10  -6   6   -0.33    2.89
  10  -6   6    3.64    1.55
  10  -6   6    8.24    1.74
  10  -6   6    5.77    1.67
 -10  -6  -6    1.62    0.85
  10  -6   6    4.38    1.56
  10   6   6    6.12    1.94
  10   6   6    6.22    1.80
  10   6   6    3.75    1.15
  10   6   6    1.18    3.17
 -10   6  -6    1.49    1.12
  10   6   6    2.07    1.33
  10   6   6    3.80    1.57
  10   6   6    2.85    2.14
 -11  -6  -1    5.09    1.23
 -11   6   1    2.02    0.67
 -11  -6  -1    2.10    1.67
 -11   6   1    3.89    0.63
 -11   6   1    2.85    0.97
  11  -6   1    2.44    1.36
 -11   6   1    3.69    0.84
  11  -6   1    3.66    0.92
 -11   6   1    3.60    0.97
 -11   6   1    3.96    0.97
 -11   6  -1    2.76    0.95
 -11  -6   1    3.37    0.79
 -11   6  -1    5.35    1.04
 -11  -6   1    3.97    1.00
 -11  -6   1    3.04    1.02
 -11  -6   1    2.12    0.73
 -11  -6   1    3.30    0.66
 -11   6   3   12.93    2.12
 -11   6   3    9.93    1.59
 -11   6   3   11.95    1.94
  11  -6   3    9.56    1.84
  11  -6   3   11.22    1.85
 -11  -6  -3   11.92    2.11
 -11   6   3   13.77    1.90
 -11   6  -3   11.72    2.16
 -11  -6   3   13.48    1.61
  11   6   3   15.04    1.89
 -11  -6   3    9.45    2.36
 -11  -6   3   11.83    1.91
  11  -6   5    2.15    1.39
 -11  -6  -5   -1.27    2.00
  11  -6   5    0.66    1.14
  11  -6   5    2.47    0.95
 -11   6   5    0.66    0.99
  11  -6   5    4.11    1.42
 -11   6   5    2.35    1.09
 -11   6   5    0.46    1.51
 -11  -6  -5    1.98    0.93
 -11   6   5    2.98    1.51
 -11   6   5    1.30    1.11
 -11  -6   5    1.42    1.00
  11   6   5    2.94    0.95
  11   6   5    1.29    0.93
  11   6   5    1.10    1.19
 -11  -6   5    0.10    1.48
 -11  -6   5   -0.06    0.97
 -11  -6   5    1.10    0.95
  11   6   5    2.83    1.81
 -11   6  -5    1.53    1.17
 -11   6  -5    1.08    1.41
  11   6   5    5.74    1.98
 -12   6   0    3.83    1.02
 -12  -6   0    4.93    1.32
 -12   6   0    3.35    1.02
 -12   6   0    3.73    1.06
 -12   6   2    0.43    0.68
  12  -6   2    1.94    2.47
 -12   6   2    0.67    0.84
 -12  -6  -2    0.99    1.12
 -12   6   2   -0.43    0.49
  12  -6   2   -0.09    0.93
 -12   6   2    0.49    1.00
 -12   6   2   -0.14    0.96
 -12  -6   2    0.37    0.53
 -12  -6   2    1.01    1.21
  12   6   2   -1.87    1.06
 -12  -6   2   -0.01    0.78
 -12   6  -2    0.86    1.01
 -12   6  -2    0.70    1.23
 -12  -6   2   -0.01    1.09
 -12   6   4   10.96    1.85
  12  -6   4    7.89    2.02
 -12  -6  -4    9.37    2.01
 -12   6   4   10.97    1.91
  12  -6   4   11.68    2.09
 -12   6   4    8.38    1.39
  12  -6   4    7.63    1.75
 -12  -6  -4    7.71    1.87
 -12   6   4    8.38    2.00
  12  -6   4   12.16    1.98
 -12   6   4    8.02    2.57
 -12   6   4   10.51    2.22
  12  -6   4   10.29    2.35
 -12   6   4   10.76    2.02
 -12  -6   4   11.22    1.94
  12   6   4    6.04    2.54
 -12  -6   4    7.18    1.79
 -12   6  -4    9.15    2.58
  12   6   4    9.29    1.63
 -12  -6   4    9.64    1.39
 -12   6  -4    3.95    1.62
 -12  -6   4    6.70    2.84
 -12  -6   4    9.81    2.15
  12  -6   6    0.29    1.29
  12  -6   6   -1.06    0.83
  12  -6   6   -0.14    0.88
 -12  -6  -6   -0.65    0.73
  12  -6   6    0.26    2.28
  12   6   6    0.44    0.80
  12   6   6    0.32    1.82
  12   6   6    0.04    0.60
  12   6   6   -0.49    0.77
 -12   6  -6   -0.04    1.02
 -12  -6   6    1.07    1.06
 -13   6   1    7.74    1.06
 -13  -6  -1    5.99    1.43
 -13   6   1    6.06    1.36
 -13   6   1    7.38    1.47
 -13   6   1    5.33    1.20
 -13   6  -1    3.90    1.14
 -13  -6   1    3.57    1.00
 -13  -6   1    6.44    1.58
 -13   6   3   13.33    2.75
 -13  -6  -3   10.63    2.16
 -13   6   3   13.08    2.05
 -13  -6  -3   11.08    2.10
 -13   6   3   12.48    2.44
  13  -6   3   15.65    2.08
  13  -6   3   12.25    2.49
 -13   6   3   11.51    1.67
  13  -6   3   10.76    2.38
 -13   6   3   10.88    2.12
 -13   6   3   12.65    2.30
 -13   6   3    8.90    2.21
  13  -6   3   12.02    2.10
 -13   6   3   10.86    1.98
 -13  -6  -3    8.87    3.07
 -13  -6   3   11.01    1.95
 -13  -6   3   12.17    2.26
  13   6   3   12.30    2.01
 -13  -6   3   10.16    2.14
 -13  -6   3   12.69    1.68
 -13   6  -3    9.68    2.23
 -13  -6   3   14.21    2.70
 -13  -6   3   14.29    2.03
 -13   6  -3   11.02    2.31
  13   6   3   14.80    2.99
 -13  -6   3   15.17    2.82
 -13   6  -3    9.14    2.76
  13  -6   5    0.12    0.92
  13  -6   5    0.20    1.05
 -13   6   5    1.84    1.58
 -13  -6  -5    0.25    0.79
 -13   6   5   -0.35    0.99
 -13  -6   5    0.51    0.88
 -13  -6   5   -1.15    0.93
  13   6   5   -0.24    1.54
  13   6   5   -0.05    0.93
 -13   6  -5   -0.23    0.95
 -14   6   0   19.32    3.76
 -14   6   0   27.49    2.91
 -14   6   0   16.76    2.71
 -14   6   0   18.09    3.07
 -14   6   0   15.51    4.12
 -14  -6   0   17.34    3.11
 -14  -6   0   16.45    2.79
 -14   6   0   16.59    2.91
 -14  -6   0   19.88    3.13
 -14  -6  -2    0.02    1.11
 -14   6   2    1.00    0.69
 -14  -6  -2    2.31    1.40
 -14   6   2    0.29    1.19
 -14   6   2    0.56    0.85
 -14   6   2   -0.80    1.15
  14  -6   2    0.91    1.23
 -14   6   2   -0.18    0.70
 -14   6   2    1.25    1.25
 -14   6   2    1.59    1.31
 -14   6   2    1.43    1.28
 -14   6   2    1.13    0.90
 -14  -6  -2    0.85    0.95
 -14   6   2   -0.26    0.84
  14  -6   2    1.14    1.30
 -14   6   2    0.80    0.99
 -14  -6   2   -1.28    1.48
 -14   6  -2   -0.42    1.39
 -14  -6   2    1.15    1.07
 -14  -6   2    0.78    1.01
 -14  -6   2    0.18    0.78
 -14  -6   2    1.12    1.47
 -14  -6   2    1.00    1.01
 -14   6  -2    0.43    0.67
 -14  -6   2    1.20    1.18
 -14  -6   2    0.28    0.97
 -14  -6   2    1.25    0.70
 -14   6   4    7.20    2.43
  14  -6   4    3.75    1.20
  14  -6   4    4.35    1.11
 -14   6   4    4.12    1.71
 -14   6   4    2.93    1.07
 -14   6   4    2.63    1.14
 -14  -6  -4    2.36    1.04
 -14  -6   4    4.91    1.71
 -14   6  -4    6.51    2.13
 -14  -6   4    5.79    1.45
  14   6   4    0.75    1.62
 -14  -6   4    1.69    1.60
 -15   6   1    1.75    1.03
 -15  -6  -1    1.26    1.31
 -15  -6  -1   -0.46    0.91
 -15   6   1    0.10    1.43
 -15   6   1    0.26    0.85
 -15   6   1    1.28    0.90
  15  -6   1    2.48    1.34
 -15   6   1    0.07    0.69
 -15   6   1    0.46    0.84
 -15   6   1    1.02    1.01
 -15  -6   1    0.23    0.92
 -15  -6   1    1.29    1.36
 -15   6  -1    1.30    1.10
 -15  -6   1    0.25    0.92
 -15  -6   1   -0.12    0.84
 -15  -6   1    0.92    1.35
 -15   6  -1    0.82    0.65
 -15   6  -1    0.96    0.92
  15  -6   3    2.75    1.55
 -15   6   3    2.09    0.75
 -15   6   3   -0.80    1.48
 -15   6   3    2.02    0.84
 -15   6   3    1.22    1.34
 -15   6   3    2.73    1.10
 -15   6   3    2.02    1.00
 -15   6   3    2.33    0.87
 -15   6   3    0.77    0.93
 -15  -6  -3    1.69    1.23
 -15  -6  -3    1.39    1.18
 -15  -6  -3    1.49    0.96
  15  -6   3    1.38    1.12
 -15  -6   3    1.16    0.83
 -15  -6   3    1.65    1.03
  15   6   3    1.38    1.47
 -15  -6   3    1.79    1.37
  15   6   3   -0.17    1.57
 -15  -6   3    0.95    0.72
 -15   6  -3    1.51    0.90
 -15  -6   3    2.10    0.85
 -15   6  -3    1.64    1.23
 -15  -6   3    1.22    1.11
 -15  -6   3    1.71    0.84
 -15   6   5    0.71    2.17
  15  -6   5   -0.79    2.28
 -15  -6  -5    1.73    0.79
  15  -6   5   -0.50    1.00
 -15   6   5    0.30    1.00
  15  -6   5    1.12    1.11
 -15   6  -5    1.24    1.04
 -15  -6   5    0.51    0.94
  15   6   5    0.66    1.59
 -16   6   0    0.40    1.04
 -16   6   0   -0.18    0.72
 -16   6   0    0.86    0.76
 -16  -6   0    0.95    0.93
 -16  -6   0    0.82    1.22
 -16   6   2    0.65    1.40
 -16   6   2    1.23    0.77
 -16  -6  -2    1.79    1.38
 -16  -6  -2    1.12    1.08
  16  -6   2    1.56    1.20
 -16   6   2    1.28    0.98
 -16   6   2    2.21    1.07
 -16   6   2    1.28    1.17
 -16   6   2    1.42    1.03
 -16   6   2    3.72    1.46
 -16   6   2   -0.01    0.78
 -16   6   2    2.42    1.31
 -16  -6  -2    0.16    0.97
 -16  -6   2   -0.33    1.16
 -16  -6   2    1.11    0.88
 -16  -6   2    1.28    1.03
 -16  -6   2    0.54    1.47
 -16   6  -2    1.18    1.31
 -16  -6   2    0.76    0.73
 -16   6  -2    0.76    0.71
 -16  -6   2    0.10    0.91
 -16   6   4    1.97    1.36
  16  -6   4    0.25    1.57
 -16   6   4    1.07    0.86
 -16   6   4    1.60    1.20
 -16  -6  -4    0.82    0.79
 -16   6   4    1.71    0.89
  16  -6   4    0.67    0.89
 -16  -6   4   -0.72    1.29
  16   6   4   -0.91    1.54
 -16  -6   4   -0.18    0.89
  16   6   4    3.85    1.68
 -16  -6   4    1.18    0.84
 -16   6  -4    0.60    1.06
 -17   6   1    4.33    1.82
 -17  -6  -1    2.16    1.90
 -17   6   1    4.77    1.78
 -17   6   1    2.03    1.56
 -17   6   1    5.33    1.26
 -17  -6  -1    4.64    1.79
 -17   6   1    5.23    1.04
 -17  -6   1    2.25    1.04
 -17  -6   1    6.55    1.92
 -17   6  -1    3.42    1.67
 -17   6  -1    5.20    1.40
 -17  -6   1    3.81    0.94
 -17  -6  -3   -0.09    0.99
 -17   6   3    2.11    1.20
 -17   6   3   -0.15    1.06
  17  -6   3    0.55    0.92
 -17   6   3   -0.07    0.89
 -17   6   3    0.24    0.85
 -17  -6  -3    0.12    0.94
 -17   6   3    0.00    0.68
 -17   6   3    0.11    0.88
 -17  -6   3    0.02    0.87
 -17  -6   3   -0.09    1.13
 -17  -6   3   -0.01    1.19
 -17  -6   3    0.99    0.82
 -17  -6   3    0.51    0.71
 -17   6  -3    0.44    1.17
 -17  -6   3    3.45    1.68
 -18  -6   0   -0.50    0.81
 -18   6   0    0.34    0.64
 -18   6   0   -0.42    0.75
 -18   6   2    6.95    1.96
 -18  -6  -2    4.63    1.85
 -18   6   2    6.61    1.55
 -18   6   2    8.14    1.58
 -18   6   2    9.77    2.28
  18  -6   2    3.64    1.47
 -18  -6   2    4.34    2.20
 -18  -6   2    8.05    1.56
 -18  -6   2    3.63    1.79
 -18   6  -2    4.37    1.67
 -18   6  -2    3.60    1.48
 -18   6   4   -0.03    0.78
 -18  -6   4   -0.02    0.48
 -19   6   1   -0.17    0.92
 -19  -6  -1    0.56    0.84
 -19   6   1    0.47    0.76
 -19   6  -1    0.60    0.64
 -19  -6   1    0.57    0.93
 -19  -6   1    1.66    0.90
 -19   6   3    0.00    0.39
 -19  -6   3   -0.08    0.44
 -20  -6   0    0.89    0.97
 -20   6   0   -0.29    0.76
   0  -7   1    0.46    0.21
   0   7  -1   -0.11    0.34
   0   7   1    0.00    0.24
   0   7   1   -0.37    0.37
   0  -7  -1   -0.11    0.17
   0  -7  -1   -0.14    0.20
   0  -7   1   -0.25    0.36
   0   7   1   -0.02    0.24
   0   7   1   -0.07    0.27
   0   7  -1    0.22    0.21
   0  -7   1   -0.23    0.41
   0  -7   1    0.21    0.20
   0   7  -1   -0.14    0.23
   0   7   1    0.02    0.22
   0  -7   1    0.24    0.18
   0  -7   3    0.10    0.29
   0   7   3   -0.40    0.58
   0  -7   3    0.36    0.68
   0   7   3   -1.09    0.50
   0   7   3    0.10    0.55
   0   7   3    0.38    0.45
   0   7   3    0.08    0.33
   0  -7   3   -0.08    0.38
   0  -7   3   -0.30    0.54
   0  -7   3    0.07    0.42
   0  -7   3   -0.09    0.28
   0   7   3    0.85    0.34
   0   7   5    0.67    0.97
   0  -7   5    0.13    1.11
   0   7   5    0.59    0.96
   0  -7   5    0.20    0.48
   0  -7   5    0.44    0.95
   0   7   7    0.27    1.21
   0  -7   7    1.02    1.32
   0  -7   7    0.46    1.12
   0   7   7    1.26    1.39
  -1   7   0   21.34    2.44
   1   7   0   20.90    2.45
  -1  -7   0   19.01    2.44
  -1  -7   0   21.34    2.44
  -1  -7   0   19.07    2.52
  -1  -7   0   21.28    2.43
  -1   7   0   19.61    2.49
   1  -7   0   19.92    2.43
  -1   7   0   19.32    2.45
  -1   7   0   19.67    2.44
   1  -7   0   18.88    2.49
   1  -7   0   18.53    2.44
   1   7   0   19.75    2.53
   1   7   0   20.16    2.44
   1  -7   0   21.58    2.44
   1   7   0   16.90    2.46
  -1  -7  -2   47.83    5.69
   1  -7   2   50.94    5.71
  -1   7   2   45.07    5.69
  -1   7   2   45.30    5.69
   1  -7   2   49.16    5.71
  -1   7   2   47.98    5.70
   1  -7   2   44.79    5.70
   1  -7   2   45.51    5.70
   1   7  -2   48.20    5.69
   1  -7   2   47.74    5.84
   1   7   2   47.81    5.80
   1   7   2   46.39    5.70
   1   7   2   46.98    5.70
  -1  -7   2   51.08    5.71
  -1  -7   2   46.10    5.69
  -1  -7   2   44.63    5.79
  -1  -7   2   47.99    5.69
   1  -7  -2   45.78    5.69
  -1   7  -2   45.65    5.69
   1   7   2   48.28    5.74
   1   7   2   48.21    5.71
  -1  -7   2   41.91    5.69
  -1   7   4   24.70    3.04
  -1   7   4   23.82    3.12
   1  -7   4   24.90    3.12
  -1   7   4   24.32    3.08
   1  -7   4   25.14    3.12
  -1   7   4   23.40    3.15
   1  -7   4   24.42    3.01
  -1   7   4   22.15    3.14
   1  -7   4   24.81    3.06
   1  -7   4   24.26    3.11
  -1   7   4   22.63    3.23
   1   7   4   21.93    3.09
  -1  -7   4   25.71    3.05
   1   7   4   20.61    3.36
   1   7   4   23.47    3.20
   1   7   4   27.31    3.21
   1   7   4   22.65    3.01
   1   7   4   24.13    3.06
  -1  -7   4   23.63    3.18
   1   7   4   26.00    3.16
  -1  -7   4   27.45    3.10
  -1  -7   4   26.86    3.13
   1  -7   6   24.76    3.03
  -1   7   6   23.62    3.52
   1  -7   6   27.67    3.42
   1  -7   6   23.60    3.49
  -1   7   6   21.85    3.83
  -1   7   6   19.00    3.36
  -1   7   6   24.26    3.60
  -1   7   6   15.97    3.29
   1  -7   6   26.77    3.23
   1  -7   6   23.30    3.27
   1  -7   6   23.01    3.57
  -1   7   6   13.76    4.84
   1  -7   6   21.74    3.39
   1   7   6   24.42    3.55
  -1  -7   6   25.23    3.50
   1   7   6   25.36    2.96
  -1  -7   6   24.68    3.23
  -1  -7   6   25.64    3.62
   1   7   6   26.18    3.38
   1   7   6   21.35    3.61
   1   7   6   19.64    4.79
  -1  -7   6   21.98    3.63
   1   7   6   25.00    3.46
   1   7   6   18.09    3.27
   1   7   6   18.91    3.15
   2  -7   1  122.37   14.56
  -2   7   1  121.53   14.57
   2   7  -1  122.45   14.04
   2   7  -1  116.64   14.04
   2  -7   1  118.24   14.64
  -2   7   1  120.64   14.56
  -2  -7  -1  114.35   14.04
   2  -7   1  115.13   14.54
  -2   7   1  121.13   14.55
   2  -7   1  119.57   14.55
   2  -7   1  114.16   14.55
  -2  -7  -1  116.34   14.04
  -2   7   1  123.37   14.54
   2   7   1  120.43   14.56
  -2  -7   1  123.46   14.55
   2  -7  -1  125.07   14.04
   2   7   1  122.33   14.56
  -2  -7   1  122.86   14.64
   2   7   1  120.24   14.62
   2   7   1  122.86   14.55
  -2   7  -1  114.56   14.04
   2  -7  -1  117.74   14.04
  -2  -7   1  121.19   14.54
  -2  -7   1  125.80   14.54
  -2   7  -1  117.58   14.04
   2  -7  -1  102.05   14.05
  -2  -7   1  110.46   14.57
   2   7   1  121.40   14.55
  -2   7   3   18.51    2.38
   2  -7   3   20.17    2.45
   2  -7   3   19.28    2.49
  -2   7   3   19.90    2.37
  -2   7   3   18.95    2.45
   2  -7   3   18.03    2.45
  -2   7   3   17.92    2.47
   2  -7   3   18.23    2.38
   2  -7   3   17.53    2.34
   2  -7   3   18.71    2.73
  -2   7   3   18.98    2.45
   2  -7   3   19.32    2.52
   2  -7   3   20.75    2.40
   2   7   3   15.62    2.45
   2   7   3   20.00    2.46
  -2  -7   3   17.61    2.59
   2   7   3   17.75    2.60
  -2  -7   3   20.49    2.39
   2   7   3   19.07    2.44
   2   7   3   18.26    2.38
  -2  -7   3   20.18    2.61
   2   7   3   18.38    2.35
  -2  -7   3   19.75    2.43
  -2   7  -3   15.60    2.16
  -2  -7   3   20.20    2.35
   2   7   3   18.03    2.42
   2  -7   5    3.65    0.69
   2  -7   5    4.80    1.09
  -2   7   5    4.42    1.30
  -2   7   5    2.36    1.13
   2  -7   5    5.04    1.17
   2   7   5    4.53    0.75
  -2  -7   5    4.28    1.08
   2   7   5    2.19    1.14
   2   7   5    3.23    1.08
   2  -7   7    6.72    1.88
   2  -7   7    2.13    1.11
   2  -7   7    4.31    1.36
   2   7   7    2.58    2.96
   2   7   7    1.96    1.13
   2   7   7    2.31    1.41
  -2  -7   7    4.24    1.89
   2   7   7    3.21    1.26
   2   7   7    3.60    1.22
   3  -7   0   30.69    3.51
  -3  -7   0   29.11    3.50
   3   7   0   31.82    3.51
  -3   7   0   27.77    3.48
  -3  -7   0   26.85    3.50
   3   7   0   27.16    3.52
  -3  -7   0   30.54    3.50
  -3   7   0   28.56    3.51
  -3   7   0   30.48    3.50
   3  -7   0   26.46    3.47
  -3  -7   0   28.16    3.50
  -3   7   0   30.04    3.50
  -3  -7   0   28.06    3.59
   3  -7   0   29.10    3.50
   3  -7   0   23.98    3.54
   3   7   0   29.84    3.50
   3  -7   2   37.64    4.71
  -3   7   2   41.37    4.71
   3  -7   2   40.75    4.73
   3  -7   2   35.52    4.71
   3  -7   2   41.00    4.91
  -3   7   2   38.72    4.72
  -3   7   2   37.60    4.74
   3   7   2   35.37    4.71
   3   7   2   39.31    4.75
   3   7   2   39.66    4.73
  -3  -7   2   39.65    4.71
  -3  -7   2   39.25    4.74
   3   7   2   36.46    4.84
   3  -7   4   23.56    2.94
   3  -7   4   27.39    3.13
   3  -7   4   23.59    2.97
  -3   7   4   20.44    2.89
   3  -7   4   25.30    2.98
  -3   7   4   21.50    2.94
  -3   7   4   22.68    3.05
  -3   7   4   22.91    3.01
   3  -7   4   23.51    2.86
   3  -7   4   22.78    2.93
   3  -7   4   24.84    3.10
  -3   7   4   21.59    2.97
  -3  -7   4   23.14    3.16
   3   7   4   22.92    2.88
   3   7   4   24.31    2.97
   3   7   4   23.00    3.05
  -3  -7   4   22.01    2.97
  -3  -7   4   23.19    3.00
  -3  -7   4   23.51    2.87
   3   7   4   21.70    2.98
   3   7   4   23.33    2.94
  -3   7  -4   17.92    2.57
   3  -7   6   10.84    1.79
   3  -7   6    7.24    1.89
   3  -7   6    9.14    2.53
   3  -7   6   11.70    2.04
  -3   7   6   11.15    2.22
   3  -7   6   11.53    1.44
   3  -7   6   10.73    2.10
   3  -7   6   10.46    1.91
   3   7   6    7.04    1.91
   3   7   6   10.29    2.28
   3   7   6   11.26    2.29
   3   7   6    9.80    1.46
  -3  -7   6    8.72    2.67
   3   7   6    2.74    2.92
   3   7   6    6.45    1.63
   3   7   6    9.57    2.14
  -3  -7   6    9.30    1.90
   3   7   6   10.61    2.05
   4  -7   1   26.32    3.20
   4   7  -1   25.81    3.04
   4  -7   1   23.15    3.00
  -4   7   1   26.60    2.99
   4  -7   1   23.61    2.99
   4  -7   1   23.68    3.02
  -4   7   1   26.12    3.02
  -4  -7  -1   24.01    3.04
   4   7  -1   25.72    3.03
  -4   7   1   25.76    3.06
   4  -7   1   23.31    3.01
  -4   7   1   24.14    2.99
  -4  -7  -1   25.81    3.05
  -4   7  -1   23.69    3.04
   4  -7  -1   24.94    3.04
  -4  -7   1   24.92    3.01
   4   7   1   24.34    3.01
   4   7   1   23.05    3.02
   4  -7  -1   24.75    3.03
   4   7   1   27.31    3.17
  -4  -7   1   25.30    3.02
   4   7   1   23.99    3.01
  -4  -7   1   27.30    3.17
   4   7   1   23.19    3.01
  -4  -7   1   19.41    2.99
  -4  -7   1   25.02    2.99
  -4   7  -1   22.98    3.03
  -4   7   3   19.91    2.52
   4  -7   3   18.66    2.55
   4  -7   3   18.54    2.49
  -4   7   3   18.45    2.67
   4  -7   3   18.58    2.57
  -4   7   3   19.35    2.58
   4  -7   3   21.35    2.67
  -4   7   3   21.20    2.65
   4  -7   3   21.52    2.58
  -4   7   3   19.91    2.54
   4  -7   3   23.01    2.98
   4  -7   3   20.09    2.54
  -4   7   3   20.37    2.64
   4   7   3   22.03    2.56
   4   7   3   18.82    2.58
   4   7   3   20.50    2.83
  -4  -7   3   18.27    2.71
  -4   7  -3   21.06    2.86
  -4  -7   3   20.01    2.54
   4   7   3   20.03    2.57
  -4  -7   3   19.73    2.70
  -4  -7   3   20.97    2.50
   4   7   3   19.70    2.51
   4   7   3   20.96    2.61
  -4  -7   3   20.02    2.58
   4   7   3   22.83    2.71
   4  -7   5   10.53    2.64
   4  -7   5   12.72    1.72
   4  -7   5   11.89    2.28
   4  -7   5   12.59    2.32
   4  -7   5   15.04    1.99
   4  -7   5   11.22    2.14
   4  -7   5   11.73    2.34
  -4   7   5   11.39    2.03
  -4   7   5   10.69    1.95
   4  -7   5   14.28    1.93
   4   7   5    7.44    3.26
  -4  -7   5   11.95    1.93
   4   7   5   11.88    2.20
   4   7   5   11.46    2.45
  -4  -7   5   13.08    3.58
   4   7   5   16.66    1.77
   4   7   5   12.77    4.36
   4   7   5   13.20    2.40
   4   7   5    9.36    2.19
   4   7   5   14.78    1.93
   4   7   5   13.54    1.99
   4  -7   7    1.04    1.04
   4  -7   7    1.76    0.94
   4  -7   7    1.04    1.01
   4   7   7    1.38    2.77
   4   7   7    1.72    1.06
   4   7   7    0.51    0.99
   4   7   7    0.25    1.00
   4   7   7    5.84    1.93
   5   7   0   32.44    3.96
  -5  -7   0   33.38    3.95
  -5  -7   0   32.70    3.95
   5  -7   0   31.78    3.95
  -5  -7   0   29.72    3.95
  -5   7   0   34.08    4.03
  -5  -7   0   31.68    3.96
  -5   7   0   32.64    3.96
  -5   7   0   32.59    3.95
  -5   7   0   32.14    3.94
  -5   7   0   31.35    3.93
  -5  -7   0   32.75    4.08
   5  -7   0   32.40    3.95
   5   7   0   32.15    3.95
  -5   7   2    2.80    0.70
  -5   7   2    4.33    0.76
  -5   7   2    3.61    0.73
   5  -7   2    3.99    0.69
  -5   7   2    2.60    0.56
  -5   7   2    3.48    0.81
   5  -7   2    3.02    0.55
   5  -7   2    3.46    0.56
  -5   7   2    3.93    0.61
   5  -7   2    5.65    0.84
   5  -7   2    3.78    1.07
   5  -7   2    3.62    0.63
  -5  -7   2    3.19    0.59
  -5  -7   2    2.58    0.84
   5   7   2    3.18    0.62
  -5   7  -2    3.62    0.91
   5   7   2    4.48    0.98
  -5  -7   2    3.16    0.75
   5   7   2    3.13    0.65
   5   7   2    4.75    0.69
   5   7   2    3.78    0.63
  -5  -7   2    2.70    0.74
  -5  -7   2    3.53    0.55
  -5  -7   2    1.42    0.96
  -5   7   4    4.75    1.00
  -5   7   4    4.97    0.85
   5  -7   4    5.69    1.06
   5  -7   4    5.26    0.81
  -5   7   4    4.40    1.08
  -5   7   4    5.49    0.97
   5  -7   4    6.98    1.04
   5  -7   4    4.44    1.20
  -5  -7   4    4.71    1.08
   5   7   4    5.02    0.87
   5   7   4    4.43    0.98
  -5  -7   4    3.70    0.98
  -5  -7   4    4.19    1.21
   5   7   4    7.55    1.15
   5   7   4    5.46    1.06
   5   7   4    7.63    1.08
  -5  -7   4    6.07    0.84
   5  -7   6    3.78    1.57
   5  -7   6    6.02    1.44
   5  -7   6    6.39    1.98
   5  -7   6    3.29    1.25
   5  -7   6    4.81    0.95
   5  -7   6    2.37    0.92
   5  -7   6    4.11    1.06
   5   7   6   -2.51    2.40
   5   7   6    7.71    2.89
   5   7   6    3.03    1.07
   5   7   6    4.39    1.01
   5   7   6    3.38    1.09
   5   7   6    4.74    1.11
   5   7   6    5.63    2.05
   5   7   6    0.81    0.97
   5   7   6    3.50    1.46
  -5   7  -6    2.46    1.54
   6  -7   1   44.36    6.06
   6  -7   1   47.66    6.07
  -6   7   1   50.52    6.07
  -6  -7  -1   45.52    5.53
   6  -7   1   51.80    6.27
  -6   7   1   51.87    6.13
  -6   7   1   51.57    6.05
  -6  -7   1   53.87    6.25
  -6   7  -1   51.24    5.62
   6   7   1   42.14    6.07
   6   7   1   51.32    6.17
  -6   7  -1   40.54    5.51
  -6  -7   1   50.59    6.07
  -6   7  -1   43.89    5.52
  -6  -7   1   51.13    6.06
  -6   7   3   25.40    3.02
   6  -7   3   24.82    3.09
  -6   7   3   25.53    3.18
   6  -7   3   22.96    3.01
  -6  -7  -3   21.58    3.07
  -6   7   3   23.49    3.12
  -6   7   3   24.92    3.06
   6  -7   3   25.86    3.45
   6  -7   3   23.79    3.13
  -6   7   3   24.15    3.18
   6  -7   3   23.08    3.13
   6   7   3   25.12    3.12
  -6  -7   3   23.19    2.99
   6   7   3   25.35    3.09
   6   7   3   23.87    3.03
   6   7   3   23.92    3.07
  -6  -7   3   24.39    3.08
   6   7   3   24.08    3.10
   6   7   3   21.96    3.35
  -6  -7   3   22.92    3.17
  -6   7  -3   23.67    3.06
  -6  -7   3   25.37    3.02
  -6  -7   3   24.35    3.09
  -6  -7   3   24.35    3.12
   6  -7   5    1.36    1.38
   6  -7   5   -0.04    0.78
   6  -7   5    1.64    1.01
   6  -7   5    1.18    0.62
  -6   7   5    0.97    1.34
   6  -7   5   -0.07    1.26
   6  -7   5    0.37    0.90
   6  -7   5    2.12    0.84
  -6   7   5    1.24    1.25
   6  -7   5    0.38    1.42
  -6   7   5    0.58    1.03
   6  -7   5    0.80    1.06
  -6  -7   5    0.97    1.25
   6   7   5    3.05    2.39
  -6  -7   5    0.38    1.37
   6   7   5    1.96    0.69
   6   7   5    2.20    1.11
  -6  -7   5    0.04    1.30
   6   7   5    1.89    1.47
   6   7   5    1.28    0.87
   6   7   5    1.57    0.90
  -6   7  -5    2.18    1.37
   6   7   5    2.21    1.11
   6   7   5    1.63    1.05
   6   7   5    1.02    0.97
   6  -7   7    5.90    2.03
   6  -7   7    9.43    1.70
   6  -7   7    9.12    1.76
   6   7   7    6.54    1.89
   6   7   7    7.86    1.57
   6   7   7    9.56    1.97
   6   7   7    2.79    2.58
   6   7   7    6.25    2.39
   6   7   7    8.14    1.67
  -7  -7   0   47.58    6.01
  -7   7   0   48.17    6.10
   7  -7   0   49.77    6.05
  -7  -7   0   49.27    6.00
  -7   7   0   51.19    6.02
  -7   7   0   43.79    6.00
  -7   7   0   47.58    5.98
  -7  -7   0   46.88    6.12
  -7   7   0   49.27    6.09
  -7   7   0   54.05    6.10
  -7  -7   0   54.33    6.20
  -7  -7   0   49.47    6.02
   7  -7   2    5.92    0.98
  -7   7   2    6.41    1.14
  -7   7   2    5.17    0.84
   7  -7   2    6.02    1.31
  -7   7   2    6.20    1.00
   7  -7   2    6.44    0.90
  -7   7   2    5.02    1.02
   7  -7   2    5.68    0.97
  -7  -7  -2    5.66    1.12
  -7   7   2    4.84    0.95
  -7   7   2    6.98    1.08
  -7   7   2    5.48    0.84
  -7  -7  -2    6.24    1.19
  -7   7   2    4.91    0.85
  -7  -7   2    6.03    0.82
  -7  -7   2    6.56    1.19
  -7   7  -2    6.48    1.06
   7   7   2    5.45    0.92
   7   7   2    5.48    1.00
   7   7   2    6.57    0.94
  -7  -7   2    5.70    0.92
  -7  -7   2    6.63    1.11
  -7  -7   2    5.99    1.33
  -7  -7   2    4.63    0.96
  -7   7  -2    6.32    1.09
   7   7   2    7.07    1.25
   7  -7  -2    3.02    0.82
  -7   7  -2    4.50    1.10
  -7  -7   2    6.03    0.85
   7  -7   4   10.16    1.19
  -7   7   4    6.64    1.19
  -7   7   4    6.41    1.36
   7  -7   4    6.38    1.41
  -7   7   4    8.79    1.49
  -7   7   4    8.11    1.53
  -7  -7  -4    8.14    1.84
   7  -7   4   12.17    1.46
   7  -7   4   12.41    1.63
   7  -7   4    8.59    1.42
  -7   7   4    6.63    1.34
   7   7   4    7.85    1.34
  -7  -7   4   10.49    1.63
   7   7   4    8.57    1.19
  -7  -7   4    7.92    1.19
   7   7   4    6.26    1.40
   7   7   4    7.90    1.52
  -7   7  -4    6.88    1.55
   7   7   4    4.91    1.29
   7  -7   6   -1.76    1.24
   7  -7   6    0.37    0.69
   7  -7   6    1.26    1.47
   7  -7   6   -1.80    1.00
  -7  -7  -6    0.20    1.71
   7  -7   6    0.23    0.99
   7  -7   6   -0.10    0.84
   7  -7   6   -0.83    0.89
   7  -7   6    0.84    1.22
   7   7   6    5.56    1.93
   7   7   6    0.03    0.86
   7   7   6   -0.43    1.21
   7   7   6   -0.36    0.74
   7   7   6   -0.26    0.89
  -7   7  -6    0.51    1.25
   7   7   6    0.23    0.98
   7   7   6    1.47    1.37
   7   7   6   -0.84    2.30
   7   7   6    3.13    1.48
  -8   7   1    8.75    1.23
  -8   7   1   10.93    1.49
   8  -7   1   10.17    1.73
  -8   7   1    7.77    1.26
   8  -7   1   10.27    1.36
  -8   7   1   10.69    1.48
  -8   7   1   10.41    1.27
  -8   7   1    8.24    1.36
  -8   7   1   10.08    1.38
  -8  -7  -1   10.21    1.53
   8  -7  -1    6.52    1.25
  -8  -7   1    8.63    1.45
  -8   7  -1    7.20    1.35
  -8  -7   1    9.24    1.42
  -8  -7   1    9.79    1.24
  -8  -7   1   10.31    1.29
  -8  -7   1    8.94    1.58
  -8   7  -1    9.21    1.42
  -8  -7   1    8.06    1.37
  -8  -7   1    8.52    1.27
  -8   7  -1   11.01    1.42
  -8   7   3    8.64    1.39
   8  -7   3    9.00    1.17
   8  -7   3    7.54    1.35
  -8   7   3    8.47    1.13
  -8  -7  -3    6.43    1.43
  -8   7   3    7.34    1.31
  -8   7   3    6.50    1.25
   8  -7   3    6.56    1.77
  -8   7   3    7.33    1.23
   8  -7   3    5.74    1.17
  -8   7   3    6.53    1.07
  -8   7  -3    8.56    1.39
   8   7   3    8.07    1.17
   8   7   3    7.67    1.36
   8   7   3    8.03    1.21
  -8   7  -3    5.94    1.36
  -8  -7   3    8.69    1.14
  -8  -7   3    6.48    1.52
  -8  -7   3    8.68    1.39
  -8  -7   3    6.27    1.22
  -8   7  -3    6.49    1.37
  -8  -7   3    8.83    1.06
   8  -7   5    8.06    1.28
   8  -7   5    7.98    2.28
  -8   7   5    8.74    2.63
   8  -7   5    5.31    2.29
   8  -7   5    7.74    1.56
  -8   7   5    6.33    1.59
   8  -7   5    5.76    1.69
   8  -7   5    9.60    3.11
   8  -7   5   10.92    2.64
  -8   7   5    4.54    1.64
   8  -7   5    7.17    1.71
  -8   7   5    7.29    2.11
   8  -7   5    6.79    2.35
   8  -7   5    7.25    1.40
   8   7   5    9.83    1.94
  -8  -7   5    7.22    1.84
   8   7   5    8.76    2.83
   8   7   5    9.99    2.72
  -8   7  -5    5.42    1.68
  -8  -7   5    7.81    2.90
   8   7   5    8.95    1.48
   8   7   5    5.59    2.42
   8   7   5   12.32    2.00
   8   7   5    8.52    1.28
  -8  -7   5    9.65    1.99
   8   7   5    9.74    2.23
   8   7   5   11.28    2.30
   8   7   5    5.41    1.37
   8  -7   7   -0.56    1.14
   8  -7   7    1.00    0.98
   8  -7   7    1.80    0.97
   8  -7   7   -0.42    3.17
   8  -7   7    0.98    0.88
   8  -7   7    2.25    1.90
   8   7   7    1.11    0.89
   8   7   7    1.49    0.94
   8   7   7    2.21    1.12
   8   7   7    1.84    2.36
   8   7   7    0.84    1.00
  -8   7  -7   -1.98    1.33
  -9   7   0   86.14   10.48
  -9   7   0   88.39   10.59
  -9  -7   0   84.00   10.58
  -9   7   0   86.78   10.56
   9  -7   0   87.40   10.70
  -9   7   0   88.25   10.57
  -9  -7   0   88.94   10.69
   9  -7   0   82.87   10.51
  -9  -7   0   83.91   10.48
   9  -7   2   11.92    1.63
  -9   7   2   10.88    1.48
  -9   7   2   12.09    1.56
  -9   7   2   10.88    1.47
  -9   7   2    9.99    1.41
  -9  -7  -2   11.00    1.64
  -9   7   2   11.19    1.73
   9  -7   2   13.48    2.19
  -9   7   2   10.41    1.60
   9   7   2   12.22    1.58
  -9  -7   2   10.39    1.47
  -9  -7   2    9.90    1.62
  -9  -7   2   10.53    1.56
  -9  -7   2    9.98    1.41
   9  -7  -2    6.56    1.40
  -9   7  -2   11.49    1.60
  -9   7  -2   10.88    1.59
  -9   7  -2    7.26    1.59
   9   7   2    7.93    1.97
  -9  -7   2   12.53    1.82
  -9   7   4    3.63    1.57
  -9   7   4    8.73    2.06
  -9   7   4   11.03    2.57
  -9   7   4    7.28    2.12
  -9   7   4   10.77    1.66
   9  -7   4    9.71    2.23
  -9  -7  -4    8.41    1.79
  -9  -7  -4    8.79    2.05
  -9   7   4   10.76    1.41
   9  -7   4    6.57    1.50
  -9   7   4   17.63    3.89
   9  -7   4    9.08    2.33
   9  -7   4    8.80    2.00
  -9   7   4    9.28    1.72
   9  -7   4   10.55    1.79
   9  -7   4   12.40    1.53
  -9   7   4   11.40    2.17
   9  -7   4    8.59    2.11
   9   7   4   13.08    2.71
   9   7   4   12.30    2.63
  -9  -7   4    7.84    2.68
   9   7   4   11.47    1.61
  -9  -7   4   10.47    2.10
   9   7   4   12.03    1.51
   9   7   4    7.95    2.43
  -9  -7   4   10.80    2.22
  -9  -7   4    9.85    1.35
  -9   7  -4    8.61    1.86
  -9  -7   4   13.27    1.88
   9   7   4   12.84    2.50
   9  -7   6    0.69    0.83
   9  -7   6    0.24    3.60
   9  -7   6    1.20    1.28
  -9  -7  -6    1.05    0.98
   9  -7   6    0.25    1.13
   9  -7   6    0.65    0.80
   9   7   6    0.17    3.76
   9   7   6    0.89    0.99
   9   7   6    0.76    0.97
   9   7   6    7.04    2.14
  -9  -7   6    1.43    1.16
   9   7   6    3.33    1.19
   9   7   6   -0.08    2.11
   9   7   6    0.08    1.14
   9   7   6    1.68    0.78
  10  -7   1   23.21    3.25
 -10   7   1   20.92    2.85
 -10   7   1   20.30    2.77
 -10   7   1   22.36    2.89
 -10   7   1   22.34    2.73
  10  -7   1   21.32    2.84
 -10  -7  -1   23.75    3.03
 -10  -7  -1   24.16    3.29
 -10   7   1   21.65    2.88
 -10   7   1   23.32    2.91
 -10  -7   1   21.13    2.96
 -10  -7   1   21.06    2.81
  10  -7  -1   21.78    2.91
 -10   7  -1   19.11    2.90
 -10  -7   1   20.09    2.71
 -10  -7   1   21.64    2.78
 -10  -7   1   22.44    2.98
 -10   7  -1   23.07    2.90
 -10   7   3    1.89    0.68
 -10   7   3    1.68    0.61
  10  -7   3    4.26    2.00
 -10   7   3    2.86    0.97
 -10   7   3    3.51    0.97
  10  -7   3    2.55    1.03
 -10   7   3    2.05    1.24
 -10   7   3    1.47    1.25
 -10  -7  -3    2.07    1.40
  10   7   3    3.25    1.02
 -10  -7   3    2.67    0.61
 -10  -7   3    3.00    0.73
 -10  -7   3    1.17    0.87
 -10  -7   3    2.22    1.01
 -10   7  -3    0.66    1.39
 -10  -7   3    1.72    1.45
  10  -7   5    5.93    1.73
 -10   7   5    7.72    1.86
 -10   7   5    7.35    1.62
 -10  -7  -5    5.18    1.63
 -10   7   5    6.63    2.19
  10  -7   5    9.38    2.70
 -10  -7  -5    2.71    1.69
  10  -7   5    5.62    1.99
 -10   7   5    4.94    1.59
  10  -7   5    2.39    1.58
  10  -7   5    5.25    1.83
  10  -7   5    5.41    1.36
 -10   7   5    4.69    1.33
 -10  -7   5    3.21    1.05
 -10  -7   5    6.63    1.88
  10   7   5    5.94    2.02
  10   7   5    3.70    1.97
 -10  -7   5    5.97    2.69
 -10   7  -5    0.86    1.31
  10   7   5    6.25    2.29
  10   7   5    3.57    1.77
 -10  -7   5    4.37    1.67
  10   7   5    7.27    2.25
  10   7   5    6.38    1.31
 -10  -7   5    0.41    1.46
  10  -7   7   -0.31    2.03
  10   7   7    0.07    0.59
 -11   7   0    1.96    0.74
 -11  -7   0    0.49    0.99
  11  -7   0    0.79    1.28
 -11   7   0    1.25    0.65
 -11   7   0    0.57    0.73
  11  -7   0    1.90    0.79
 -11  -7   0    0.18    2.08
 -11  -7  -2    3.38    1.22
 -11   7   2    4.99    1.07
  11  -7   2    2.91    1.57
 -11   7   2    3.36    1.24
 -11   7   2    4.80    1.00
 -11   7   2    3.05    0.83
  11  -7   2    3.45    0.93
 -11   7   2    3.62    1.12
 -11   7   2    3.95    0.71
 -11  -7   2    4.37    0.74
 -11  -7   2    5.36    1.11
 -11   7  -2    1.94    1.09
  11   7   2    2.95    1.12
 -11  -7   2    3.63    1.20
 -11  -7   2    3.19    0.99
 -11  -7   2    4.05    0.89
 -11   7  -2    2.52    1.03
 -11   7   4    2.79    1.23
  11  -7   4    1.67    1.60
  11  -7   4    1.42    0.78
 -11   7   4    4.69    1.84
 -11  -7  -4    4.73    1.56
 -11   7   4    1.34    1.21
 -11  -7  -4    3.43    1.63
  11  -7   4   -0.02    1.00
 -11   7   4    4.71    1.78
  11  -7   4   -0.16    1.29
  11  -7   4    2.98    1.21
 -11   7   4    1.84    0.98
 -11   7   4    3.70    1.29
 -11   7   4    2.78    0.79
 -11   7   4    2.83    1.27
  11   7   4    6.61    1.87
 -11  -7   4    2.54    1.02
 -11   7  -4    0.07    1.32
 -11  -7   4    2.90    0.73
 -11   7  -4    1.92    1.19
 -11  -7   4    2.43    1.21
  11   7   4    1.95    1.04
 -11  -7   4    2.77    1.23
  11   7   4    5.81    2.24
 -11  -7   4    1.62    0.84
  11   7   4   -1.38    1.73
  11  -7   6    2.84    1.14
  11  -7   6    0.48    1.00
  11  -7   6    2.57    1.49
  11  -7   6   -0.13    2.03
 -11  -7  -6   -0.03    0.77
  11  -7   6    3.47    1.58
  11   7   6    0.78    0.80
  11   7   6    0.08    1.87
 -11   7  -6    1.08    1.02
  11   7   6    0.78    1.50
 -11  -7   6    2.25    1.03
  11   7   6    1.96    0.78
 -12   7   1   43.50    5.19
 -12   7   1   42.97    5.43
 -12   7   1   43.29    5.38
 -12   7   1   39.53    5.31
  12  -7   1   41.35    5.30
 -12   7   1   43.78    5.34
  12  -7   1   37.48    5.81
 -12  -7  -1   41.25    5.07
 -12   7  -1   37.17    5.00
 -12  -7   1   39.64    5.31
 -12   7  -1   37.96    4.92
 -12  -7   1   40.97    5.19
 -12  -7   1   45.37    5.43
 -12   7   3    8.73    2.38
 -12   7   3   16.88    2.63
 -12   7   3    5.44    3.27
 -12   7   3   17.34    2.78
  12  -7   3   16.35    2.96
 -12   7   3   18.31    2.34
  12  -7   3   17.16    2.44
 -12   7   3   17.98    2.96
 -12   7   3   15.53    2.42
 -12   7   3   14.25    2.36
 -12   7   3   16.75    2.66
 -12   7   3   14.85    2.56
 -12  -7  -3   12.25    2.20
  12  -7   3   20.97    2.46
 -12  -7  -3   15.01    2.16
 -12   7   3   15.21    2.06
 -12  -7   3   15.72    2.35
 -12  -7   3   16.27    2.48
  12   7   3   15.60    2.33
 -12  -7   3   15.50    2.47
 -12   7  -3    8.73    2.31
 -12  -7   3   13.09    2.74
 -12  -7   3   17.13    2.62
 -12  -7   3   14.29    3.06
  12   7   3   23.10    3.37
 -12  -7   3   18.45    2.96
 -12   7  -3    7.19    2.14
 -12   7  -3   12.44    2.91
 -12  -7   3   16.58    2.06
 -12   7   5    5.13    1.62
 -12  -7  -5    5.24    1.57
 -12   7   5    4.32    1.96
  12  -7   5    8.08    1.79
  12  -7   5   -0.24    2.88
  12  -7   5    3.44    1.25
 -12   7   5    5.32    1.82
  12  -7   5    6.57    1.55
 -12  -7   5    6.98    1.90
  12   7   5    7.77    1.98
 -12  -7   5    3.76    1.64
  12   7   5    6.71    1.84
  12   7   5    0.42    1.73
 -12   7  -5    6.84    2.35
 -13   7   0    6.80    1.29
 -13  -7   0    5.69    1.50
 -13  -7  -2   11.46    2.06
 -13   7   2    8.79    2.02
 -13   7   2    8.81    3.18
 -13   7   2    8.42    2.32
 -13   7   2   11.49    1.79
 -13  -7  -2    8.59    2.23
 -13   7   2   12.15    1.40
 -13  -7  -2   10.67    2.91
 -13   7   2   14.74    3.22
  13  -7   2    9.45    2.44
 -13   7   2    8.40    1.55
 -13   7   2   10.64    1.90
 -13   7   2    9.56    2.05
  13  -7   2    8.34    1.64
 -13   7   2    8.81    1.87
 -13   7   2   12.42    2.57
 -13  -7   2    8.10    2.37
 -13   7  -2    9.74    2.01
 -13  -7   2    5.70    1.74
 -13   7  -2   17.00    3.08
 -13  -7   2   11.73    2.35
 -13  -7   2   10.61    1.74
 -13  -7   2    6.50    2.44
 -13  -7   2    9.06    2.30
 -13   7  -2    6.99    1.66
 -13  -7   2    9.09    2.29
 -13  -7   2    9.68    1.39
 -13  -7   2   12.42    2.69
  13  -7   4    4.13    1.63
 -13  -7  -4    3.72    1.07
  13  -7   4    4.45    1.49
  13  -7   4    2.83    1.24
 -13   7   4    3.12    1.38
 -13   7   4    3.26    1.49
 -13   7   4    5.66    0.98
 -13  -7  -4    4.04    1.92
 -13   7   4    4.51    1.71
 -13   7   4    5.95    1.77
 -13   7   4    6.84    1.75
 -13   7   4    4.43    1.19
  13  -7   4    3.39    1.96
 -13   7  -4    5.10    2.45
 -13  -7   4    4.64    1.47
 -13  -7   4    5.54    1.69
 -13   7  -4    1.16    1.68
  13   7   4    2.87    1.79
 -13  -7   4    1.41    1.23
  13   7   4    3.84    1.33
 -13  -7   4    3.81    0.95
 -13  -7   4    5.09    1.43
 -14  -7  -1   -0.47    0.98
 -14  -7  -1    0.72    1.01
 -14   7   1    1.06    1.56
 -14   7   1    0.37    0.81
 -14   7   1   -0.42    0.87
 -14   7   1    0.40    1.13
 -14   7   1    0.61    0.99
 -14  -7  -1    0.17    1.16
  14  -7   1    4.97    2.04
 -14   7   1   -0.06    0.79
 -14   7   1    1.04    0.80
 -14   7  -1    1.13    0.94
 -14   7  -1    0.36    0.72
 -14  -7   1    0.73    1.07
 -14  -7   1   -0.23    0.95
 -14  -7   1    1.15    1.24
 -14  -7   1   -0.70    1.38
 -14  -7   1    0.41    0.94
 -14   7   3    1.49    1.41
  14  -7   3    2.58    1.07
 -14   7   3    0.82    1.10
 -14   7   3    1.01    0.68
 -14   7   3    1.44    1.38
  14  -7   3    1.11    1.30
 -14   7   3    2.15    0.79
 -14   7   3    2.71    0.99
 -14  -7  -3    1.09    1.40
 -14  -7  -3    1.18    0.95
  14  -7   3    0.21    1.34
 -14  -7  -3    1.33    1.60
 -14   7   3    0.69    0.99
 -14   7   3    0.87    0.83
  14  -7   3    1.23    1.12
  14   7   3    0.98    1.85
 -14   7  -3    0.71    0.84
 -14  -7   3    1.35    0.87
 -14   7  -3   -0.27    1.25
  14   7   3    2.01    1.41
 -14  -7   3    1.00    1.06
 -14  -7   3    1.37    0.94
 -14  -7   3    0.52    0.70
 -14  -7   3    6.30    2.29
 -14  -7   3    4.13    0.79
 -14  -7  -5   -0.14    0.75
  14  -7   5   -0.21    1.06
 -14   7   5   -1.65    1.45
 -14   7   5   -1.19    0.96
  14  -7   5    1.71    0.99
 -14   7  -5   -0.60    1.06
  14   7   5    0.16    1.54
 -14  -7   5    0.15    0.89
 -15  -7   0    0.50    1.02
 -15   7   0    1.01    1.10
  15  -7   0    1.15    1.36
 -15  -7   0   -0.12    0.81
 -15  -7   0    1.72    1.25
 -15   7   0    0.69    0.80
 -15   7   0    0.52    0.92
 -15   7   0    1.55    0.76
 -15   7   0    0.91    1.07
 -15   7   2    9.62    2.48
  15  -7   2   10.39    2.20
 -15  -7  -2    8.68    1.88
 -15   7   2    9.84    1.72
 -15   7   2    6.30    1.35
 -15   7   2    7.78    2.30
 -15   7   2   11.17    1.76
 -15   7   2    7.87    1.32
 -15   7   2    8.05    1.83
 -15  -7  -2    6.94    2.37
 -15   7   2    9.16    2.11
 -15   7   2    3.68    1.80
 -15   7   2    5.87    2.28
 -15   7   2    6.61    2.73
 -15  -7  -2    3.64    1.30
 -15  -7   2    6.87    2.37
 -15   7  -2   11.70    2.92
 -15  -7   2    9.45    1.99
 -15  -7   2    6.66    1.90
 -15  -7   2    8.99    2.06
 -15   7  -2    8.09    1.65
 -15  -7   2    9.42    1.36
 -15  -7   2    6.57    2.48
 -15  -7   2    2.64    1.70
 -15  -7  -4    3.38    1.34
 -15   7   4    1.91    0.93
  15  -7   4    2.74    1.18
 -15   7   4    2.21    0.74
 -15   7   4    0.99    0.90
  15  -7   4    2.46    0.96
 -15   7   4    0.65    1.32
 -15   7  -4    2.03    1.18
 -15  -7   4   -0.83    1.47
 -15  -7   4    1.73    1.18
  15   7   4    2.95    1.69
 -15  -7   4    1.20    0.85
 -15  -7   4    0.95    0.83
 -16   7   1   16.35    2.32
 -16  -7  -1    9.84    2.11
 -16   7   1    9.38    1.94
 -16   7   1   13.08    1.96
 -16   7   1   15.02    2.17
 -16   7   1   14.16    2.36
  16  -7   1   15.82    2.81
 -16  -7  -1    9.59    2.41
 -16   7   1   14.81    2.71
 -16  -7   1   16.49    2.54
 -16  -7   1    4.61    2.05
 -16   7  -1   13.49    2.13
 -16   7  -1   13.95    2.19
 -16  -7   1   15.06    2.43
 -16   7  -1   14.21    1.98
 -16  -7   1   11.81    2.26
 -16  -7  -3    2.39    1.17
 -16   7   3    0.72    1.32
 -16   7   3    7.42    1.51
  16  -7   3    2.03    1.16
 -16   7   3    4.86    1.55
 -16  -7  -3    1.42    0.93
 -16   7   3    6.63    1.73
 -16   7   3    5.74    2.17
 -16   7   3    3.58    1.12
 -16   7  -3    2.43    1.23
 -16  -7   3    2.07    0.99
 -16   7  -3    1.29    0.84
 -16  -7   3    1.58    1.31
 -16  -7   3    2.40    1.15
 -16  -7   3    3.57    0.89
 -16  -7   3    5.46    1.51
 -17   7   0    0.31    0.73
 -17  -7   0   -0.78    1.85
 -17  -7   0   -0.04    0.73
 -17   7   0   -0.44    1.60
 -17   7   0   -0.37    0.71
 -17   7   2   16.57    2.67
 -17  -7  -2   14.71    2.68
 -17  -7  -2   12.18    2.74
 -17   7   2   18.07    2.47
  17  -7   2   17.17    2.89
 -17   7   2   12.73    2.44
 -17   7   2   13.53    3.01
 -17   7   2   17.62    2.64
 -17   7  -2   14.64    2.21
 -17  -7   2   13.86    2.66
 -17  -7   2   20.02    2.51
 -17  -7   2   15.03    2.56
 -17   7   4   -1.39    0.86
 -17   7   4   -0.19    1.18
  17  -7   4    1.24    0.95
 -17   7   4   -1.91    1.47
 -17  -7  -4   -0.23    1.00
 -17  -7   4    1.54    0.88
 -17   7  -4   -0.30    1.33
 -17  -7   4   -0.32    0.91
 -18   7   1    1.35    0.71
 -18  -7  -1    1.53    0.85
 -18   7   1    1.55    0.90
 -18   7   1    1.29    0.90
 -18   7   1    2.20    1.35
 -18   7  -1    1.06    1.56
 -18  -7   1    1.11    0.88
 -18   7  -1    1.81    0.65
 -18  -7  -3    2.17    1.15
 -18   7   3    0.10    0.91
 -18   7   3    1.34    0.95
 -18   7   3    0.04    0.46
 -18   7   3   -1.45    0.96
 -18   7   3    0.42    0.64
 -18  -7  -3    0.22    1.56
  18  -7   3    1.59    0.96
 -18  -7   3   -0.03    0.80
 -18  -7   3    0.09    0.46
 -18   7  -3    0.76    1.42
 -18  -7   3    0.88    1.33
 -18  -7   3   -0.53    0.92
 -18   7  -3    0.27    1.25
 -18  -7   3    0.35    0.76
 -19  -7   0    1.58    0.96
 -19   7   0    0.47    0.81
 -19   7   0    0.11    0.80
 -19   7   2    3.75    1.44
 -19  -7  -2    4.38    1.66
 -19   7   2    3.02    1.49
 -19   7   2    4.45    2.17
 -19   7   2    3.81    1.39
 -19   7  -2    3.43    1.31
 -19  -7   2    3.11    1.40
 -19  -7   2    3.08    1.21
 -19  -7   2    6.17    1.67
   0  -8   0   63.38    7.71
   0  -8   0   65.82    7.71
   0   8   0   62.91    7.73
   0   8   0   63.43    7.72
   0   8   0   64.73    7.72
   0  -8   0   62.88    7.72
   0   8   0   62.46    7.76
   0  -8   0   63.54    7.77
   0  -8   2  123.87   14.42
   0  -8   2  122.54   14.43
   0  -8   2  117.66   14.54
   0  -8   2  109.68   14.42
   0   8   2  125.68   14.46
   0   8   2  107.57   14.42
   0   8   2  124.52   14.52
   0   8   2  123.33   14.43
   0   8   4    8.16    1.37
   0  -8   4   10.20    1.37
   0   8   4    7.23    1.22
   0  -8   4    7.65    1.07
   0  -8   4    9.58    1.29
   0   8   4    8.25    1.32
   0   8   4    7.25    1.33
   0   8   4    7.00    1.14
   0   8   4    7.77    1.28
   0  -8   4   10.52    1.34
   0  -8   4    8.01    1.15
   0   8   4    8.01    1.08
   0  -8   6   40.08    5.05
   0  -8   6   43.58    4.74
   0  -8   6   38.72    4.96
   0   8   6   40.78    5.08
   0   8   6   38.26    4.76
   0   8   6   36.08    5.00
   0  -8   6   40.52    5.20
   0   8   6   36.28    4.98
   0   8   6   39.25    5.19
   0   8   6   16.14    5.92
   0   8   6   27.67    4.93
   1   8  -1   19.34    2.60
  -1   8   1   21.81    2.70
   1  -8   1   21.55    2.86
   1  -8   1   21.52    2.70
  -1   8   1   21.40    2.70
   1   8  -1   21.06    2.53
  -1   8   1   24.25    2.82
  -1  -8  -1   21.40    2.53
  -1   8   1   21.11    2.72
   1  -8   1   22.32    2.71
   1   8  -1   21.59    2.54
  -1   8   1   22.48    2.72
  -1  -8  -1   21.43    2.52
   1  -8   1   22.11    2.71
  -1  -8   1   21.42    2.69
  -1  -8   1   21.50    2.82
  -1   8  -1   18.60    2.56
  -1   8  -1   22.34    2.54
   1   8   1   21.53    2.71
   1  -8  -1   20.61    2.52
   1  -8  -1   21.21    2.52
   1  -8  -1   17.90    2.59
  -1  -8   1   19.43    2.80
  -1  -8   1   22.92    2.70
   1   8   1   22.47    2.72
  -1  -8   1   22.48    2.70
   1   8   1   23.17    2.84
  -1   8  -1   21.47    2.53
   1   8   1   22.85    2.71
  -1   8   3   19.41    2.69
   1  -8   3   22.52    2.73
  -1   8   3   23.64    2.74
   1  -8   3   20.15    2.80
  -1   8   3   24.07    2.81
   1  -8   3   22.13    3.08
   1  -8   3   21.33    2.69
  -1   8   3   22.02    2.83
  -1   8   3   23.53    2.73
   1  -8   3   21.65    2.73
  -1   8   3   24.25    2.82
   1  -8   3   22.23    2.88
   1  -8   3   22.50    2.77
  -1  -8   3   20.55    2.69
  -1  -8   3   20.65    2.81
   1   8   3   21.94    2.80
   1   8   3   22.91    2.81
  -1  -8   3   22.76    2.74
   1   8   3   19.17    2.78
  -1  -8   3   22.34    2.70
  -1  -8   3   21.40    2.88
   1   8   3   20.20    2.70
  -1  -8   3   22.17    2.78
   1   8   3   22.64    2.73
   1   8   3   20.66    2.84
   1  -8   5   16.08    1.97
   1  -8   5   17.36    2.33
   1  -8   5   14.79    2.20
  -1   8   5   14.09    2.27
  -1   8   5   14.29    2.33
  -1  -8   5   14.91    1.97
   1   8   5   17.36    2.35
   1   8   5   17.96    2.24
   1   8   5   14.53    1.99
  -1  -8   5   13.95    2.19
   1  -8   7    0.85    1.06
  -1   8   7   -0.44    1.36
   1  -8   7    1.21    1.12
  -1  -8   7    0.05    1.21
   1   8   7    0.87    1.06
   1   8   7   -0.13    1.15
   1   8   7    2.87    2.84
  -2   8   0    5.03    0.73
   2   8   0    5.22    0.79
   2  -8   0    4.75    0.71
  -2   8   0    4.22    0.63
   2  -8   0    3.72    0.62
   2   8   0    4.60    0.65
   2  -8   0    4.50    0.63
  -2   8   0    4.32    0.67
  -2  -8   0    5.67    0.68
  -2  -8   0    3.90    0.61
  -2   8   0    4.23    0.64
   2   8   0    4.74    0.65
   2  -8   0    4.19    0.67
   2   8   0    4.55    0.71
  -2  -8   0    4.49    0.63
  -2  -8   0    4.74    0.81
   2  -8   2    3.20    0.54
  -2   8   2    2.80    0.56
   2  -8   2    4.03    0.60
  -2   8   2    4.26    0.61
   2  -8   2    2.39    0.53
   2  -8   2    4.26    0.97
   2   8   2    4.83    0.64
  -2  -8   2    4.09    0.60
  -2  -8   2    3.60    0.55
   2   8   2    2.97    0.56
   2   8   2    3.49    0.86
   2   8   2    3.03    0.60
   2  -8   4    2.46    0.75
  -2   8   4    1.97    0.89
   2  -8   4    2.14    0.70
  -2   8   4    1.42    0.69
  -2   8   4    2.61    0.84
   2  -8   4    1.48    0.55
  -2   8   4    2.06    0.55
   2  -8   4    1.84    0.43
  -2   8   4    2.10    0.68
   2  -8   4    1.67    0.70
  -2  -8   4    1.23    0.63
   2   8   4    1.49    0.47
   2   8   4    1.81    0.73
   2   8   4    1.39    0.77
  -2  -8   4    2.04    0.51
   2   8   4    1.64    0.78
  -2  -8   4    2.20    0.62
   2   8   4    0.30    0.96
  -2  -8   4    1.07    0.66
   2   8   4    2.73    0.78
  -2   8  -4    1.00    0.92
   2   8   4    1.50    0.55
  -2   8   6   -0.64    1.46
   2  -8   6    0.35    1.52
  -2   8   6   -2.07    1.81
   2  -8   6    0.27    0.85
   2  -8   6    1.30    0.70
   2  -8   6   -0.40    1.05
  -2   8   6    1.35    1.67
   2  -8   6   -0.06    1.01
   2  -8   6    0.20    1.14
   2  -8   6    1.71    1.14
  -2   8   6   -1.37    2.66
   2   8   6   -0.95    2.74
  -2  -8   6    0.44    1.15
   2   8   6    2.61    1.32
   2   8   6   -0.37    1.05
   2   8   6   -0.54    1.03
   2   8   6   -0.84    1.13
   2   8   6    2.34    1.48
  -2  -8   6   -0.07    1.19
  -2  -8   6    1.16    1.50
   2   8   6    0.23    0.75
   2   8   6    0.43    1.05
  -3  -8  -1   81.01    9.56
  -3   8   1   73.59    9.64
   3  -8   1   77.28    9.66
  -3   8   1   79.57    9.69
  -3   8   1   83.66    9.65
   3   8  -1   81.52    9.56
   3   8  -1   77.66    9.56
  -3   8   1   80.95    9.65
   3  -8   1   74.83    9.65
   3  -8   1   81.92    9.80
  -3   8   1   83.95    9.66
   3  -8   1   77.87    9.65
  -3  -8  -1   79.20    9.56
   3  -8   1   75.42    9.64
   3   8   1   80.78    9.66
   3  -8  -1   76.84    9.56
   3   8   1   79.14    9.66
  -3  -8   1   77.36    9.65
   3   8   1   80.86    9.65
  -3  -8   1   79.09    9.64
  -3   8  -1   78.26    9.56
   3  -8  -1   76.91    9.55
  -3   8  -1   79.63    9.56
  -3  -8   1   84.57    9.77
   3   8   1   80.07    9.66
   3   8   1   81.68    9.76
  -3  -8   1   81.93    9.65
   3  -8   3   16.01    2.18
  -3   8   3   17.00    2.21
   3  -8   3   17.96    2.13
  -3   8   3   16.79    2.23
   3  -8   3   21.48    2.33
   3  -8   3   17.40    2.15
   3  -8   3   18.15    2.60
   3  -8   3   16.18    2.09
  -3   8   3   17.88    2.15
   3  -8   3   17.22    2.21
  -3   8   3   15.69    2.22
  -3   8   3   15.43    2.13
   3  -8   3   16.03    2.29
  -3  -8   3   13.79    2.09
   3   8   3   15.80    2.11
  -3  -8   3   14.93    2.17
  -3   8  -3   11.96    1.75
  -3  -8   3   18.17    2.34
  -3  -8   3   17.92    2.11
   3   8   3   18.06    2.23
   3   8   3   18.13    2.46
  -3  -8   3   17.27    2.15
  -3  -8   3   15.89    2.28
   3   8   3   17.40    2.20
   3   8   3   15.94    2.16
   3   8   3   15.60    2.23
   3   8   3   16.62    2.15
  -3   8   5   31.18    5.48
   3  -8   5   31.43    3.96
   3  -8   5   27.33    4.35
  -3   8   5   26.61    4.04
   3  -8   5   31.12    3.78
  -3   8   5   26.45    3.95
   3  -8   5   29.00    4.09
   3  -8   5   31.59    3.94
   3  -8   5   30.86    3.97
   3  -8   5   30.99    4.11
  -3   8   5   24.68    5.28
  -3   8   5   33.55    5.09
  -3   8   5   27.79    4.00
  -3  -8   5   25.00    4.97
  -3  -8   5   33.81    3.98
   3   8   5   29.78    4.19
   3   8   5   31.75    3.98
  -3  -8   5   31.09    4.37
   3   8   5   29.01    5.24
   3   8   5   29.06    4.03
   3   8   5   29.07    4.02
   3   8   5   32.06    3.80
   3   8   5   32.84    3.93
   3   8   5   29.55    4.22
   3  -8   7    2.01    1.24
   3  -8   7    2.05    1.05
   3  -8   7    4.46    2.01
   3   8   7    2.61    2.78
   3   8   7    1.24    1.30
   3   8   7    3.20    1.08
   3   8   7    2.17    1.12
   3   8   7    2.20    1.10
   4  -8   0    4.59    0.57
  -4   8   0    2.82    0.52
   4   8   0    3.17    0.54
  -4   8   0    3.56    0.53
   4  -8   0    3.51    0.52
  -4  -8   0    3.30    0.52
  -4   8   0    3.77    0.66
  -4  -8   0    3.61    0.56
  -4  -8   0    2.63    0.52
  -4   8   0    4.11    0.51
  -4  -8   0    2.89    0.52
   4   8   0    3.56    0.54
  -4  -8   0    4.59    0.77
  -4   8   0    3.47    0.58
   4  -8   2   19.42    2.47
  -4   8   2   20.37    2.57
  -4  -8  -2   19.52    2.67
  -4   8   2   20.34    2.56
  -4   8   2   21.93    2.50
   4  -8   2   22.23    2.61
   4  -8   2   21.16    2.85
   4  -8   2   19.87    2.48
  -4   8   2   20.95    2.48
   4  -8   2   20.16    2.52
   4  -8   2   19.56    2.53
  -4   8   2   18.91    2.53
  -4  -8   2   19.41    2.63
  -4  -8   2   18.36    2.54
  -4  -8   2   20.98    2.48
   4   8   2   18.99    2.78
   4   8   2   21.00    2.54
  -4  -8   2   20.49    2.51
   4   8   2   19.22    2.52
  -4   8  -2   20.87    2.69
  -4  -8   2   16.45    2.74
   4   8   2   19.44    2.50
  -4  -8   2   19.60    2.57
  -4  -8   2   17.81    2.62
   4  -8   4    1.83    0.73
  -4   8   4    3.13    1.00
   4  -8   4    2.06    0.74
  -4   8   4    2.52    0.69
  -4   8   4    1.26    1.14
   4  -8   4    1.91    0.64
   4  -8   4    1.56    0.49
  -4   8   4    1.76    0.74
   4  -8   4    0.81    0.76
  -4   8   4    0.69    0.56
   4  -8   4    1.11    0.99
  -4  -8   4    1.94    0.79
   4   8   4    1.91    0.72
   4   8   4    1.43    0.66
   4   8   4    2.53    0.56
  -4   8  -4   -1.27    0.93
  -4  -8   4    0.83    1.04
  -4  -8   4    2.55    0.70
  -4  -8   4    1.67    0.50
   4   8   4    3.52    0.80
   4   8   4    1.73    0.81
   4  -8   6    5.82    1.40
   4  -8   6    9.39    1.80
   4  -8   6    7.02    1.12
   4  -8   6    5.84    1.55
  -4   8   6    4.19    2.00
   4  -8   6    7.92    1.58
   4  -8   6    4.54    1.77
  -4   8   6    7.81    3.18
   4  -8   6    4.31    1.32
   4   8   6    5.44    1.62
   4   8   6    5.63    1.67
   4   8   6    5.78    1.34
   4   8   6    1.09    2.50
   4   8   6    8.86    2.04
   4   8   6    6.29    2.17
  -4  -8   6    5.99    1.79
   4   8   6    3.30    1.65
   4   8   6    6.45    1.15
   5  -8   1   12.95    1.68
   5  -8   1   14.75    2.09
  -5   8   1   14.25    1.78
  -5   8   1   12.99    1.69
  -5   8   1   11.12    1.64
  -5  -8  -1   13.05    1.60
   5  -8   1   12.05    1.68
  -5  -8  -1   10.77    1.59
  -5   8   1   13.30    1.66
   5   8   1   12.14    1.67
  -5  -8   1   13.84    1.90
  -5  -8   1   11.97    1.65
  -5  -8   1   13.22    1.68
  -5   8  -1   13.19    1.61
  -5   8  -1   12.34    1.59
   5   8   1   15.66    1.97
   5   8   1   12.59    1.70
  -5  -8   1   13.51    1.68
   5  -8   3    5.59    0.87
  -5   8   3    4.97    0.74
   5  -8   3    4.23    1.28
   5  -8   3    5.45    0.75
  -5   8   3    5.48    1.04
   5  -8   3    4.87    0.97
  -5   8   3    5.18    0.85
   5  -8   3    3.87    0.82
  -5   8   3    4.90    0.98
  -5   8   3    4.45    0.78
   5  -8   3    4.61    0.98
   5  -8   3    7.01    0.96
  -5   8   3    4.96    0.96
   5   8   3    4.60    0.77
  -5  -8   3    6.39    0.78
   5   8   3    4.07    1.13
   5   8   3    4.68    0.91
   5   8   3    5.85    1.26
  -5  -8   3    5.58    0.73
   5   8   3    4.11    0.89
  -5  -8   3    5.23    1.03
   5   8   3    6.47    0.91
  -5   8  -3    4.79    1.14
  -5  -8   3    3.61    0.86
   5   8   3    4.43    0.84
  -5  -8   3    3.55    0.83
   5  -8   5   14.11    1.79
  -5   8   5   13.41    3.89
   5  -8   5   11.15    1.94
  -5   8   5   11.40    1.95
   5  -8   5    6.65    2.05
   5  -8   5   16.20    1.90
   5  -8   5   10.54    2.03
   5  -8   5   11.38    2.62
   5  -8   5   13.09    2.96
   5  -8   5    9.87    1.47
  -5   8   5    8.99    2.70
   5  -8   5   11.71    2.23
  -5   8   5    7.64    1.78
   5   8   5   11.00    2.22
   5   8   5   13.65    3.44
   5   8   5    8.13    2.13
   5   8   5    9.63    1.52
   5   8   5   10.43    3.22
   5   8   5    9.81    2.05
  -5  -8   5   12.37    2.50
   5   8   5   15.04    3.43
  -5  -8   5   13.60    2.41
   5   8   5   10.45    2.16
  -5  -8   5    9.11    2.78
  -5  -8   5    8.08    1.77
   5   8   5   12.11    1.75
   5   8   5   13.75    1.83
   5  -8   7    0.07    0.92
   5  -8   7    0.66    0.99
   5  -8   7   -0.22    0.76
   5   8   7   -0.19    1.15
   5   8   7   -0.49    0.94
   5   8   7    0.96    0.91
   5   8   7   -0.64    0.93
   5   8   7    0.37    2.20
  -6  -8   0    5.17    1.01
  -6  -8   0    4.39    0.67
   6   8   0    3.61    0.67
  -6  -8   0    4.25    0.69
  -6   8   0    3.80    0.71
   6  -8   0    4.17    0.71
  -6   8   0    5.45    0.67
  -6   8   0    5.11    0.69
  -6  -8   0    3.60    0.70
  -6   8   0    3.86    0.81
  -6  -8  -2   13.40    1.78
  -6   8   2   11.79    1.59
  -6   8   2   13.83    1.66
   6  -8   2   11.24    1.56
  -6   8   2   12.03    1.74
   6  -8   2   10.41    2.02
   6  -8   2   16.32    2.20
   6  -8   2    9.86    1.62
  -6  -8  -2   11.69    1.66
   6  -8   2   12.93    1.72
  -6   8   2   11.27    1.68
  -6   8   2   11.50    1.78
   6  -8   2    8.99    1.68
  -6   8   2   12.01    1.56
  -6   8   2   11.64    1.56
  -6   8   2   13.03    1.69
   6   8   2   12.09    1.64
  -6  -8   2   11.65    1.56
  -6  -8   2   10.41    1.87
  -6  -8   2   12.11    1.71
  -6   8  -2   11.60    1.64
  -6  -8   2   12.54    1.80
   6   8   2   12.33    1.63
   6   8   2   12.15    1.62
   6   8   2   14.28    1.61
  -6  -8   2   12.89    1.66
   6   8   2   12.40    1.92
  -6  -8   2   12.79    1.58
   6  -8  -2    8.35    1.44
  -6  -8   2   12.41    1.62
   6  -8   4    1.17    1.07
  -6   8   4    1.40    0.97
   6  -8   4    3.81    2.02
   6  -8   4    2.32    0.88
   6  -8   4    0.94    0.51
  -6   8   4    0.69    0.77
  -6   8   4    0.49    0.60
   6  -8   4    0.54    0.84
   6  -8   4    0.50    0.68
  -6   8   4    1.94    0.82
  -6  -8   4    1.17    0.76
   6   8   4    0.83    0.82
  -6  -8   4    1.80    0.52
  -6  -8   4    0.85    0.55
  -6  -8   4    0.66    0.91
   6   8   4    0.62    0.69
   6   8   4    1.89    0.59
   6   8   4    1.13    0.85
  -6  -8   4    1.59    1.01
   6   8   4    0.66    0.93
   6  -8   6    4.68    1.63
   6  -8   6    5.15    1.37
   6  -8   6    3.97    1.19
   6  -8   6    4.83    1.91
   6  -8   6    4.33    0.92
   6  -8   6    3.53    1.28
   6  -8   6    3.88    1.52
  -6  -8  -6    1.52    1.67
   6   8   6    6.27    2.00
   6   8   6    1.68    2.40
  -6   8  -6   -0.47    1.16
   6   8   6    4.49    1.55
   6   8   6    2.42    1.13
   6   8   6    0.80    1.51
   6   8   6    6.52    1.59
   6   8   6    1.69    1.12
   6   8   6    3.29    1.05
   6   8   6    3.40    1.00
   7  -8   1   12.29    1.68
  -7   8   1   13.65    1.62
  -7  -8  -1   11.52    1.71
  -7   8   1   13.66    1.68
  -7   8   1   12.03    1.78
  -7   8   1   13.48    1.79
  -7  -8  -1    9.76    2.05
  -7   8   1   11.41    1.58
  -7   8   1   10.55    1.70
   7  -8   1   10.12    1.67
  -7   8   1   11.61    1.62
   7  -8   1   12.48    2.02
  -7  -8   1   12.92    1.89
  -7   8  -1   11.51    1.62
  -7  -8   1   11.56    1.63
  -7  -8   1   10.94    1.77
   7   8   1   13.27    1.84
  -7  -8   1   12.57    1.58
  -7  -8   1   13.36    1.80
  -7   8  -1   11.73    1.62
  -7   8  -1   11.23    1.62
  -7  -8   1   13.37    1.63
  -7  -8   1   11.79    1.69
   7  -8  -1    9.20    1.47
   7  -8   3   18.31    2.22
  -7   8   3   17.01    2.15
  -7   8   3   15.93    2.13
  -7  -8  -3   14.92    2.10
  -7   8   3   15.67    2.27
  -7   8   3   17.69    2.23
  -7   8   3   18.78    2.26
   7  -8   3   11.46    2.55
  -7   8   3   15.84    2.12
   7  -8   3   16.42    2.26
   7  -8   3   15.26    2.09
   7   8   3   15.41    2.37
   7   8   3   16.59    2.65
  -7  -8   3   15.80    2.08
   7   8   3   16.90    2.23
   7   8   3   18.05    2.12
  -7   8  -3   10.76    1.93
  -7  -8   3   14.88    2.20
  -7  -8   3   21.53    2.43
  -7   8  -3   13.94    1.97
  -7  -8   3   14.40    2.21
   7   8   3   12.55    2.45
  -7  -8   3   16.72    2.12
   7   8   3   18.10    2.19
  -7  -8   3   15.96    2.40
  -7  -8   3   18.02    2.25
   7   8   3   14.88    2.19
   7  -8   5    4.14    1.05
   7  -8   5    5.85    2.68
   7  -8   5    3.99    0.82
   7  -8   5    6.62    2.18
   7  -8   5    4.36    1.57
  -7   8   5    3.53    1.22
   7  -8   5    4.80    1.38
  -7   8   5    2.06    1.29
  -7   8   5    0.68    1.47
   7  -8   5    6.09    2.35
  -7   8   5    5.20    2.23
  -7   8   5    1.52    3.01
   7  -8   5    4.86    1.71
  -7   8   5    1.94    1.14
   7  -8   5    2.55    1.12
   7  -8   5    2.54    0.94
   7   8   5    2.37    1.63
  -7  -8   5    0.37    1.40
   7   8   5    3.11    1.55
   7   8   5    4.62    1.13
   7   8   5    2.56    0.93
   7   8   5    1.03    1.21
  -7  -8   5    0.98    1.16
  -7   8  -5    1.32    1.40
   7   8   5    2.65    0.99
   7   8   5    1.06    1.02
   7   8   5    3.02    2.14
   7   8   5    1.81    0.82
   7   8   5    4.53    1.25
  -7  -8   5    1.28    1.24
   7  -8   7    2.13    1.02
   7  -8   7    1.87    1.17
   7  -8   7    6.02    1.47
   7  -8   7    2.06    1.05
   7   8   7    6.50    1.44
   7   8   7    3.26    2.16
   7   8   7    0.46    0.90
   7   8   7    2.73    1.02
   7   8   7    1.61    0.97
   8  -8   0   11.88    1.71
  -8   8   0   13.97    1.84
  -8  -8   0   11.97    1.82
  -8   8   0   13.49    1.77
  -8   8   0   12.56    1.65
  -8  -8   0   11.03    1.63
  -8   8   0   13.66    1.83
  -8  -8   0   11.34    1.88
   8  -8   2    5.22    1.47
  -8   8   2    7.54    1.11
  -8   8   2    7.17    1.27
  -8   8   2    7.15    1.24
  -8   8   2    7.19    0.99
   8  -8   2    7.51    1.12
  -8   8   2    6.68    1.18
   8  -8   2    7.64    1.11
  -8  -8  -2    6.57    1.35
  -8   8   2    4.87    0.96
  -8  -8  -2    8.40    1.32
  -8   8   2    6.08    0.95
  -8   8   2    6.80    1.12
  -8  -8   2    6.32    1.29
  -8   8  -2    6.35    1.20
  -8   8  -2    4.39    1.25
   8   8   2    5.50    1.11
  -8  -8   2    5.49    1.02
  -8   8  -2    6.53    1.20
   8   8   2    5.86    1.49
  -8  -8   2    8.69    1.74
   8  -8  -2    4.95    1.01
  -8  -8   2    7.23    1.19
  -8  -8   2    7.01    1.17
  -8  -8   2    8.79    1.04
  -8  -8   2    6.87    0.94
   8  -8   4    8.54    1.98
  -8   8   4    6.97    1.14
  -8  -8  -4    6.73    1.48
  -8   8   4    5.50    1.46
  -8   8   4    5.03    1.43
  -8   8   4    5.18    1.29
  -8  -8  -4    6.84    1.98
   8  -8   4    6.02    2.27
   8  -8   4    8.94    1.38
   8  -8   4    8.09    1.19
   8  -8   4    8.60    1.59
   8   8   4    7.08    3.27
  -8   8  -4    3.02    1.37
   8   8   4    7.97    1.18
   8   8   4   10.14    1.37
   8   8   4    7.15    3.08
  -8  -8   4    5.60    1.48
   8   8   4    8.63    1.39
  -8  -8   4    7.40    1.07
   8  -8   6    0.96    0.86
   8  -8   6    2.21    1.37
   8  -8   6    0.54    1.02
   8  -8   6    0.99    1.20
   8  -8   6    2.10    0.80
   8   8   6    1.71    0.99
  -8  -8   6    1.01    1.03
   8   8   6    2.21    1.15
   8   8   6    0.33    1.09
   8   8   6   -0.87    2.13
   8   8   6   -0.31    1.04
   8   8   6    5.04    1.91
   8   8   6    0.98    0.75
   9  -8   1    6.40    1.10
  -9  -8  -1    6.94    1.67
  -9  -8  -1    7.83    1.42
  -9   8   1    5.64    1.10
  -9   8   1    6.07    1.03
  -9   8   1    8.70    1.32
  -9   8   1    7.55    0.99
  -9   8   1    6.39    1.02
  -9   8   1    7.09    1.16
  -9   8   1    9.64    1.36
   9  -8   1    5.60    1.47
  -9   8  -1    6.83    1.24
  -9  -8   1    5.92    1.04
  -9  -8   1    7.13    1.24
  -9  -8   1    5.94    1.11
  -9  -8   1    8.08    1.30
  -9  -8   1    7.28    0.98
   9  -8  -1    6.70    1.13
  -9   8  -1    6.83    1.24
  -9  -8   1    8.37    1.09
  -9  -8   1    5.90    1.40
   9  -8   3    6.00    1.24
  -9  -8  -3    4.39    1.61
   9  -8   3    6.28    1.15
  -9   8   3    6.25    1.00
  -9   8   3    5.41    1.18
  -9   8   3    6.13    1.06
  -9  -8  -3    5.92    1.51
  -9   8   3    7.34    0.95
  -9   8   3    5.79    1.12
   9  -8   3    7.04    2.01
  -9   8  -3    6.55    1.62
   9   8   3    5.85    1.11
  -9  -8   3    5.55    0.90
  -9  -8   3    4.44    1.13
  -9   8  -3    4.74    1.40
  -9  -8   3    7.68    1.33
  -9   8  -3    6.22    1.34
  -9  -8   3    5.12    0.99
  -9  -8   3    5.88    1.56
  -9  -8  -5    0.25    1.47
   9  -8   5    1.00    1.52
  -9   8   5    0.24    0.96
   9  -8   5   -0.24    0.71
  -9   8   5    1.23    1.24
  -9   8   5   -0.15    1.19
   9  -8   5    0.42    0.86
  -9  -8  -5   -1.36    1.05
   9  -8   5    0.93    1.21
   9  -8   5    0.05    1.57
  -9   8   5    0.24    1.15
   9  -8   5    0.48    0.96
   9  -8   5    0.65    1.00
  -9  -8   5   -2.25    1.40
  -9   8  -5   -0.52    1.22
   9   8   5    1.04    1.91
  -9  -8   5    0.65    0.79
   9   8   5    1.58    1.35
  -9  -8   5   -0.59    1.15
  -9  -8   5   -0.47    0.97
   9   8   5   -0.45    0.89
   9   8   5   -1.28    0.99
   9   8   5   -1.00    1.16
   9   8   5    1.25    0.94
   9   8   5    2.00    1.32
   9   8   5    0.05    1.06
   9   8   5    1.93    1.71
   9  -8   7   -0.37    2.07
   9   8   7    0.01    0.61
 -10   8   0    1.21    0.74
 -10   8   0    2.65    0.87
 -10  -8   0    0.82    0.77
  10  -8   0    2.77    0.77
 -10  -8   0    2.79    1.21
  10  -8   0    1.24    1.12
 -10   8   0    1.44    0.78
 -10   8   2    6.11    1.25
 -10   8   2    9.48    1.38
  10  -8   2   11.62    1.46
 -10   8   2    8.03    1.21
  10  -8   2   10.25    2.07
 -10   8   2    6.15    1.51
 -10   8   2    9.20    1.47
 -10  -8  -2    9.27    1.55
 -10  -8   2   11.56    1.72
 -10   8  -2    7.84    1.32
 -10   8  -2    5.32    1.31
  10   8   2    9.48    1.48
 -10  -8   2    9.64    1.33
  10   8   2    5.54    1.90
 -10  -8   2    9.10    1.50
 -10  -8   2    7.91    1.41
 -10  -8   2   10.99    1.24
 -10   8   4   14.88    2.61
 -10   8   4   10.29    2.16
  10  -8   4    7.45    1.64
 -10   8   4   11.55    1.81
 -10   8   4    6.66    1.78
 -10   8   4   13.23    2.16
 -10  -8  -4    5.98    1.89
 -10   8   4   11.22    2.32
 -10   8   4    9.77    3.81
  10  -8   4    6.86    1.99
 -10   8   4   11.50    1.51
  10  -8   4    7.82    1.78
  10  -8   4    7.61    2.29
 -10  -8  -4   12.96    1.97
  10  -8   4    9.28    2.10
 -10  -8  -4    8.20    2.11
  10   8   4   11.47    2.58
 -10   8  -4    9.34    2.04
  10   8   4   14.81    1.77
 -10  -8   4   15.25    2.12
 -10  -8   4    8.62    2.12
 -10   8  -4    7.51    1.92
 -10  -8   4    8.56    2.12
 -10  -8   4   12.92    1.49
  10   8   4   12.73    2.35
 -10  -8   4    7.84    2.54
  10   8   4   12.21    2.85
  10  -8   6    3.14    1.55
  10  -8   6    0.63    2.64
  10  -8   6    2.97    1.01
 -10   8   6    3.13    1.76
 -10  -8  -6    1.77    0.95
  10  -8   6    0.20    1.11
  10   8   6    4.60    1.76
 -10  -8   6    2.50    1.00
  10   8   6    4.85    1.49
 -10   8  -6    3.34    1.14
  10   8   6    2.61    1.80
  10   8   6    0.10    1.19
 -11   8   1   22.26    2.99
  11  -8   1   21.84    3.52
  11  -8   1   22.97    2.99
 -11  -8  -1   20.71    2.67
 -11   8   1   22.99    3.05
 -11   8   1   23.16    3.00
 -11  -8  -1   22.21    3.16
 -11   8   1   23.30    2.87
 -11  -8   1   21.73    2.88
  11  -8  -1   10.29    2.88
 -11   8  -1   20.65    2.56
 -11  -8   1   23.11    3.09
  11  -8  -1   16.23    2.40
 -11  -8   1   22.24    3.00
 -11   8  -1   18.23    2.55
 -11  -8   1   21.04    3.11
 -11  -8  -3   26.36    3.77
 -11   8   3   28.33    4.53
 -11   8   3   31.41    5.18
 -11   8   3   35.85    3.98
 -11   8   3   28.22    4.25
  11  -8   3   33.72    4.61
 -11   8   3   30.87    4.21
  11  -8   3   30.29    4.38
 -11   8   3   35.67    4.13
 -11  -8  -3   30.20    3.98
 -11   8   3   28.08    4.28
 -11   8   3   28.94    4.30
  11  -8   3   32.16    4.13
 -11   8   3   33.42    4.42
 -11   8   3   30.70    4.22
  11   8   3   27.20    4.40
  11   8   3   33.90    4.17
 -11  -8   3   31.10    4.48
 -11  -8   3   30.68    4.20
 -11  -8   3   29.21    4.19
 -11  -8   3   33.65    4.49
 -11  -8   3   30.93    4.22
 -11   8  -3   25.22    3.82
 -11  -8   3   28.53    4.73
  11   8   3   36.72    4.94
 -11   8  -3   28.00    4.36
 -11  -8   3   30.73    4.21
 -11  -8   3   32.26    3.95
  11  -8   5    0.24    2.95
 -11   8   5    6.61    1.63
 -11   8   5    6.19    2.32
 -11   8   5    3.73    1.19
  11  -8   5    8.34    1.85
 -11  -8  -5    2.37    0.97
  11  -8   5    2.78    0.77
  11  -8   5    4.07    1.34
  11   8   5    3.62    1.73
 -11   8  -5    6.73    2.53
 -11  -8   5    2.19    1.23
  11   8   5    3.06    1.12
 -11  -8   5    4.67    1.68
  11   8   5    2.60    1.78
 -12  -8   0   16.13    2.02
 -12   8   0   12.45    1.71
 -12   8   0    8.10    1.64
  12  -8   0   11.46    1.62
  12  -8   0    5.88    2.21
 -12   8   0    9.57    1.63
 -12   8   2    1.35    0.61
 -12  -8  -2    1.30    1.36
 -12   8   2    2.99    1.12
 -12   8   2   -1.25    4.80
 -12   8   2    1.33    0.98
  12  -8   2    2.55    1.02
 -12   8   2    1.56    1.07
  12  -8   2    1.75    1.24
 -12  -8  -2    0.73    1.20
 -12   8   2    2.52    0.88
 -12   8   2    1.37    1.51
 -12   8   2    0.93    1.53
 -12  -8   2    3.00    2.69
 -12   8  -2    0.84    1.03
 -12  -8   2    1.14    0.97
 -12  -8   2    1.12    1.06
 -12   8  -2    2.62    1.07
 -12  -8   2    1.36    0.64
 -12  -8   2    1.14    1.14
 -12   8   4    4.77    1.92
  12  -8   4    4.19    1.49
  12  -8   4    7.05    1.60
 -12   8   4    6.35    1.63
  12  -8   4    7.41    2.20
 -12   8   4    9.60    1.85
 -12  -8  -4    5.76    2.00
 -12   8   4    7.59    1.19
  12  -8   4    5.42    1.84
 -12  -8  -4    8.56    1.56
 -12   8   4    8.97    2.26
 -12   8   4    7.36    2.38
 -12   8   4    8.01    1.67
  12   8   4    7.27    1.48
  12   8   4    8.78    2.29
 -12   8  -4    4.16    1.13
 -12  -8   4    3.84    1.54
 -12  -8   4    7.31    1.64
 -12   8  -4    2.41    1.34
 -12   8  -4    2.68    1.66
 -12  -8   4    7.85    1.17
 -12  -8   4    6.59    1.99
  12   8   4    6.27    2.61
 -12  -8   4    6.55    2.21
 -12   8   6    0.33    1.65
  12  -8   6    0.57    1.03
  12  -8   6    0.08    2.04
 -12  -8  -6   -0.50    0.76
  12   8   6   -0.15    1.00
  12   8   6    0.75    1.50
 -12   8  -6   -0.76    0.96
 -12  -8   6    0.31    1.11
 -13   8   1    0.90    0.78
 -13   8   1    0.76    0.77
 -13  -8  -1   -0.98    0.97
 -13   8   1   -0.49    1.15
 -13   8   1    0.10    0.76
  13  -8   1    0.42    0.98
 -13   8   1    0.71    0.79
 -13  -8  -1    0.07    1.10
 -13   8   1    0.73    0.95
  13  -8   1   -1.12    1.16
 -13  -8  -1    0.70    1.14
 -13   8   1   -0.20    0.92
 -13   8   1   -0.11    1.62
 -13   8  -1    1.14    0.91
 -13   8  -1    0.50    0.98
  13  -8  -1    0.12    1.27
 -13  -8   1   -1.37    1.04
 -13  -8   1   -0.86    0.81
 -13  -8   1   -1.38    1.00
 -13  -8   1    0.45    0.86
 -13  -8   1   -1.13    1.41
 -13   8   3   16.16    3.19
 -13   8   3   16.80    2.64
  13  -8   3   13.83    2.42
 -13   8   3   18.17    2.63
  13  -8   3   11.72    2.53
 -13  -8  -3   16.79    2.52
 -13   8   3   20.67    2.62
  13  -8   3   16.82    2.99
 -13   8   3   19.02    2.79
 -13   8   3   20.09    2.59
 -13  -8  -3   11.63    2.45
 -13   8   3   17.52    2.46
 -13   8   3   10.58    3.81
 -13   8   3   17.48    2.19
 -13   8  -3   14.17    3.27
 -13  -8   3   12.15    3.32
 -13  -8   3    6.97    2.58
  13   8   3   18.58    2.51
 -13  -8   3   21.19    2.21
 -13  -8   3   16.71    2.57
 -13  -8   3   14.72    2.56
 -13   8  -3   12.91    2.36
 -13  -8   3   16.09    2.98
 -13  -8  -5    6.81    1.48
  13  -8   5   10.12    2.39
 -13   8   5    8.26    2.50
 -13   8   5    8.63    2.14
 -13   8   5    8.54    1.87
  13  -8   5    8.99    1.89
  13   8   5    9.67    2.32
 -13  -8   5    6.03    1.88
  13   8   5    9.32    3.58
 -13   8  -5    6.22    2.30
 -14  -8   0    4.75    2.18
 -14   8   0    4.68    1.21
 -14  -8   0    2.93    1.26
 -14  -8   0    4.86    2.11
 -14   8   0    6.06    1.89
  14  -8   0    5.77    2.13
 -14  -8   0    4.21    1.37
 -14   8   0    6.49    1.90
 -14   8   0    8.81    2.12
 -14   8   2   -0.61    1.41
 -14   8   2   -0.04    0.74
 -14   8   2   -0.76    0.88
 -14  -8  -2   -0.58    1.23
 -14   8   2   -0.03    1.26
 -14   8   2    0.66    0.80
 -14  -8  -2    0.68    1.24
 -14   8   2    1.52    0.78
  14  -8   2    0.00    1.19
 -14   8   2    1.10    1.32
 -14  -8  -2    0.04    0.89
 -14   8   2    0.44    0.91
 -14   8   2    1.32    1.35
  14  -8   2    0.18    1.08
 -14   8   2    0.42    0.63
 -14  -8   2   -1.13    0.76
 -14   8  -2   -0.45    0.67
 -14  -8   2    0.86    1.16
 -14  -8   2    0.19    1.44
 -14  -8   2    0.09    1.04
 -14   8  -2    0.24    1.17
 -14  -8   2    1.47    1.33
 -14  -8   2    0.06    0.88
 -14  -8   2   -0.97    1.02
 -14  -8   2   -0.57    0.83
  14  -8   4   12.08    2.20
 -14   8   4   10.93    2.30
  14  -8   4   12.03    2.02
 -14   8   4    6.41    2.28
 -14   8   4    8.47    1.82
 -14   8   4   12.55    1.90
 -14  -8  -4   10.78    2.01
 -14  -8   4    5.62    2.40
 -14  -8   4    6.16    1.69
 -14   8  -4    8.84    2.54
 -14  -8   4    6.26    1.88
  14   8   4    4.90    2.06
 -15   8   1    4.35    1.61
 -15   8   1    2.18    0.83
  15  -8   1    2.70    1.24
 -15  -8  -1    2.73    1.06
 -15   8   1    2.26    1.19
 -15   8   1    1.68    0.99
 -15   8   1    2.13    0.87
 -15  -8  -1    1.81    1.20
 -15   8   1    2.09    0.80
 -15   8   1    2.90    1.03
 -15  -8  -1    1.68    1.06
 -15   8  -1    1.83    0.71
 -15  -8   1    3.31    1.43
 -15  -8   1    3.76    1.73
 -15  -8   1    6.50    1.76
 -15   8  -1    2.77    1.26
 -15   8   3    8.45    1.65
 -15   8   3    7.27    2.31
 -15   8   3    6.43    1.97
 -15  -8  -3    6.64    1.72
 -15   8   3    8.09    1.84
 -15   8   3    4.65    1.72
 -15   8   3    5.04    1.85
  15  -8   3   10.30    1.99
  15  -8   3    2.17    1.44
 -15   8   3    5.80    2.48
 -15   8  -3    7.13    2.58
 -15  -8   3    6.20    2.16
 -15  -8   3    6.07    2.45
 -15  -8   3    3.72    1.23
 -15  -8   3    4.16    1.03
 -15  -8   3    7.43    1.58
 -15   8  -3    7.07    1.75
  15  -8   5    3.24    1.86
 -15   8   5    2.86    1.15
 -15  -8  -5    2.06    0.97
 -15   8  -5    2.71    1.29
 -15  -8   5    2.17    1.10
 -16   8   0    5.98    1.41
  16  -8   0    7.76    2.34
 -16  -8   0    1.89    1.30
 -16   8   0    2.41    1.34
 -16  -8   0    2.54    0.95
 -16   8   0    3.02    0.86
 -16   8   0    4.32    0.95
 -16   8   2   10.28    1.80
 -16  -8  -2    7.95    1.91
  16  -8   2    9.61    2.25
 -16  -8  -2    7.86    2.25
 -16   8   2    9.56    2.26
 -16   8   2    7.17    2.43
 -16   8   2    7.21    1.72
 -16   8   2    9.85    2.69
 -16  -8  -2    5.12    1.75
 -16   8   2    7.52    2.11
 -16   8   2    4.91    1.92
 -16   8   2    7.19    2.49
 -16   8  -2    8.59    1.59
 -16  -8   2    8.74    2.16
 -16  -8   2    9.56    2.16
 -16  -8   2   12.54    1.94
 -16   8   4    2.30    1.12
 -16   8   4    1.34    1.30
  16  -8   4    1.97    1.28
 -16   8   4    1.39    0.84
 -16  -8  -4    1.50    0.81
  16  -8   4    3.62    1.73
  16  -8   4    2.04    0.93
 -16   8   4    1.97    0.96
  16   8   4    1.61    1.38
 -16  -8   4    0.43    1.07
 -16   8  -4    0.46    1.15
 -16  -8   4    1.64    0.82
 -16  -8   4    0.43    1.22
 -16  -8   4    3.19    1.18
 -17   8   1   -0.13    0.77
 -17   8   1   -0.57    0.89
 -17   8   1    0.13    0.93
 -17  -8  -1   -0.14    0.81
 -17   8   1    0.74    0.64
 -17   8   1    1.03    0.81
  17  -8   1    0.71    1.21
 -17   8  -1   -0.14    0.82
 -17  -8   1    0.00    0.92
 -17   8  -1    0.77    0.62
 -17  -8   1   -0.02    0.76
 -17  -8   1    0.35    0.82
 -17   8   3    5.34    1.97
 -17   8   3    5.02    1.57
  17  -8   3    4.49    1.72
 -17   8   3    4.22    1.23
 -17  -8  -3    5.66    1.40
 -17   8   3    3.87    1.53
 -17   8   3    3.42    1.13
 -17   8   3    3.51    1.12
 -17   8  -3    2.93    0.82
 -17  -8   3    3.97    1.59
 -17  -8   3    3.89    1.91
 -17   8  -3    2.25    1.39
 -17  -8   3    3.59    1.11
 -17  -8   3    7.97    2.16
 -18   8   0    5.12    1.74
 -18   8   0    7.90    1.52
 -18  -8   0    6.84    1.80
  18  -8   2    4.13    1.19
 -18   8   2    4.36    1.31
 -18  -8  -2    3.92    1.81
 -18   8   2    4.93    1.44
 -18   8   2    2.62    0.88
 -18   8   2    3.58    1.34
 -18  -8   2    2.97    0.92
 -18   8  -2    2.98    0.78
 -18  -8   2    1.55    1.06
 -18  -8   2    3.91    1.53
 -18   8   4   -0.02    0.61
 -18  -8   4    0.04    0.52
 -19   8   1    4.50    1.57
 -19  -8  -1    1.58    0.92
 -19   8   1    2.72    1.05
 -19   8   1    1.31    0.80
 -19   8  -1    3.33    1.24
 -19  -8   1    1.55    0.97
 -19   8   3   -0.04    0.38
 -19  -8   3    0.08    0.66
   0   9  -1    0.14    0.30
   0   9   1    0.07    0.26
   0   9  -1   -0.14    0.44
   0  -9   1    0.22    0.43
   0  -9   1    0.15    0.24
   0  -9  -1   -0.31    0.43
   0   9   1    0.19    0.29
   0  -9  -1    0.00    0.20
   0  -9   1    0.14    0.25
   0  -9  -1    0.34    0.25
   0  -9   1    0.24    0.24
   0   9   1    0.21    0.35
   0   9  -1   -0.16    0.27
   0   9   1   -0.35    0.46
   0   9   3   -0.26    0.33
   0   9   3    0.09    0.45
   0  -9   3    0.63    0.62
   0   9   3    0.85    0.61
   0   9   3   -0.02    0.69
   0  -9   3   -0.36    0.30
   0  -9   3   -0.49    0.49
   0  -9   3   -0.21    0.41
   0  -9   3    0.04    0.29
   0   9   3    0.00    0.39
   0  -9   3   -0.39    0.63
   0   9   3   -1.35    0.55
   0   9   5    0.45    0.55
   0   9   5    0.43    1.11
   0   9   5    0.67    1.05
   0   9   5    0.01    1.18
   0   9   5    1.63    2.72
   0   9   5    0.04    2.36
   0  -9   5    0.18    1.26
   0   9   5    0.81    1.14
   0  -9   5    0.17    1.15
   0  -9   5   -0.75    0.94
   0  -9   5    1.15    1.27
   0  -9   5    0.00    0.47
   0   9  -5   -0.25    1.09
   0  -9   5   -0.09    1.19
   0  -9   5    1.23    0.99
   0   9   5   -0.26    1.01
   0   9   7    0.87    1.21
   0  -9   7    0.84    1.40
   0  -9   7   -0.76    1.05
   0   9   7   -1.91    1.17
   0   9   7    0.50    2.81
   1   9   0    8.93    1.16
  -1   9   0    9.26    1.19
  -1  -9   0    8.71    1.16
   1   9   0    6.63    1.19
   1   9   0    8.74    1.27
   1  -9   0   10.05    1.15
  -1  -9   0    8.31    1.15
   1   9   0    8.46    1.16
   1  -9   0    9.25    1.16
   1  -9   0    8.87    1.25
  -1  -9   0    8.97    1.14
  -1   9   0    8.20    1.15
  -1   9   0    9.36    1.16
  -1  -9   0    8.53    1.26
   1  -9   0    9.15    1.18
  -1   9   0    9.46    1.26
   1  -9   2   42.97    5.21
  -1   9   2   43.69    5.22
   1  -9   2   42.59    5.40
   1  -9   2   42.00    5.21
  -1  -9   2   40.91    5.22
  -1  -9   2   42.77    5.20
   1   9   2   42.87    5.22
   1   9   2   43.83    5.26
   1   9   2   42.08    5.37
  -1   9   4    4.68    0.79
  -1   9   4    5.10    1.06
   1  -9   4    5.09    1.04
   1  -9   4    5.11    1.00
   1  -9   4    5.66    0.78
  -1   9   4    5.12    0.91
   1  -9   4    4.99    0.88
  -1   9   4    3.78    0.95
  -1   9   4    4.54    1.05
   1  -9   4    7.13    1.08
  -1   9   4    6.85    1.19
   1   9   4    4.61    0.80
  -1  -9   4    6.22    1.04
  -1  -9   4    5.69    1.06
   1   9   4    5.06    1.03
  -1  -9   4    5.62    0.77
   1   9   4    4.06    1.08
  -1   9  -4    4.30    1.06
   1   9   4    4.96    0.89
   1   9   4    5.70    1.09
  -1  -9   4    6.60    1.19
  -1  -9   4    6.08    0.89
   1   9   4    6.66    1.07
   1   9   4    5.97    1.17
  -1   9   6    7.73    1.25
   1  -9   6    8.44    2.10
  -1   9   6    4.62    1.82
   1  -9   6    6.09    1.55
   1  -9   6    6.65    2.13
  -1   9   6    4.62    1.90
   1  -9   6    6.41    1.75
  -1   9   6    6.67    2.11
   1  -9   6    8.63    2.25
  -1  -9  -6    7.16    2.05
  -1   9   6    3.92    2.79
   1  -9   6    7.92    1.14
  -1   9   6    7.19    2.21
   1   9   6    5.31    1.65
  -1  -9   6   10.38    2.25
  -1  -9   6    9.02    2.28
   1   9   6    1.11    2.64
  -1  -9   6    7.93    2.35
  -1  -9   6    4.99    1.59
   1   9   6    4.92    1.76
   1   9   6    4.49    1.94
  -1  -9   6    7.56    1.13
   1   9   6    7.13    2.15
   1   9   6    6.86    1.20
   1   9   6    4.26    1.37
   1   9   6    8.99    2.41
  -2   9   1   15.53    1.93
  -2   9   1   16.22    1.96
  -2   9   1   15.43    1.93
  -2  -9  -1   11.72    1.52
   2  -9   1   13.21    1.91
  -2   9   1   16.94    1.99
   2   9  -1   12.25    1.64
  -2  -9  -1   11.53    1.50
   2   9  -1   12.65    1.53
   2  -9   1   17.21    1.95
   2   9  -1   11.18    1.53
   2  -9   1   14.42    1.90
   2  -9   1   14.20    1.93
   2   9   1   15.29    1.96
  -2   9  -1   11.09    1.50
   2  -9  -1   12.75    1.50
   2  -9  -1   11.20    1.50
  -2  -9   1   14.64    1.91
  -2   9  -1   11.72    1.53
  -2  -9   1   14.62    1.92
  -2  -9   1   15.64    2.09
   2   9   1   15.33    2.10
  -2  -9   1   16.29    1.93
   2   9   1   14.98    1.93
   2   9   1   15.84    1.95
  -2   9   3   49.05    5.95
  -2   9   3   48.60    5.91
   2  -9   3   47.95    5.87
  -2   9   3   49.70    5.91
   2  -9   3   44.01    6.00
   2  -9   3   49.05    5.92
  -2   9   3   51.41    5.98
   2  -9   3   48.69    5.94
   2  -9   3   47.34    5.91
  -2   9   3   48.84    5.95
   2  -9   3   48.58    6.21
   2  -9   3   48.11    6.01
   2  -9   3   49.51    5.95
  -2   9   3   46.26    5.87
  -2  -9   3   48.32    6.03
   2  -9  -3   34.91    4.80
   2   9   3   47.88    5.93
   2   9   3   46.92    5.88
   2   9   3   49.58    5.99
  -2  -9   3   46.33    5.87
   2   9   3   52.67    6.12
   2   9   3   48.70    5.92
  -2  -9   3   49.40    5.93
  -2  -9   3   46.73    5.95
   2   9   3   49.53    5.97
  -2   9  -3   40.53    4.77
  -2  -9   3   47.30    5.89
   2   9   3   48.28    5.95
   2  -9   5   37.60    5.27
   2  -9   5   45.99    5.07
  -2   9   5   42.78    5.35
   2  -9   5   40.22    5.24
   2  -9   5   38.09    5.13
  -2   9   5   38.42    5.16
  -2   9   5   37.73    5.45
  -2   9   5   35.87    5.34
  -2   9   5   49.00    6.30
  -2   9   5   33.44    5.06
   2  -9   5   44.33    5.11
  -2   9   5   41.41    5.22
   2  -9   5   39.18    5.35
   2  -9   5   40.54    4.89
   2   9   5   38.90    5.12
   2   9   5   41.28    5.62
  -2  -9   5   33.67    5.46
   2   9   5   38.72    5.21
   2   9   5   41.71    6.18
   2   9   5   38.98    4.91
   2   9   5   41.05    5.24
  -2  -9   5   40.07    5.49
  -2  -9   5   36.41    5.18
  -2  -9   5   39.46    4.88
   2   9   5   39.42    5.03
  -2  -9   5   39.42    5.29
   2   9   5   41.18    5.14
  -2  -9   5   40.45    5.04
  -2  -9   5   39.94    5.48
   2   9   5   41.74    5.31
  -2   9   7   -0.20    1.41
   2  -9   7    1.06    1.01
   2  -9   7    0.16    1.11
   2   9   7    0.06    1.07
   2   9   7    1.45    2.51
  -2  -9   7    1.18    1.30
   2   9   7    0.55    1.03
   2   9   7    0.15    1.42
  -3  -9   0    1.66    0.33
  -3  -9   0    1.71    0.37
   3  -9   0    2.13    0.38
  -3   9   0    1.76    0.33
  -3   9   0    1.49    0.37
   3   9   0    2.46    0.65
  -3  -9   0    2.18    0.61
  -3   9   0    1.40    0.44
   3   9   0    1.59    0.38
   3  -9   0    1.51    0.36
   3   9   0    1.26    0.38
  -3   9   0    1.33    0.36
  -3  -9   0    1.68    0.40
   3  -9   2    3.10    0.59
  -3   9   2    3.83    0.72
   3  -9   2    3.63    0.57
  -3   9   2    2.29    0.77
  -3  -9  -2    4.94    0.98
  -3   9   2    3.48    0.61
   3  -9   2    3.22    0.83
   3  -9   2    2.97    0.54
   3  -9   2    3.31    0.72
  -3   9   2    2.91    0.56
  -3   9   2    2.88    0.57
   3  -9   2    3.09    1.04
  -3  -9   2    3.06    0.54
  -3  -9   2    2.74    0.66
   3   9   2    3.55    0.65
  -3  -9   2    3.67    0.55
   3   9   2    2.97    0.59
   3   9   2    3.37    0.71
  -3   9  -2    2.47    0.81
   3   9   2    3.21    0.61
  -3  -9   2    4.26    0.88
  -3  -9   2    2.87    0.86
   3   9   2    3.41    0.96
   3   9   2    3.58    0.95
   3  -9   4    0.10    0.70
   3  -9   4    0.96    0.42
   3  -9   4   -0.03    1.10
  -3   9   4    0.80    0.61
  -3   9   4    0.67    0.74
  -3   9   4   -0.02    1.02
   3  -9   4    0.79    0.59
  -3   9   4    1.01    0.95
   3  -9   4    0.22    0.70
   3  -9   4    0.72    0.71
  -3   9   4    1.73    0.75
  -3   9  -4    1.45    1.03
   3   9   4    1.99    0.50
   3   9   4    0.83    0.79
   3   9   4    0.01    0.93
  -3  -9   4    0.49    0.80
   3   9   4    0.70    0.59
  -3  -9   4    0.99    0.44
   3   9   4    1.42    0.77
   3   9   4    0.24    0.73
  -3  -9   4    2.14    0.80
  -3  -9   4    0.70    0.48
   3  -9   6    1.61    0.89
   3  -9   6    3.35    1.21
   3  -9   6    2.35    1.08
  -3   9   6    4.08    1.65
   3  -9   6    1.49    0.82
   3  -9   6    2.00    1.11
   3  -9   6    4.51    1.14
  -3   9   6   -0.01    2.67
  -3  -9  -6    2.72    1.57
  -3   9   6    1.40    1.79
   3  -9   6    2.58    1.53
   3   9   6    5.10    1.88
   3   9   6    1.25    2.53
   3   9   6    6.95    2.27
   3   9   6    4.19    1.45
   3   9   6    2.83    1.17
  -3  -9   6    2.93    1.54
   3   9   6    2.90    1.14
   3   9   6    1.40    1.16
  -3  -9   6    0.48    1.22
   3   9   6    2.48    0.92
   4  -9   1   13.89    1.97
  -4   9   1   14.52    1.78
   4  -9   1   11.88    1.67
  -4   9   1   13.40    1.69
   4  -9   1   12.96    1.67
   4  -9   1   11.17    1.69
  -4  -9  -1   13.80    1.73
   4  -9   1   12.11    1.63
  -4   9   1   12.53    1.65
  -4  -9  -1   11.40    1.62
  -4   9   1   14.16    1.66
  -4  -9   1   13.82    1.67
  -4   9  -1   12.73    1.62
   4   9   1   14.89    1.94
   4   9   1   10.54    1.66
  -4  -9   1   12.50    1.64
   4   9   1   13.43    1.73
  -4  -9   1   13.67    1.94
   4   9   1   13.40    1.71
  -4   9  -1   12.73    1.64
   4   9   1   12.60    1.69
  -4   9   3   27.39    3.24
   4  -9   3   26.81    3.28
   4  -9   3   26.60    3.37
  -4   9   3   24.74    3.32
   4  -9   3   25.20    3.26
  -4   9   3   26.89    3.24
  -4   9   3   26.41    3.28
   4  -9   3   24.99    3.19
  -4   9   3   25.70    3.20
   4  -9   3   26.73    3.31
   4  -9   3   26.30    3.68
   4  -9   3   26.96    3.43
   4  -9   3   23.30    3.22
  -4  -9   3   26.52    3.21
   4   9   3   25.10    3.25
  -4  -9   3   26.20    3.27
   4   9   3   25.87    3.29
  -4  -9   3   25.35    3.19
   4   9   3   25.08    3.38
  -4  -9   3   25.81    3.30
  -4  -9   3   25.84    3.42
   4   9   3   25.54    3.51
  -4   9  -3   23.50    3.08
   4   9   3   25.16    3.29
  -4  -9   3   25.90    3.39
   4   9   3   27.00    3.30
   4   9   3   26.49    3.20
  -4   9   5   36.92    5.30
   4  -9   5   30.74    4.00
  -4   9   5   28.00    3.94
  -4   9   5   28.27    4.29
  -4   9   5   26.63    3.86
   4  -9   5   28.77    3.90
   4  -9   5   35.90    3.97
   4  -9   5   32.02    3.85
   4  -9   5   26.82    4.04
  -4   9   5   25.39    4.51
   4  -9   5   31.41    3.69
   4  -9   5   26.88    4.16
   4   9   5   25.66    4.19
   4   9   5   31.00    3.99
   4   9   5   22.64    4.92
   4   9   5   30.74    4.01
  -4  -9   5   29.41    4.14
  -4  -9   5   28.16    4.62
  -4  -9   5   27.42    3.77
   4   9   5   34.13    3.89
  -4  -9   5   24.64    3.83
   4   9   5   30.76    3.85
   4   9   5   31.95    3.71
   4   9   5   28.50    3.98
   4   9   5   29.80    4.50
   4   9   5   19.21    5.75
  -4  -9   5   29.60    4.32
  -4  -9   5   25.57    4.07
   4  -9   7    6.63    2.02
   4  -9   7    7.65    1.76
   4  -9   7    8.11    1.87
   4   9   7    6.29    1.60
   4   9   7    6.67    1.81
   4   9   7    5.02    2.37
   4   9   7   10.18    1.84
   4   9   7    5.66    2.11
  -5   9   0   28.26    3.49
   5  -9   0   29.50    3.52
  -5   9   0   29.42    3.55
  -5  -9   0   29.00    3.67
  -5  -9   0   27.67    3.51
  -5   9   0   28.39    3.51
  -5  -9   0   26.63    3.53
   5   9   0   25.71    3.51
  -5  -9   0   28.16    3.51
  -5   9   0   33.17    3.64
  -5   9   2   14.11    1.86
  -5   9   2   14.11    1.70
  -5   9   2   12.05    1.66
   5  -9   2   13.96    1.83
   5  -9   2   12.31    1.66
  -5   9   2   15.47    1.80
  -5   9   2   12.02    1.70
   5  -9   2   12.18    1.67
  -5   9   2   14.01    1.86
  -5  -9  -2   13.46    2.12
   5  -9   2   13.15    1.83
   5  -9   2   15.04    1.80
  -5  -9  -2   13.47    2.01
   5  -9   2   15.10    2.25
   5  -9   2   10.05    1.70
  -5   9   2   11.37    1.73
   5   9   2   11.80    1.71
  -5  -9   2   11.48    1.73
  -5  -9   2   12.47    1.66
  -5  -9   2   13.53    1.71
  -5  -9   2   14.50    1.97
   5   9   2   13.28    1.69
  -5   9  -2   15.19    2.05
   5   9   2   12.55    1.98
  -5  -9   2   13.10    1.68
  -5  -9   2   14.59    1.89
   5   9   2   12.37    1.73
   5   9   2   16.05    1.81
  -5  -9   2   13.82    1.90
  -5  -9   2   11.29    1.99
   5   9   2   13.06    1.74
  -5   9   4   18.11    2.34
   5  -9   4   23.84    2.57
  -5   9   4   13.59    2.18
   5  -9   4   17.26    2.29
  -5   9   4   19.07    2.41
   5  -9   4   16.43    2.29
  -5   9   4   18.69    2.31
   5  -9   4   18.13    2.16
   5  -9   4   23.87    3.45
  -5  -9   4   14.74    2.11
   5   9   4   14.65    2.33
  -5  -9   4   15.63    2.29
   5   9   4   15.57    2.26
   5   9   4   17.78    2.30
  -5  -9   4   16.09    2.19
  -5  -9   4   13.25    2.34
   5   9   4   18.04    2.15
  -5   9  -4   12.63    2.03
  -5  -9   4   14.14    2.44
   5   9   4   19.56    2.32
   5  -9   6    5.26    1.66
  -5   9   6   -1.63    2.78
  -5   9   6    3.26    2.08
   5  -9   6    1.30    0.90
   5  -9   6    2.64    1.32
   5  -9   6    2.32    1.10
  -5  -9  -6    4.22    1.58
   5  -9   6    0.92    1.24
   5  -9   6    4.67    1.34
   5  -9   6    4.64    0.88
   5   9   6    2.83    1.60
   5   9   6    2.30    1.00
   5   9   6    1.92    0.94
   5   9   6    1.90    0.86
   5   9   6    6.41    2.05
   5   9   6   -0.03    1.08
  -5  -9   6    1.81    1.20
   5   9   6    4.99    1.59
  -5   9  -6    1.04    1.41
   5   9   6    2.83    2.41
   5   9   6    3.92    1.59
  -6   9   1    8.00    1.09
  -6  -9  -1    9.47    1.52
   6  -9   1    6.52    1.19
  -6  -9  -1   10.55    1.57
  -6   9   1    8.98    1.35
   6  -9   1    7.25    1.48
  -6   9   1    9.80    1.20
  -6   9   1    8.96    1.09
  -6   9   1    7.83    1.23
  -6   9   1    6.81    1.10
  -6   9   1    8.29    1.22
  -6   9   1    6.92    1.20
  -6  -9   1    5.72    1.24
  -6  -9   1    8.30    1.17
  -6   9  -1    8.92    1.40
   6   9   1    8.51    1.39
  -6  -9   1    7.95    1.37
  -6  -9   1    9.30    1.13
  -6  -9   1    8.40    1.07
  -6  -9   1    6.96    1.10
  -6   9  -1    7.77    1.35
  -6  -9   1    8.56    1.27
   6  -9  -1   10.01    1.31
   6  -9   3   14.87    2.34
  -6   9   3   12.21    1.47
   6  -9   3   10.24    1.37
  -6   9   3    9.34    1.59
  -6   9   3   11.87    1.56
  -6   9   3    7.91    1.35
   6  -9   3    8.88    1.52
  -6  -9  -3    9.50    1.54
   6  -9   3   13.29    1.68
   6  -9   3   13.01    1.54
  -6   9   3    9.96    1.59
  -6   9   3    9.42    1.39
   6   9   3    9.49    1.91
  -6  -9   3    7.83    1.46
   6   9   3   11.08    1.53
   6   9   3   10.34    1.38
   6   9   3   11.26    1.53
   6   9   3    8.47    1.44
  -6  -9   3   12.32    1.41
  -6  -9   3   10.39    1.34
  -6   9  -3    7.62    1.50
   6   9   3    8.83    1.50
  -6  -9   3   13.08    1.75
  -6  -9   3    9.65    1.49
   6   9   3    6.39    1.59
  -6   9   5   23.47    3.75
   6  -9   5   28.92    3.77
   6  -9   5   31.01    3.64
   6  -9   5   26.37    3.94
  -6   9   5   34.63    5.16
  -6   9   5   26.93    3.84
   6  -9   5   27.80    4.04
  -6   9   5   28.12    4.17
   6  -9   5   30.49    3.75
   6  -9   5   29.44    3.75
  -6   9   5   28.88    4.05
   6  -9   5   28.31    4.33
   6  -9   5   29.07    3.87
  -6  -9  -5   19.06    2.82
   6  -9   5   26.38    4.43
   6   9   5   29.65    3.64
  -6  -9   5   24.46    4.21
  -6  -9   5   27.97    4.01
  -6  -9   5   28.20    3.62
   6   9   5   30.60    3.75
   6   9   5   22.02    4.58
   6   9   5   26.52    3.99
   6   9   5   29.52    3.91
   6   9   5   26.14    4.54
  -6  -9   5   27.56    3.97
   6   9   5   31.99    4.51
   6   9   5   30.67    3.78
   6   9   5   29.56    3.91
   6   9   5   30.36    4.10
   6  -9   7    5.78    1.47
   6  -9   7    5.95    1.64
   6  -9   7    4.01    1.85
   6  -9   7    4.89    2.35
   6   9   7    4.80    1.32
   6   9   7    4.55    2.12
   6   9   7    5.35    1.74
   6   9   7    4.94    1.39
   6   9   7    3.66    2.27
   6   9   7    6.19    1.58
  -7  -9   0    8.20    1.23
  -7   9   0    7.98    1.35
  -7   9   0    8.46    1.24
  -7   9   0    8.96    1.44
  -7  -9   0    8.19    1.50
   7  -9   0   10.50    1.34
  -7   9   0    9.50    1.38
  -7  -9   0   10.44    1.48
  -7   9   2   -0.90    0.80
   7  -9   2    0.68    0.70
   7  -9   2    0.44    1.19
  -7  -9  -2    0.04    0.91
   7  -9   2    0.30    0.52
  -7   9   2    0.39    0.72
  -7   9   2    0.85    0.78
  -7   9   2   -0.33    0.40
  -7   9   2    0.27    0.42
  -7   9   2   -0.32    0.54
  -7   9   2   -0.09    0.41
  -7   9   2   -0.19    0.52
  -7  -9  -2    0.01    0.98
  -7   9  -2   -0.10    0.68
  -7   9  -2   -0.35    0.59
  -7  -9   2    0.99    0.39
   7   9   2    0.06    0.90
  -7   9  -2    1.34    1.50
  -7  -9   2    0.56    0.43
  -7  -9   2    1.13    0.53
  -7  -9   2    1.30    1.13
   7   9   2    0.58    0.64
   7  -9  -2    0.12    0.50
  -7  -9   2    0.17    0.63
  -7  -9   2    0.47    0.68
  -7  -9   2    0.36    0.66
   7  -9   4    2.12    0.67
  -7   9   4    1.32    0.74
   7  -9   4    2.25    0.79
  -7   9   4    0.60    1.06
  -7  -9  -4    2.74    1.25
   7  -9   4    2.40    1.06
   7  -9   4    4.45    1.25
  -7   9   4    2.19    1.00
  -7  -9   4    2.00    1.06
   7   9   4    1.39    0.95
   7   9   4    1.77    0.87
   7   9   4    1.70    0.70
  -7   9  -4    2.19    1.31
  -7  -9   4    1.03    0.61
  -7  -9   4    1.34    0.96
   7  -9   6    1.92    0.96
   7  -9   6    2.05    1.02
   7  -9   6    2.31    0.77
   7  -9   6    2.55    1.63
   7  -9   6    1.88    1.15
  -7   9   6    3.67    2.10
   7   9   6   -0.22    2.22
   7   9   6    2.63    1.22
  -7  -9   6    0.74    1.06
   7   9   6    2.25    0.99
   7   9   6    1.94    0.84
   7   9   6    1.16    1.20
   7   9   6    7.06    1.90
   7   9   6    2.81    1.12
  -8   9   1   10.87    1.51
   8  -9   1   11.41    1.98
  -8   9   1   10.66    1.64
  -8   9   1   10.58    1.62
  -8   9   1   10.89    1.58
   8  -9   1   10.32    1.65
  -8   9   1   12.15    1.76
  -8   9   1   12.47    1.75
   8  -9   1   12.75    1.63
  -8   9   1   10.84    1.52
  -8  -9  -1   10.24    1.65
  -8  -9  -1   10.62    1.88
   8  -9  -1    9.09    1.45
  -8   9  -1    9.68    1.59
  -8  -9   1   11.54    1.59
  -8   9  -1   11.40    1.64
  -8  -9   1   13.97    1.97
  -8  -9   1   12.54    1.52
  -8  -9   1   13.50    1.78
  -8   9  -1   11.48    1.63
   8   9   1   12.59    1.91
  -8  -9   1   11.29    1.59
  -8  -9   1    9.70    1.67
  -8  -9   1   12.37    1.64
  -8   9   3    7.46    1.27
  -8   9   3    7.26    1.10
  -8  -9  -3    6.62    1.36
  -8   9   3    9.95    1.47
   8  -9   3    6.60    1.22
  -8   9   3   10.38    1.43
   8  -9   3   10.43    2.33
  -8  -9  -3    7.83    1.68
  -8   9   3    5.87    1.17
   8  -9   3   10.52    1.53
  -8   9   3    6.64    1.14
   8  -9  -3    6.13    1.14
  -8  -9   3    5.65    1.31
  -8   9  -3    6.32    1.28
  -8  -9   3    8.12    1.18
   8   9   3    3.37    1.49
  -8  -9   3    4.30    1.19
  -8  -9   3    7.93    1.66
  -8  -9   3    8.11    1.48
  -8  -9   3    8.22    1.07
   8   9   3   10.09    1.33
  -8  -9   3    9.89    1.52
  -8   9  -3    4.28    1.39
  -8   9  -3    6.24    1.55
   8   9   3    8.79    1.27
   8  -9   5    2.13    0.83
  -8   9   5    6.50    2.14
  -8  -9  -5    1.50    1.34
  -8   9   5    4.25    1.26
  -8   9   5    2.44    1.60
   8  -9   5    4.38    1.44
   8  -9   5    5.09    1.46
   8  -9   5    5.38    0.99
   8  -9   5    5.26    1.70
  -8   9   5    4.15    2.91
  -8   9   5    2.73    1.32
  -8   9   5    4.54    1.82
  -8   9   5    1.42    1.34
  -8  -9  -5    2.42    1.29
   8  -9   5    2.96    1.31
   8  -9   5    2.23    0.98
   8   9   5    1.54    1.19
   8   9   5    6.28    2.25
  -8  -9   5    3.60    0.86
   8   9   5    2.16    1.02
  -8  -9   5    5.76    2.38
   8   9   5    6.73    2.41
  -8  -9   5    3.25    1.16
   8   9   5    3.13    1.05
   8   9   5    2.09    1.15
   8   9   5    7.57    2.14
  -8   9  -5    0.72    1.28
   8   9   5    5.38    2.32
  -8  -9   5   -0.80    1.37
   8   9   5    3.98    1.66
   8   9   5    5.02    1.23
   8  -9   7    0.27    2.26
   8   9   7    0.04    0.67
  -9  -9   0    3.11    0.86
  -9   9   0    2.15    0.76
   9  -9   0    2.36    1.18
  -9  -9   0    2.68    1.16
   9  -9   0    3.46    0.80
  -9   9   0    2.97    0.78
  -9   9   0    2.18    0.84
   9  -9   2    2.40    0.78
  -9   9   2    4.76    1.13
   9  -9   2    2.39    0.76
   9  -9   2    2.02    1.34
  -9   9   2    1.30    0.59
  -9   9   2    2.24    1.06
  -9   9   2    1.49    0.54
  -9   9   2    1.62    0.77
  -9   9   2    1.99    0.76
  -9  -9  -2    5.59    1.35
  -9   9   2    1.21    0.63
  -9  -9   2    1.26    0.88
   9   9   2    2.33    0.94
  -9  -9   2    0.72    0.67
   9   9   2    1.61    1.39
  -9  -9   2    2.07    0.61
  -9  -9   2    1.74    0.50
  -9  -9   2    2.04    0.79
  -9   9  -2    2.99    1.02
  -9   9  -2    4.12    1.05
  -9  -9   2    3.45    1.73
   9  -9  -2    2.47    0.84
  -9  -9   2    1.45    0.77
  -9   9   4   32.09    4.57
  -9   9   4   35.60    4.77
   9  -9   4   35.38    4.70
  -9   9   4   36.20    5.70
  -9  -9  -4   26.39    3.69
  -9   9   4   33.81    5.00
  -9  -9  -4   25.75    3.72
   9  -9   4   35.80    4.88
   9  -9   4   37.54    4.59
   9  -9   4   34.89    4.66
  -9   9   4   38.15    4.47
   9  -9   4   31.38    5.48
  -9   9   4   36.62    4.67
   9  -9   4   38.22    4.70
  -9   9   4   34.54    4.61
  -9   9   4   35.65    4.65
   9   9   4   34.67    4.54
   9   9   4   37.10    5.09
  -9  -9   4   36.63    4.73
  -9   9  -4   26.77    3.72
  -9  -9   4   35.78    4.77
   9   9   4   35.10    4.92
  -9  -9   4   36.74    4.70
  -9  -9   4   34.84    4.42
  -9  -9   4   39.54    4.86
   9   9   4   31.22    5.07
   9   9   4   37.14    4.97
   9   9   4   20.61    5.24
   9  -9   6    1.14    2.99
  -9   9   6    3.03    1.54
   9  -9   6    6.00    1.38
   9  -9   6    2.78    1.32
  -9   9   6    1.13    2.30
   9  -9   6    4.68    1.71
   9   9   6    5.16    1.60
   9   9   6    1.72    1.79
   9   9   6    6.21    1.74
  -9  -9   6    1.54    1.01
   9   9   6    3.97    1.19
 -10   9   1   18.54    2.49
 -10  -9  -1   25.35    2.80
 -10   9   1   24.67    2.76
 -10   9   1   19.32    2.54
 -10   9   1   19.71    2.70
 -10   9   1   18.84    2.42
 -10  -9  -1   19.48    3.02
 -10   9   1   17.62    2.53
  10  -9   1   15.78    2.88
  10  -9   1   19.63    2.51
 -10  -9   1   19.65    2.62
 -10   9  -1   14.63    2.54
 -10  -9   1   17.80    2.49
 -10  -9   1   19.06    2.52
  10   9   1   18.16    2.83
 -10  -9   1   19.05    2.44
  10  -9  -1   17.93    2.46
 -10   9  -1   18.07    2.51
 -10  -9   1   19.85    2.67
 -10  -9   1   15.55    2.47
 -10  -9   1   21.57    3.02
 -10   9   3    8.37    1.40
 -10   9   3   11.84    1.61
 -10   9   3   10.97    1.68
  10  -9   3    8.56    1.61
  10  -9   3   10.77    1.68
 -10  -9  -3   11.99    2.11
  10   9   3   10.53    1.66
 -10  -9   3   10.53    1.39
 -10   9  -3    4.91    1.99
 -10  -9   3   10.89    1.75
 -10   9  -3   11.65    1.81
 -10  -9   3    8.10    1.83
 -10  -9  -5   -1.31    1.81
 -10   9   5   -0.10    1.09
  10  -9   5    1.97    1.69
  10  -9   5    1.64    1.53
  10  -9   5    1.62    1.15
 -10  -9  -5    0.70    0.92
  10  -9   5    0.64    1.17
  10  -9   5   -0.13    0.88
 -10   9   5    2.31    1.30
 -10   9   5   -0.15    1.03
 -10   9   5    1.21    1.58
 -10   9   5   -0.13    1.22
 -10   9   5   -0.07    0.95
  10  -9   5   -0.55    0.58
 -10  -9   5   -0.80    0.95
 -10  -9   5    1.04    1.11
 -10   9  -5   -0.28    1.51
 -10  -9   5   -2.05    1.58
  10   9   5    0.12    1.65
  10   9   5    2.02    1.23
 -10  -9   5    1.26    0.88
  10   9   5    0.40    1.80
  10   9   5   -0.34    1.01
  10   9   5   -0.13    1.45
  11  -9   0    5.44    1.19
  11  -9   0    6.02    1.90
 -11  -9   0    7.88    1.92
 -11   9   0    5.16    1.13
 -11   9   0    8.13    1.39
 -11  -9   0    6.60    1.39
 -11   9   0    6.74    1.35
 -11   9   2    2.30    0.88
  11  -9   2    2.20    0.97
 -11   9   2    0.97    1.22
 -11   9   2    0.79    0.54
 -11  -9  -2   -4.18    2.18
 -11  -9  -2    2.98    1.43
 -11   9   2    1.19    0.76
 -11   9   2    0.74    0.73
 -11  -9   2    0.13    0.55
 -11   9  -2    0.53    1.20
 -11  -9   2    0.59    0.99
 -11  -9   2    0.53    0.99
 -11  -9   2    0.85    0.83
 -11  -9   2    0.60    0.88
  11   9   2   -0.69    1.91
 -11   9  -2    0.51    0.98
  11  -9   4    6.59    1.49
 -11   9   4    2.90    1.40
  11  -9   4    8.57    1.79
 -11  -9  -4    9.03    1.59
 -11   9   4    3.02    1.39
 -11   9   4    6.92    1.84
 -11   9   4    4.35    1.72
 -11   9   4    7.55    1.62
  11  -9   4    6.75    2.57
 -11  -9  -4    4.62    1.84
 -11   9   4    8.17    1.16
 -11   9   4    6.69    2.05
 -11   9   4    6.30    2.76
  11  -9   4    5.05    1.72
 -11  -9   4    5.06    1.54
 -11  -9   4    5.72    1.58
 -11  -9   4    6.56    1.88
 -11   9  -4    8.18    1.97
  11   9   4    8.07    1.44
 -11  -9   4    6.67    1.07
  11   9   4    9.74    2.66
 -11  -9   4    6.81    2.05
 -11   9  -4    1.31    1.61
  11   9   4    6.35    1.90
 -11  -9  -6   -0.17    0.89
 -11   9   6    0.93    1.13
  11  -9   6    0.70    1.06
  11  -9   6    3.72    1.57
  11  -9   6   -0.27    1.99
  11  -9   6    1.76    1.09
  11   9   6   -0.01    0.94
  11   9   6    0.52    0.76
 -11  -9   6    0.19    0.89
 -11   9  -6   -1.03    0.94
  11   9   6   -0.04    0.43
  11   9   6   -0.66    1.43
 -12  -9  -1   11.55    3.41
 -12   9   1   19.85    2.42
  12  -9   1   15.80    2.50
 -12   9   1   18.73    2.63
 -12  -9  -1   22.51    2.88
 -12   9   1   19.18    2.77
 -12   9  -1   19.20    2.66
 -12  -9   1   14.78    2.65
 -12  -9   1   22.34    2.46
  12  -9   3   17.87    3.00
 -12   9   3   24.44    3.38
 -12   9   3   24.16    3.26
  12  -9   3   23.03    3.01
 -12   9   3   26.18    3.01
 -12   9   3   15.68    2.92
 -12  -9  -3   21.31    3.22
  12  -9   3   20.79    3.43
 -12  -9  -3   19.42    2.97
 -12   9   3   20.79    3.03
 -12   9   3   19.91    3.07
 -12   9   3   20.75    4.07
 -12   9   3   22.47    3.14
 -12   9   3   22.72    2.76
 -12   9   3   22.69    2.96
  12   9   3   23.32    2.97
 -12  -9   3   24.53    2.71
 -12  -9   3   13.99    3.04
 -12  -9   3   22.50    3.08
 -12  -9   3   19.07    2.93
 -12  -9   3   18.67    3.36
 -12  -9   3   20.68    3.85
 -12   9  -3   21.46    3.82
 -12  -9   3   22.42    3.07
 -12   9  -3   19.59    3.00
 -12   9   5    2.92    1.04
 -12   9   5    5.01    1.63
  12  -9   5    7.39    2.42
 -12   9   5    3.21    1.35
  12  -9   5    7.18    1.80
 -12  -9  -5    4.75    1.61
  12  -9   5    6.27    1.69
  12   9   5    0.08    1.07
  12   9   5    3.77    1.65
  12   9   5    3.25    1.69
  12   9   5    5.03    1.80
 -12   9  -5    8.45    2.47
 -12  -9   5    2.21    1.14
 -12  -9   5    7.75    1.64
 -13  -9   0   -0.90    0.94
 -13   9   0    0.29    0.95
  13  -9   0    1.54    1.12
 -13  -9   0    0.61    1.24
 -13   9   0   -0.89    0.92
 -13   9   0   -0.99    0.83
 -13   9   0   -0.63    1.02
 -13   9   0    0.18    0.91
  13  -9   0   -0.67    1.03
 -13  -9   0    0.18    1.06
 -13  -9   0   -0.20    0.93
 -13   9   2    1.68    0.85
 -13   9   2    1.61    0.70
 -13   9   2    0.51    0.99
 -13  -9  -2    1.09    1.38
 -13  -9  -2    1.44    0.89
 -13   9   2    0.29    1.32
 -13   9   2    1.68    0.84
 -13   9   2    0.78    1.00
 -13   9   2    2.02    1.24
 -13   9   2    0.85    0.81
 -13   9   2    0.93    1.23
 -13   9   2   -1.59    1.27
 -13   9   2    1.43    2.33
  13  -9   2    1.40    1.10
  13  -9   2    1.13    1.08
 -13  -9   2    1.17    1.14
 -13   9  -2    1.04    0.82
 -13  -9   2    0.15    1.18
 -13  -9   2    0.68    0.73
 -13  -9   2    1.19    0.88
 -13  -9   2    0.52    1.61
 -13  -9   2    0.43    1.15
 -13  -9   2    0.29    1.16
 -13  -9   2    0.58    0.86
 -13   9  -2    1.28    1.07
 -13   9   4    5.34    1.64
 -13   9   4    2.34    1.88
 -13   9   4    3.83    1.56
 -13   9   4    7.03    2.36
  13  -9   4    4.05    1.54
  13  -9   4    5.47    1.60
 -13   9   4    5.71    2.19
  13  -9   4    4.00    1.28
 -13  -9  -4    4.36    0.97
 -13   9   4    4.34    1.04
 -13   9   4    2.84    2.59
 -13   9   4    1.32    1.50
 -13  -9   4    4.14    1.05
 -13  -9   4    7.61    1.58
 -13  -9   4    2.72    1.60
 -13   9  -4    2.55    0.99
 -13  -9   4    2.57    1.06
 -13   9  -4    2.87    1.27
  13   9   4    3.90    1.97
 -13  -9   4    3.45    1.02
  14  -9   1    6.93    1.49
 -14  -9  -1    6.89    1.49
 -14  -9  -1    8.41    1.80
 -14   9   1    7.81    1.62
 -14   9   1    8.00    1.69
 -14   9   1    6.41    1.66
 -14  -9  -1    4.45    1.40
 -14   9   1    4.71    2.13
  14  -9   1    8.73    2.15
 -14   9   1    5.34    2.28
 -14   9   1    6.48    1.33
 -14   9   1    7.53    2.85
  14  -9  -1    6.49    2.09
 -14   9  -1    5.46    1.38
 -14  -9   1    7.30    1.86
 -14  -9   1    5.26    1.65
 -14   9  -1    6.66    1.84
 -14  -9   1    7.40    1.89
  14  -9   3    6.70    1.56
  14  -9   3    6.92    2.32
 -14   9   3    3.64    1.61
  14  -9   3    4.72    1.85
 -14  -9  -3    7.93    2.07
  14  -9   3    5.86    1.86
 -14   9   3    5.92    2.27
 -14   9   3    7.10    1.92
 -14   9   3    7.74    1.64
 -14  -9  -3   10.45    1.91
 -14   9   3    5.90    1.49
 -14   9   3   12.14    2.13
 -14   9   3    3.55    2.39
 -14   9   3    6.44    1.15
 -14   9   3    8.80    1.89
 -14   9  -3    7.95    1.85
 -14  -9   3    9.60    2.57
 -14  -9   3   11.82    1.66
 -14  -9   3    4.48    1.50
 -14  -9   3    5.55    1.13
 -14  -9   3    8.12    2.24
 -14  -9   3    3.25    1.32
 -14  -9   3    7.82    1.81
 -14   9  -3    7.81    2.88
 -14   9   5   -0.74    1.32
  14  -9   5    0.34    1.18
  14  -9   5   -0.59    0.92
 -14   9   5   -0.65    0.93
 -14  -9  -5    0.01    0.68
  14   9   5    2.34    1.78
  14   9   5    0.48    1.57
 -14  -9   5    0.44    0.92
 -14   9  -5   -0.12    1.10
  15  -9   0   -0.19    1.10
 -15  -9   0    0.05    1.09
 -15   9   0    3.03    1.16
 -15   9   0    0.86    0.88
 -15  -9   0    0.71    1.29
 -15   9   0    1.39    0.97
 -15  -9   0    1.04    0.86
 -15   9   0    0.89    1.09
 -15  -9  -2   14.02    2.56
 -15   9   2   17.30    2.74
 -15  -9  -2   21.52    2.77
 -15  -9  -2   14.36    3.33
 -15   9   2   18.54    2.82
 -15   9   2   18.59    2.56
 -15   9   2   13.38    2.36
 -15   9   2   19.74    3.13
  15  -9   2   12.94    2.61
 -15   9   2   15.34    3.19
 -15   9   2   20.07    2.67
  15  -9   2   18.95    2.90
 -15   9  -2   17.60    2.44
 -15  -9   2   18.41    2.71
 -15   9  -2   13.96    2.57
 -15  -9   2   17.33    2.90
 -15  -9   2   18.51    2.88
 -15  -9   2   18.09    2.61
 -15   9   4   -0.46    0.65
 -15   9   4    0.72    0.82
  15  -9   4   -0.40    1.07
 -15   9   4    0.81    1.23
 -15   9   4   -1.00    1.05
  15  -9   4   -0.43    0.99
 -15  -9  -4    0.58    0.77
  15   9   4    0.23    1.21
 -15  -9   4   -0.89    0.70
 -15  -9   4    0.04    0.80
 -15  -9   4    0.67    1.05
 -15   9  -4    0.30    0.81
 -15   9  -4   -0.70    1.16
 -16  -9  -1    2.55    1.35
 -16   9   1    2.28    1.37
 -16   9   1    2.61    1.07
 -16  -9  -1    1.80    0.95
 -16   9   1    1.98    0.90
 -16   9   1    3.92    1.53
 -16   9   1    2.46    0.78
  16  -9   1    5.14    1.98
 -16   9   1    2.99    1.48
 -16  -9  -1    2.39    1.09
 -16   9  -1    2.76    1.37
 -16  -9   1    0.95    1.43
 -16   9  -1    0.48    0.80
 -16   9  -1    2.52    0.82
 -16  -9   1    5.08    1.59
 -16  -9   1    1.08    0.81
  16  -9   3   16.30    2.86
  16  -9   3   19.71    2.83
 -16   9   3   16.01    2.80
 -16   9   3   16.11    2.81
 -16   9   3   16.90    2.60
 -16   9   3   18.87    2.57
 -16   9   3   17.28    2.95
 -16  -9  -3   11.22    1.99
 -16   9   3   17.77    2.55
 -16   9  -3   11.98    2.95
 -16   9  -3   11.18    1.88
 -16  -9   3   17.13    2.56
 -16  -9   3   14.97    2.84
 -16  -9   3   11.43    2.77
 -16  -9   3   17.49    2.63
 -17   9   0    2.01    0.81
 -17  -9   0    0.72    0.75
 -17   9   0    0.67    0.70
  17  -9   0    0.31    1.30
 -17   9   2    3.63    1.37
 -17  -9  -2    2.19    1.09
 -17   9   2    0.99    0.68
 -17   9   2    0.08    0.92
 -17   9   2    1.33    1.06
 -17   9   2    2.25    0.70
 -17  -9  -2    2.02    0.94
  17  -9   2    1.31    1.06
 -17  -9   2    4.77    1.79
 -17  -9   2    1.47    0.86
 -17  -9   2    1.99    0.69
 -17   9  -2    2.48    0.71
 -17  -9   2    0.05    0.51
 -17   9   4   -0.06    0.50
 -17  -9   4   -0.03    0.46
  18   9  -1   -1.13    2.28
 -18   9   1    0.93    0.85
 -18   9   1    1.79    0.71
 -18   9   1    0.04    1.02
 -18  -9  -1    0.69    0.84
  18  -9   1    0.45    1.17
 -18   9  -1    0.35    0.85
 -18  -9   1    4.81    1.62
 -18   9  -1    1.53    0.66
 -18   9   3    2.19    1.22
 -18   9   3    2.31    1.01
 -19  -9   0    0.12    0.78
 -19   9   0    0.43    0.75
 -19   9   0   -0.28    0.88
   0  10   0  218.64   26.22
   0  10   0  197.10   26.18
   0  10   0  216.24   26.17
   0 -10   0  216.28   26.17
   0 -10   0  226.26   26.17
   0 -10   0  225.41   26.24
   0  10   0  215.76   26.17
   0 -10  -2  174.86   21.20
   0 -10   2  234.72   29.29
   0 -10   2  238.63   29.19
   0  10   2  250.41   29.23
   0 -10   2  246.07   29.22
   0  10   2  246.31   29.24
   0 -10   2  248.15   29.22
   0 -10   2  220.60   29.23
   0  10   2  258.84   29.33
   0  10   2  242.77   29.25
   0  10   2  242.43   29.20
   0  10   2  230.86   29.23
   0  10   4    3.23    0.79
   0 -10   4    4.95    0.81
   0  10   4    3.56    1.01
   0 -10   4    5.36    1.12
   0 -10  -4    2.80    1.01
   0  10   4    4.80    0.97
   0  10   4    3.33    0.69
   0 -10   4    5.57    1.17
   0  10   4    4.48    1.08
   0  10   4    3.35    0.91
   0 -10   4    3.95    0.67
   0 -10   4    4.28    0.90
   0 -10   4    5.03    0.92
   0  10   6   29.56    5.48
   0  10   6   34.51    4.60
   0 -10   6   33.65    4.52
   0  10   6   28.86    4.58
   0 -10   6   35.75    4.72
   0 -10   6   38.18    4.33
   0 -10   6   36.81    4.62
   0  10   6   31.67    4.61
   0  10   6   37.51    4.38
   0  10   6   30.64    4.66
   0  10   6   34.63    5.21
   0 -10   6   31.69    4.77
  -1 -10  -1   24.23    2.90
   1 -10   1   25.84    2.96
   1  10  -1   22.69    2.99
  -1 -10  -1   24.31    2.88
   1 -10   1   23.60    2.94
  -1  10   1   24.93    2.98
   1 -10   1   21.00    2.94
  -1  10   1   23.12    2.95
  -1  10   1   23.48    3.06
  -1  10   1   22.50    3.04
  -1 -10  -1   24.28    3.03
   1  10  -1   22.28    2.90
   1 -10  -1   24.07    2.89
  -1  10  -1   24.66    2.91
  -1 -10   1   24.65    2.95
   1 -10  -1   21.86    2.97
  -1 -10   1   25.02    3.10
  -1  10  -1   22.15    2.88
  -1 -10   1   23.65    2.98
  -1 -10   1   23.11    2.94
   1  10   1   22.99    2.95
   1  10   1   23.98    2.97
   1  10   1   25.21    3.09
   1  10   1   24.38    2.98
  -1  10   3    1.72    0.67
  -1 -10  -3    1.08    0.75
  -1  10   3    1.32    0.41
   1 -10   3    1.22    0.36
  -1  10   3    1.20    0.47
  -1  10   3    0.68    0.60
   1 -10   3    0.35    0.65
   1 -10   3    1.07    0.42
   1 -10   3    0.40    0.49
   1 -10   3    1.40    0.59
  -1  10   3    0.90    0.48
   1 -10   3    0.78    0.64
  -1  10   3    1.59    0.69
   1 -10  -3    2.79    0.87
   1  10   3    0.89    0.74
  -1 -10   3    0.91    0.50
  -1 -10   3    1.72    0.40
  -1 -10   3    0.77    0.69
  -1 -10   3    1.27    0.48
   1  10   3    1.81    0.50
   1  10   3    1.35    0.42
  -1 -10   3    0.58    0.73
  -1 -10   3    1.00    0.35
   1  10   3    1.86    0.66
   1  10   3    1.40    0.83
   1  10   3    0.96    0.56
  -1  10  -3    0.74    0.69
   1 -10   5    7.37    1.23
  -1  10   5    4.13    1.58
  -1  10   5    5.19    2.14
  -1  10   5    4.68    1.43
  -1  10   5    4.06    1.44
  -1  10   5   11.73    3.65
  -1  10   5    6.03    0.96
  -1  10   5    5.86    1.53
   1 -10   5    3.46    1.31
   1 -10   5    5.84    0.88
  -1  10   5    4.68    1.45
   1 -10   5    5.31    2.14
   1 -10   5    6.65    1.46
   1  10  -5    0.70    1.18
   1 -10   5    5.11    1.80
  -1 -10  -5    6.35    1.44
  -1  10   5    3.08    1.58
   1 -10   5    7.23    1.73
   1 -10   5    5.93    2.18
   1  10   5    6.14    2.38
   1  10   5    6.99    2.02
  -1  10  -5    2.83    1.37
   1  10   5    7.01    2.54
   1  10   5    7.55    1.33
  -1 -10   5    5.69    1.23
   1  10   5    3.06    1.33
  -1 -10   5    3.69    1.39
  -1 -10   5    5.46    2.05
   1  10   5    6.44    1.40
   1  10   5    5.64    2.07
  -1 -10   5    7.12    1.89
  -1 -10   5    3.21    1.37
   1  10   5    4.23    2.82
  -1 -10   5    3.56    1.66
   1  10   5    5.38    0.94
  -1 -10   5    6.12    0.89
  -1  10   7   -1.13    1.39
  -1  10   7    0.67    2.53
   1 -10   7   -0.93    1.03
   1 -10   7    0.09    1.20
  -1  10   7   -0.70    1.23
   1  10   7    0.14    2.43
   1  10   7    0.54    1.12
  -1 -10   7    1.15    2.27
  -1 -10   7   -0.69    1.10
   1  10   7   -1.68    1.06
   2 -10   0   41.77    4.89
   2  10   0   40.10    4.91
  -2  10   0   38.24    4.91
   2 -10   0   39.20    4.89
  -2  10   0   40.97    4.96
   2 -10   0   37.36    4.94
   2  10   0   42.25    5.02
  -2 -10   0   40.90    4.90
  -2  10   0   41.14    4.90
   2  10   0   38.73    4.90
  -2 -10   0   38.81    4.88
  -2 -10   0   40.05    4.90
  -2 -10   0   41.89    5.01
  -2  10   0   40.31    4.90
  -2  10   2    0.24    0.35
   2 -10   2    0.31    0.57
  -2  10   2    0.82    0.41
  -2 -10  -2    2.22    0.71
   2 -10   2    0.55    0.86
   2 -10   2    0.38    0.31
   2 -10   2    0.34    0.37
   2 -10   2    0.56    0.51
  -2  10   2    0.52    0.55
   2 -10   2   -0.34    0.58
  -2  10   2    0.25    0.45
  -2  10   2   -0.54    0.55
   2 -10   2   -0.01    0.34
  -2 -10   2   -0.05    0.35
   2  10   2    1.01    0.63
  -2 -10   2    0.30    0.31
  -2 -10   2    0.19    0.44
   2  10   2    1.10    0.70
   2  10   2   -0.37    0.77
  -2  10  -2   -0.09    0.67
  -2 -10   2    0.14    0.32
   2  10   2    0.06    0.42
  -2 -10   2   -0.29    0.77
   2  10   2    0.86    0.49
   2  10   2    0.19    0.44
   2 -10   4    2.80    0.52
  -2  10   4    2.37    1.05
   2 -10   4    3.13    0.80
  -2  10   4    1.46    0.79
   2 -10   4    1.90    0.80
  -2  10   4    1.90    0.72
   2 -10   4    3.38    0.92
  -2  10   4    3.82    0.99
   2 -10   4    2.78    0.70
  -2  10   4    2.06    0.58
  -2  10   4    2.39    0.82
  -2 -10   4    3.19    0.65
   2  10   4    3.46    0.83
  -2 -10   4    2.55    0.82
  -2  10  -4    2.11    0.98
  -2 -10   4    2.43    0.87
   2  10   4    2.38    0.99
   2  10   4    2.22    0.56
   2  10   4    0.96    0.83
   2  10   4    2.47    0.86
  -2 -10   4    2.15    1.13
  -2 -10   4    2.88    0.51
   2  10   4    0.41    0.94
   2  10   4    1.55    0.69
  -2  10   6    6.52    2.30
   2 -10   6    1.83    1.11
   2 -10   6    3.72    1.89
   2 -10   6    0.28    0.95
  -2  10   6   -0.43    2.48
  -2  10   6    2.97    1.72
  -2  10   6    2.63    1.45
   2 -10   6    3.88    0.84
  -2  10   6    4.20    1.66
   2 -10   6    3.02    1.15
  -2  10   6    1.70    1.01
   2 -10   6    2.28    1.30
   2 -10   6    4.78    1.53
  -2 -10  -6    2.52    1.76
   2  10   6    2.15    1.39
   2  10   6    2.99    1.60
   2  10   6    2.84    1.68
   2  10   6    2.63    1.19
  -2 -10   6    2.10    1.39
  -2 -10   6    1.89    1.14
   2  10   6    6.23    2.21
   2  10   6    7.53    3.07
  -2 -10   6    3.51    1.41
   2  10   6    6.31    1.84
   2  10   6    5.58    2.06
   2  10   6    2.52    0.98
  -2 -10   6    3.45    0.85
  -3  10   1   32.21    3.70
   3 -10   1   28.06    3.67
  -3 -10  -1   31.22    3.70
   3 -10   1   28.78    3.72
  -3 -10  -1   26.47    3.49
  -3  10   1   26.52    3.70
  -3  10   1   33.08    3.78
   3 -10   1   29.04    3.92
  -3  10   1   31.74    3.73
  -3 -10   1   26.94    3.69
   3  10   1   31.65    3.91
  -3 -10   1   30.80    3.70
   3  10   1   29.96    3.74
  -3  10  -1   27.27    3.50
  -3 -10   1   31.91    3.86
   3  10   1   32.03    3.73
   3 -10   3   30.71    3.82
  -3  10   3   30.00    3.72
  -3  10   3   29.90    3.82
  -3  10   3   30.70    3.77
  -3  10   3   31.56    3.81
  -3 -10  -3   24.52    3.24
   3 -10   3   28.11    3.77
   3 -10   3   30.32    3.81
   3 -10   3   28.66    3.89
   3 -10   3   29.94    4.19
   3 -10   3   30.55    3.76
   3 -10   3   32.78    3.94
   3 -10   3   29.87    3.71
  -3  10   3   33.50    3.78
   3  10   3   31.92    4.07
  -3 -10   3   29.70    3.73
  -3 -10   3   32.25    3.80
   3  10   3   29.72    3.78
  -3  10  -3   24.45    3.19
   3  10   3   28.93    3.78
   3  10   3   27.45    3.79
  -3 -10   3   29.02    3.93
  -3 -10   3   30.70    3.80
  -3 -10   3   29.48    3.71
  -3 -10   3   31.09    3.91
   3  10   3   29.39    3.83
   3  10   3   29.74    3.72
   3  10   3   33.38    3.89
  -3  10   5    1.45    1.25
  -3 -10  -5    1.57    1.27
   3 -10   5    0.99    0.58
  -3  10   5    1.46    1.33
   3 -10   5    1.95    0.99
   3 -10   5    1.10    1.00
   3 -10   5    0.85    1.02
   3 -10   5    2.57    1.17
  -3  10   5    0.55    1.05
   3 -10   5    0.16    1.08
  -3  10   5    1.25    1.50
  -3  10   5   -0.31    2.64
  -3  10   5    0.44    0.70
   3 -10   5    0.36    0.86
   3  10   5    0.69    1.06
   3  10   5    1.59    1.10
  -3 -10   5    0.53    1.22
  -3 -10   5    0.54    0.55
  -3 -10   5   -0.19    1.06
   3  10   5    0.60    1.09
   3  10   5   -0.06    2.44
  -3 -10   5   -0.23    1.28
   3  10   5    0.64    0.89
   3  10   5    1.46    1.37
  -3 -10   5    1.15    1.10
   3  10   5   -1.19    1.39
   3  10   5    3.93    1.07
   3  10   5    1.28    0.67
  -3 -10   5    1.26    1.95
   3 -10   7    0.83    0.92
   3 -10   7    1.27    1.04
   3 -10   7    2.08    1.33
   3  10   7    2.03    1.02
   3  10   7   -1.72    2.11
   3  10   7    1.54    1.02
  -3 -10   7    1.29    1.42
   3  10   7   -1.90    1.28
   4  10   0   16.05    2.22
  -4 -10   0   17.03    2.17
   4 -10   0   14.44    2.01
  -4 -10   0   14.45    2.01
   4  10   0   15.81    2.03
  -4  10   0   15.56    1.97
  -4 -10   0   14.52    1.99
  -4  10   0   18.20    2.12
  -4  10   0   15.32    2.05
  -4  10   0   15.66    2.00
  -4  10   2   37.11    4.16
  -4  10   2   34.89    4.28
  -4  10   2   33.62    4.15
   4 -10   2   34.01    4.51
   4 -10   2   34.46    4.19
   4 -10   2   33.41    4.20
  -4  10   2   33.87    4.23
  -4  10   2   32.25    4.17
   4 -10   2   35.17    4.15
   4 -10   2   34.48    4.31
   4 -10   2   32.20    4.27
  -4  10   2   34.03    4.20
   4 -10   2   33.45    4.14
   4 -10   2   31.28    4.25
  -4 -10  -2   29.71    3.93
   4  10   2   35.73    4.42
  -4 -10   2   34.51    4.29
   4  10   2   33.89    4.20
  -4 -10   2   36.32    4.22
  -4 -10   2   33.30    4.36
  -4 -10   2   32.68    4.46
  -4 -10   2   33.60    4.13
   4  10   2   32.18    4.20
  -4 -10   2   34.79    4.15
  -4  10  -2   31.90    3.94
   4  10   2   28.53    4.20
   4  10   2   33.36    4.20
  -4 -10   2   34.66    4.32
   4  10   2   32.56    4.16
   4 -10   4    6.89    1.57
   4 -10   4    7.12    2.30
  -4 -10  -4    9.44    1.44
  -4  10   4    5.39    1.22
   4 -10   4    5.74    1.25
  -4  10   4    4.91    1.12
   4 -10   4    8.00    1.00
  -4  10   4    7.50    1.41
  -4  10   4    7.49    1.03
  -4  10   4    5.90    1.20
   4 -10   4    5.10    1.13
   4 -10   4   10.40    1.33
   4 -10   4    6.99    1.26
  -4 -10   4    6.75    1.05
  -4  10  -4    3.11    1.30
  -4 -10   4    6.43    1.27
   4  10   4    6.71    1.02
  -4 -10   4    6.66    1.21
   4  10   4    7.98    1.23
   4  10   4    6.42    1.30
   4  10   4    6.01    1.17
  -4 -10   4    8.31    1.74
   4  10   4    6.14    1.40
   4  10   4    7.66    1.20
  -4 -10   4    7.52    0.99
   4 -10   6   11.65    2.12
   4 -10   6    9.73    1.82
  -4  10   6   13.79    2.75
   4 -10   6    9.44    1.80
  -4  10   6    4.43    3.02
  -4  10   6    9.75    2.37
   4 -10   6   13.19    1.55
  -4  10   6   10.71    2.70
   4 -10   6    9.39    2.05
   4 -10   6    9.55    2.52
   4 -10   6   11.59    2.18
  -4 -10  -6    4.39    1.65
  -4 -10   6    9.50    1.56
   4  10   6    9.62    2.05
   4  10   6    9.08    1.63
   4  10   6   14.54    2.06
  -4 -10   6    9.85    2.12
   4  10   6   16.33    4.46
   4  10   6    4.85    2.02
   4  10   6   11.62    2.10
   4  10   6   10.73    1.85
   4  10   6   12.46    2.61
  -4 -10   6    8.39    2.21
  -4 -10   6   10.94    2.95
   4  10   6    7.96    3.06
  -5  10   1   19.86    2.17
  -5  10   1   15.88    2.26
   5 -10   1   17.09    2.17
  -5 -10  -1   17.34    2.38
  -5  10   1   15.01    2.09
  -5  10   1   16.87    2.10
  -5  10   1   15.65    2.12
  -5 -10  -1   17.18    2.23
   5 -10   1   16.15    2.49
  -5  10   1   14.52    2.06
  -5  10   1   14.93    2.20
  -5 -10   1   17.63    2.25
  -5 -10   1   16.12    2.30
  -5  10  -1   15.21    2.18
   5  10   1   17.22    2.33
  -5 -10   1   17.09    2.13
   5 -10  -1   13.42    2.01
  -5 -10   1   17.13    2.08
  -5 -10   1   14.01    2.19
  -5 -10   1   16.30    2.07
   5 -10   3   -0.06    0.85
   5 -10   3   -0.26    0.75
  -5  10   3    0.24    0.56
   5 -10   3    0.06    0.38
  -5  10   3   -0.32    0.45
   5 -10   3    1.45    0.59
  -5 -10  -3    0.71    0.91
  -5  10   3    0.81    0.45
  -5  10   3    0.26    0.73
   5 -10   3    0.04    0.56
   5 -10   3   -0.12    0.56
  -5  10   3    0.28    0.80
  -5  10   3   -0.08    0.73
   5 -10   3    1.28    1.31
   5  10   3   -0.59    0.63
  -5 -10   3    0.41    0.66
   5  10   3    0.67    1.19
  -5 -10   3    0.23    0.39
   5  10   3   -0.09    0.46
  -5 -10   3    0.70    0.80
  -5 -10   3   -0.76    0.64
  -5  10  -3    1.34    0.83
   5  10   3   -0.34    0.57
   5  10   3    0.26    0.62
  -5 -10   3    0.38    0.38
   5  10   3   -0.18    0.62
   5  10   3    0.28    0.89
  -5  10   5   -0.39    1.31
  -5  10   5   -1.68    1.05
  -5 -10  -5    0.19    1.17
   5 -10   5   -0.43    0.98
   5 -10   5    0.42    0.59
   5 -10   5    0.53    1.02
  -5  10   5    1.14    2.84
   5 -10   5    0.26    1.74
  -5  10   5    0.59    1.64
   5 -10   5   -0.99    0.92
  -5  10   5    1.67    1.19
  -5  10   5   -0.04    1.10
  -5  10   5   -1.66    1.26
   5 -10   5    0.11    0.91
   5 -10   5    0.16    1.11
   5 -10   5   -0.17    0.83
   5  10   5   -1.25    0.67
  -5 -10   5    1.66    1.22
  -5 -10   5    0.27    0.59
  -5 -10   5    0.32    1.05
   5  10   5    0.72    0.90
   5  10   5    0.27    1.68
  -5 -10   5   -0.42    1.41
   5  10   5    0.66    1.39
   5  10   5    1.57    1.00
   5  10   5    0.04    1.06
  -5 -10   5   -0.69    1.08
   5  10   5    2.41    1.36
   5  10   5   -0.77    1.11
   5  10   5    0.56    0.84
   5  10   5    0.76    2.21
  -5 -10   5    0.40    1.03
   5 -10   7   -0.68    0.80
   5 -10   7    0.60    1.05
   5 -10   7   -0.24    0.95
   5 -10   7   -0.11    1.57
   5  10   7    1.21    0.86
   5  10   7   -0.65    1.15
   5  10   7   -0.56    2.03
   5  10   7    1.04    0.95
   5  10   7   -0.92    0.90
  -6 -10   0    0.00    0.46
  -6 -10   0    0.55    0.87
  -6 -10   0   -0.16    0.63
  -6 -10   0    0.73    0.68
   6 -10   0    0.63    0.51
  -6  10   0    0.06    0.53
  -6  10   0    0.41    0.56
  -6  10   0   -0.16    0.75
  -6 -10  -2    2.19    1.07
   6 -10   2    3.11    1.29
  -6 -10  -2    2.80    0.91
   6 -10   2    1.65    0.66
  -6  10   2    2.33    0.50
   6 -10   2    2.10    0.67
  -6  10   2    2.09    0.53
  -6  10   2    1.76    0.52
  -6  10   2    1.78    0.70
  -6  10   2    1.71    0.66
  -6  10   2    1.54    0.64
   6 -10   2    2.38    0.80
   6  10   2    1.84    0.64
  -6 -10   2    1.30    0.45
  -6 -10   2    2.40    1.04
  -6 -10   2    3.21    0.84
   6  10   2    2.15    0.68
  -6 -10   2    2.01    0.64
  -6 -10   2    0.52    0.67
  -6 -10   2    2.26    0.58
  -6  10  -2    2.56    0.83
  -6 -10   2    1.18    0.47
   6 -10  -2    1.39    0.57
   6  10   2    1.69    0.99
  -6  10   4   32.30    3.92
   6 -10   4   32.94    3.98
  -6  10   4   31.65    4.00
   6 -10   4   24.55    4.02
   6 -10   4   33.10    3.88
  -6 -10  -4   23.25    3.41
   6 -10   4   40.11    7.13
   6 -10   4   33.34    4.17
   6 -10   4   27.43    4.00
  -6  10   4   32.90    4.08
   6  10   4   31.64    3.90
  -6  10  -4   27.64    3.52
   6  10   4   26.71    4.23
   6  10   4   36.24    4.02
  -6 -10   4   30.85    4.22
  -6 -10   4   29.95    3.85
  -6 -10   4   20.13    4.07
   6  10   4   34.75    3.98
  -6 -10   4   33.75    4.05
  -6  10   6   14.16    3.34
   6 -10   6   20.00    3.00
   6 -10   6   15.68    2.65
  -6  10   6    9.46    4.21
   6 -10   6   17.53    2.59
   6 -10   6   16.88    3.01
   6 -10   6   18.46    2.75
   6  10   6   17.29    2.64
   6  10   6   15.11    3.17
   6  10   6   17.06    3.63
   6  10   6   17.72    2.73
  -6 -10   6   13.64    2.83
  -6 -10   6   14.59    2.96
   6  10   6   22.97    3.00
   6  10   6   18.47    2.65
   7 -10   1   12.98    1.87
  -7  10   1   13.31    1.77
  -7  10   1   13.61    1.76
  -7  10   1   18.28    2.10
  -7  10   1   12.29    1.81
  -7 -10  -1   15.22    2.07
  -7 -10  -1   14.31    2.15
  -7  10   1   12.64    1.85
  -7 -10  -1   12.81    2.00
   7 -10   1   12.14    2.18
  -7  10   1   13.79    1.90
  -7  10   1   14.53    2.00
  -7  10  -1   14.12    1.97
   7  10   1   17.07    2.17
  -7  10  -1   15.37    1.97
  -7 -10   1   13.75    2.11
  -7 -10   1   12.85    1.82
  -7 -10   1   14.03    1.86
  -7 -10   1   12.19    1.80
  -7 -10   1   14.67    1.96
  -7 -10   1   14.71    1.77
  -7 -10   1   13.01    1.94
   7 -10  -1    9.89    1.75
  -7  10   3    4.75    0.89
   7 -10   3    5.07    0.83
  -7  10   3    4.46    0.91
  -7  10   3    4.11    1.04
   7 -10   3    4.93    0.89
  -7  10   3    3.32    0.74
   7 -10   3    2.37    1.69
  -7 -10  -3    4.05    1.11
  -7  10   3    4.21    1.11
   7 -10   3    3.32    1.05
  -7  10   3    4.39    0.81
   7 -10  -3    2.81    0.94
  -7 -10   3    3.58    1.05
  -7 -10   3    4.14    0.77
   7  10   3    4.04    0.87
   7  10   3    1.40    1.15
  -7  10  -3    3.63    1.07
  -7 -10   3    3.20    0.90
   7  10   3    4.65    1.03
   7  10   3    4.68    1.74
  -7 -10   3    4.79    1.13
  -7 -10   3    5.04    0.72
   7 -10   5    0.57    0.76
  -7  10   5    0.01    1.13
   7 -10   5    1.58    1.21
  -7  10   5    0.22    0.97
   7 -10   5    1.47    0.88
  -7  10   5    2.07    1.16
   7 -10   5    1.19    1.19
   7 -10   5    1.25    1.71
   7 -10   5    1.15    1.02
   7 -10   5    1.61    1.56
   7 -10   5    1.43    0.80
   7 -10   5    1.02    0.75
  -7  10   5   -1.04    1.38
  -7 -10  -5    1.59    1.36
  -7  10   5   -0.74    1.02
   7 -10   5    1.55    1.58
  -7  10   5   -0.17    2.80
  -7  10   5    0.45    1.16
  -7 -10   5    0.10    1.01
   7  10   5    2.44    1.30
   7  10   5    3.08    1.20
   7  10   5    2.10    2.00
   7  10   5   -0.75    1.01
   7  10   5    0.84    1.06
  -7 -10   5    0.99    1.21
   7  10   5    0.61    0.90
  -7 -10   5   -0.35    1.03
   7  10   5    1.73    1.40
   7  10   5    1.99    0.88
  -7  10  -5   -1.05    1.17
  -7  10  -5    1.22    1.13
   7  10   5    0.57    1.17
   7  10   5    2.66    1.08
   7  10   5    1.34    1.40
  -7 -10   5    0.56    0.71
   7 -10   7    0.61    2.67
   7 -10   7    1.61    1.25
   7 -10   7    1.86    1.30
   7  10   7    0.36    2.03
   7  10   7    0.92    1.05
   7  10   7    2.55    1.05
   7  10   7    1.37    1.33
  -8  10   0    4.03    0.90
   8 -10   0    4.88    0.88
  -8 -10   0    4.14    1.10
  -8  10   0    4.54    1.02
  -8 -10   0    4.51    1.04
  -8  10   0    3.85    0.96
   8 -10   2    7.95    1.20
   8 -10   2    7.09    1.15
  -8  10   2    6.18    0.97
  -8 -10  -2    5.40    1.41
   8 -10   2    5.41    1.70
  -8  10   2    5.66    1.41
  -8  10   2    8.34    1.19
  -8 -10  -2    5.94    1.43
  -8  10   2    4.74    1.11
  -8  10   2    6.27    1.05
  -8  10   2    5.82    1.02
  -8  10   2    7.75    1.44
   8 -10  -2    4.67    0.95
  -8 -10   2    5.82    1.01
  -8 -10   2    6.29    1.09
  -8 -10   2   10.87    1.92
  -8 -10   2    6.82    1.27
  -8  10  -2    5.80    1.25
  -8 -10   2    6.90    1.17
  -8 -10   2    5.66    1.23
   8  10   2    5.94    1.61
  -8 -10   2    6.89    0.94
  -8  10  -2    7.80    1.25
  -8  10   4   39.48    5.65
  -8  10   4   42.10    5.37
   8 -10   4   41.85    5.27
  -8  10   4   43.27    5.60
  -8  10   4   42.04    5.24
  -8  10   4   39.25    5.47
   8 -10   4   43.31    5.48
   8 -10   4   42.82    5.40
   8 -10   4   43.35    5.66
  -8 -10  -4   29.08    4.41
  -8  10   4   44.84    5.39
  -8  10   4   40.98    5.44
  -8  10   4   33.20    6.50
   8 -10   4   42.35    5.41
  -8 -10  -4   31.55    4.52
   8 -10   4   43.71    5.34
   8 -10  -4   35.96    4.29
  -8 -10   4   39.92    5.60
  -8 -10   4   40.78    5.19
   8  10   4   42.06    5.28
   8  10   4   43.78    5.74
  -8 -10   4   43.54    5.47
   8  10   4   43.33    6.12
   8  10   4   40.84    5.79
  -8 -10   4   41.27    5.48
   8  10   4   42.04    5.69
  -8  10  -4   35.51    4.61
   8  10   4   41.59    5.73
   8  10   4   45.54    5.35
  -8  10  -4   32.47    4.46
  -8 -10   4   38.11    5.64
   8 -10   6    1.79    1.31
   8 -10   6    1.08    0.75
   8 -10   6    1.69    0.79
  -8  10   6    1.39    1.44
  -8  10   6    1.28    1.44
   8 -10   6    1.64    1.53
   8 -10   6    2.68    1.10
   8 -10   6   -0.37    3.17
   8  10   6    1.19    0.81
  -8 -10   6    0.46    0.98
   8  10   6    1.43    1.08
   8  10   6    1.76    1.27
   8  10   6    2.12    1.11
   8  10   6   -0.92    1.74
  -9  10   1    2.34    0.78
  -9 -10  -1    4.48    1.20
  -9  10   1    4.22    0.73
  -9  10   1    4.90    1.11
  -9  10   1    3.07    0.86
  -9  10   1    5.52    1.15
  -9  10   1    3.62    0.92
  -9 -10  -1    5.05    1.53
   9 -10   1    3.76    1.54
   9 -10   1    5.05    0.94
  -9  10   1    3.01    0.78
  -9 -10   1    5.83    1.47
  -9  10  -1    5.31    1.03
  -9 -10   1    3.88    0.74
  -9 -10   1    3.79    0.83
  -9 -10   1    4.36    1.13
  -9  10  -1    3.41    0.94
  -9 -10   1    4.18    0.87
  -9 -10   1    4.64    0.99
  -9  10  -1    2.11    0.84
  -9 -10   1    3.96    0.89
   9  10   1    5.19    1.36
   9 -10  -1    4.52    0.87
   9 -10   3    1.56    1.05
  -9  10   3    0.51    0.98
  -9  10   3    0.74    0.80
  -9  10   3    2.15    0.64
  -9 -10  -3    1.17    1.57
  -9 -10  -3   -0.20    1.28
   9 -10   3    0.94    0.85
  -9 -10   3    2.44    1.33
  -9 -10   3    2.21    1.08
   9  10   3    0.75    1.23
  -9  10  -3    0.30    0.94
  -9 -10   3    1.23    0.98
   9  10   3    2.03    1.01
  -9  10  -3   -0.45    1.30
  -9  10  -3    1.24    1.88
  -9 -10   3    1.95    0.58
   9 -10  -3   -0.17    0.80
   9 -10   5    0.08    1.27
   9 -10   5    1.82    0.71
   9 -10   5    0.28    0.80
  -9 -10  -5   -0.34    1.61
  -9  10   5    5.58    2.32
   9 -10   5    1.51    0.99
   9 -10   5    2.01    1.71
  -9  10   5    2.73    2.47
  -9 -10  -5    0.51    1.06
  -9  10   5    2.24    1.03
  -9  10   5    1.31    0.95
  -9  10   5    1.35    1.43
  -9  10   5    2.10    1.17
  -9  10  -5    2.27    1.02
  -9 -10   5    1.16    0.83
   9  10   5    1.58    1.50
   9  10   5    0.61    1.21
   9  10   5    3.76    1.91
  -9 -10   5    1.15    1.01
   9  10   5    3.28    1.36
   9  10   5    1.86    1.07
  -9  10  -5    0.63    1.42
  -9 -10   5   -0.37    0.97
   9 -10   7    0.38    1.86
   9  10   7    0.04    0.57
 -10  10   0   24.69    3.29
  10 -10   0   22.93    3.62
 -10 -10   0   23.67    3.51
  10 -10   0   25.60    3.13
 -10  10   0   23.45    3.26
 -10  10   0   24.70    3.23
 -10 -10   0   23.64    3.24
 -10  10   2    4.02    0.99
 -10 -10  -2   -1.41    1.95
 -10  10   2    4.02    1.31
  10 -10   2    2.50    1.88
 -10  10   2    2.65    0.92
 -10  10   2    2.22    0.92
 -10  10   2    2.82    0.65
 -10  10   2    1.95    0.82
 -10 -10  -2    2.15    1.32
  10 -10   2    2.51    1.00
 -10 -10   2    2.53    0.93
  10  10   2    1.66    1.76
 -10  10  -2    1.94    1.08
 -10 -10   2    2.64    0.91
 -10 -10   2    4.42    1.19
 -10 -10   2    4.00    0.69
 -10 -10   2    3.22    0.93
  10 -10  -2    2.43    0.90
 -10  10  -2    2.38    1.05
 -10 -10   2    2.99    0.98
 -10 -10  -4   31.48    3.81
 -10  10   4   36.31    4.69
  10 -10   4   35.03    4.61
 -10  10   4   38.19    4.47
  10 -10   4   42.23    4.77
 -10  10   4   27.59    5.51
  10 -10   4   32.85    4.74
  10 -10   4   37.99    4.79
 -10  10   4   31.80    4.82
 -10  10   4   39.84    4.67
 -10  10   4   34.82    4.90
  10 -10   4   33.07    5.40
 -10  10   4   34.05    4.64
 -10  10   4   37.01    4.69
 -10 -10   4   31.64    4.78
 -10 -10   4   37.76    4.61
  10  10   4   31.58    5.27
 -10 -10   4   33.83    4.43
  10  10   4   33.79    4.55
 -10  10  -4   27.69    3.88
 -10 -10   4   35.10    4.59
 -10 -10   4   33.36    4.76
  10  10   4   38.24    4.69
 -10  10  -4   26.49    4.10
  10  10   4   35.63    4.90
 -10  10   6    2.41    1.49
  10 -10   6    5.93    1.55
  10 -10   6   11.08    1.64
  10 -10   6   -0.22    1.92
  10 -10   6    4.20    1.30
 -10  10   6    7.48    1.78
  10  10   6    3.07    1.70
 -10  10  -6    3.89    1.93
  10  10   6    6.17    1.77
  10  10   6    4.23    1.64
 -10 -10   6    4.12    1.05
  10  10   6    5.76    1.63
  11 -10   1   21.57    3.47
 -11 -10  -1   21.16    2.51
 -11  10   1   20.19    2.71
 -11  10   1   20.45    2.80
 -11  10   1   12.68    2.74
 -11  10   1   19.20    2.50
  11 -10   1   25.76    2.70
 -11 -10  -1   19.86    3.13
 -11 -10   1   14.78    2.56
  11 -10  -1   11.59    2.72
  11  10   1   18.40    3.12
 -11 -10   1   23.05    2.54
  11 -10  -1   16.24    2.20
 -11 -10   1   21.97    2.89
 -11  10  -1   10.59    2.22
 -11  10  -1   19.79    2.29
 -11  10   3    1.93    0.77
 -11  10   3    2.92    1.24
 -11  10   3    2.53    1.19
 -11  10   3    2.47    0.90
 -11  10   3    2.46    1.07
 -11  10   3    2.97    1.01
 -11  10   3    0.98    0.90
 -11 -10  -3    4.78    1.82
  11 -10   3    3.04    1.17
 -11  10   3    2.65    2.63
  11 -10   3    4.26    1.49
 -11 -10  -3    4.99    1.81
 -11  10   3    2.37    1.11
  11  10   3    3.10    1.29
 -11 -10   3    1.80    1.26
 -11 -10   3    2.62    0.70
 -11  10  -3    3.67    1.57
 -11  10  -3    4.08    1.36
 -11 -10   3    1.36    1.08
 -11 -10   3    6.09    1.65
 -11 -10   3    4.70    2.17
  11  10   3    2.40    1.12
 -11 -10   3    2.01    1.12
 -11  10  -3    7.19    1.72
 -11  10   5    2.00    0.94
  11 -10   5    2.12    1.11
 -11  10   5    1.65    1.23
  11 -10   5    2.17    0.69
  11 -10   5    2.24    1.38
 -11 -10  -5    2.06    0.95
 -11  10   5    2.12    1.17
  11 -10   5    1.74    0.99
  11 -10   5    0.22    2.74
  11  10   5   -1.54    1.47
 -11 -10   5    2.71    1.01
 -11 -10   5    1.92    1.03
  11  10   5    0.08    1.05
 -11  10  -5    2.79    1.25
  11  10   5    0.35    1.65
  11  10   5    3.49    1.72
 -12  10   0   11.44    1.82
 -12  10   0    8.95    1.79
  12 -10   0   12.42    1.80
 -12 -10   0   12.81    2.02
 -12  10   2    1.94    0.70
  12 -10   2    1.09    1.25
 -12  10   2    2.94    1.46
  12 -10   2    3.70    1.13
 -12  10   2    2.20    1.38
 -12  10   2    2.43    0.90
 -12 -10  -2    0.82    1.30
 -12  10   2    1.11    1.25
 -12  10   2    0.87    1.34
 -12 -10  -2    2.09    0.93
 -12  10   2    3.22    1.29
 -12  10   2    2.06    0.92
 -12  10   2    2.35    2.39
 -12  10   2    1.57    1.13
 -12  10   2    1.58    0.83
 -12 -10   2    3.65    2.09
 -12 -10   2    0.80    0.78
 -12 -10   2    2.43    1.73
 -12  10  -2    2.18    1.01
 -12  10  -2    1.15    0.90
 -12 -10   2    1.48    0.74
 -12 -10   2    1.44    1.01
 -12 -10   2    2.65    1.18
 -12 -10   2    2.39    1.23
 -12 -10   2    0.66    1.12
 -12 -10   2    1.53    1.25
 -12 -10  -4    9.24    1.87
 -12  10   4   14.99    2.23
  12 -10   4   10.42    2.01
 -12  10   4   15.44    2.19
  12 -10   4   12.18    2.19
 -12 -10  -4    9.01    2.48
 -12  10   4   14.79    2.31
  12 -10   4    9.63    2.96
 -12  10   4   11.96    1.73
 -12  10   4   14.77    2.11
 -12  10   4   15.72    2.63
 -12  10   4    5.77    2.86
 -12  10   4   10.95    2.30
 -12 -10   4    5.64    1.94
 -12 -10   4   11.25    1.71
 -12  10  -4   10.59    2.84
  12  10   4   12.19    3.10
 -12 -10   4   15.96    2.41
 -12 -10   4   10.65    2.12
 -12 -10   4   14.55    2.10
  12  10   4   11.32    2.60
  12  10   4   13.17    2.14
 -12  10  -4   10.41    2.12
 -13  10   1   12.55    3.02
 -13  10   1    8.30    2.43
  13 -10   1   13.80    1.98
 -13  10   1   13.53    2.16
 -13  10   1   13.31    2.16
 -13  10   1   11.61    2.43
 -13 -10  -1   15.21    2.43
 -13  10   1   10.36    2.06
 -13 -10  -1   10.38    3.22
 -13  10   1   13.45    1.99
  13 -10   1   10.84    2.43
 -13 -10  -1   14.13    2.48
 -13 -10   1   13.67    2.64
 -13  10  -1   12.46    2.56
 -13 -10   1   11.21    2.40
  13 -10  -1    8.17    2.64
 -13  10  -1   16.30    2.25
 -13 -10   1   11.36    2.55
 -13 -10   1   15.83    2.30
  13 -10   3    1.66    1.21
 -13  10   3    2.71    1.34
 -13 -10  -3    3.81    1.00
 -13  10   3    2.76    2.29
  13 -10   3    3.80    1.30
 -13  10   3    2.09    1.21
 -13  10   3    1.86    1.16
 -13  10   3    2.60    0.83
 -13 -10  -3    5.78    1.88
 -13  10   3    0.94    0.98
  13 -10   3    0.50    1.62
 -13  10   3    4.27    1.37
 -13  10   3    4.12    1.67
 -13 -10   3    3.70    0.87
 -13 -10   3    2.60    1.10
 -13 -10   3    2.35    1.17
 -13  10  -3    3.00    1.56
 -13  10  -3    3.33    0.93
 -13 -10   3    4.56    1.64
 -13 -10   3    1.64    1.06
 -13 -10   3    3.40    1.74
  13 -10   5    2.42    1.30
 -13 -10  -5    2.70    0.79
 -13  10   5    1.43    1.26
 -13  10   5   -0.41    0.93
 -13  10   5    1.74    0.94
  13 -10   5    1.29    0.90
 -13  10  -5    0.90    1.11
 -13 -10   5    0.15    1.07
  13  10   5    0.49    1.42
 -13 -10   5    1.48    0.93
  13  10   5    1.47    1.79
  14 -10   0   18.34    2.73
 -14 -10   0   16.22    2.74
 -14 -10   0   11.69    2.47
 -14  10   0   17.00    2.50
 -14  10   0   18.00    2.87
 -14 -10   0   17.35    2.86
 -14 -10   0   16.82    4.23
 -14  10   0   16.41    2.67
 -14  10   0   20.56    2.97
 -14 -10  -2    4.62    1.74
 -14  10   2    6.02    2.03
 -14  10   2    7.66    1.78
 -14  10   2    6.12    2.61
 -14  10   2    6.94    1.36
 -14 -10  -2    8.98    1.84
  14 -10   2    4.67    1.94
 -14  10   2    9.38    2.45
 -14  10   2    6.69    1.85
 -14  10   2    6.32    1.80
 -14  10   2    7.07    1.81
 -14  10   2    6.99    1.23
 -14  10   2    6.99    1.82
  14 -10   2    4.90    1.47
 -14 -10   2    8.60    2.26
 -14 -10   2    2.25    1.35
 -14 -10   2    8.38    1.96
 -14 -10   2    7.30    1.26
 -14 -10   2    7.78    2.15
 -14  10  -2    4.93    1.46
 -14  10  -2    5.67    1.61
  14 -10   4    6.33    2.20
 -14  10   4    5.70    1.77
  14 -10   4    8.37    1.69
 -14  10   4    7.88    1.65
 -14  10   4    4.15    1.37
 -14 -10  -4    6.10    1.44
 -14  10   4    1.38    2.30
 -14  10   4    8.11    2.28
 -14 -10   4    7.05    1.61
 -14  10  -4    7.50    2.49
 -14  10  -4    6.12    1.68
  14  10   4    6.51    2.38
 -14 -10   4    5.36    2.00
 -14 -10   4    4.57    1.63
 -15 -10  -1    2.63    1.25
 -15  10   1    4.00    1.50
  15 -10   1    5.42    1.75
 -15  10   1    2.72    1.77
 -15  10   1    1.76    0.75
 -15  10   1    1.90    1.15
 -15 -10  -1    2.42    1.15
 -15  10   1    1.58    0.98
 -15  10   1    2.55    1.40
 -15 -10  -1    3.47    1.03
 -15  10   1    1.21    0.75
 -15 -10   1    1.83    0.85
 -15  10  -1    1.92    1.17
 -15 -10   1    3.79    1.55
 -15 -10   1    2.56    1.36
 -15  10  -1    5.39    1.62
  15 -10  -1    4.85    2.02
 -15 -10  -3    3.22    0.97
 -15  10   3    3.60    1.42
 -15  10   3    2.87    1.11
 -15  10   3    2.54    1.26
 -15  10   3    4.79    1.63
 -15  10   3    4.40    1.23
  15 -10   3    5.21    2.17
  15 -10   3    6.28    1.92
 -15  10   3    4.91    2.22
 -15  10  -3    5.61    1.47
 -15 -10   3    2.69    1.10
 -15 -10   3    5.56    1.60
 -15 -10   3    1.94    0.97
 -15 -10   3    2.23    1.05
 -16  10   0    1.51    0.94
  16 -10   0    2.47    1.12
 -16 -10   0    0.08    1.08
 -16 -10   0    0.16    1.27
 -16  10   0    1.01    0.86
 -16 -10   0    0.52    0.78
 -16  10   0    0.42    1.12
 -16  10   0    1.70    0.71
 -16  10   2    7.83    2.05
 -16  10   2    7.67    1.72
 -16  10   2    8.18    1.77
 -16 -10  -2    6.45    2.64
 -16  10   2    7.23    2.38
 -16 -10  -2    7.15    1.80
 -16  10   2   10.82    2.20
  16 -10   2    9.66    2.15
 -16 -10   2    8.10    2.11
 -16  10  -2    8.85    1.65
 -16 -10   2    8.01    1.85
 -16 -10   2    9.12    2.03
 -16  10   4    2.44    1.29
  16 -10   4    3.70    1.29
 -16  10   4    6.32    2.49
 -16  10   4    5.03    1.44
  16 -10   4    4.14    1.24
 -16  10   4    4.89    2.04
 -16  10   4    4.20    1.48
 -16 -10  -4    4.19    1.23
 -16  10  -4    3.28    1.07
 -16 -10   4    4.73    1.52
 -16 -10   4    3.75    2.00
 -16 -10   4    4.49    2.03
 -16 -10   4    3.45    1.47
 -16  10  -4    2.60    1.51
  16  10   4    3.79    1.42
  17 -10   1    1.57    1.05
 -17  10   1    6.13    1.46
 -17  10   1    1.19    0.95
 -17 -10  -1    3.00    1.03
 -17  10   1    3.67    1.34
 -17 -10  -1    2.72    0.98
 -17  10   1    0.64    1.14
  17  10  -1    0.30    1.55
 -17  10  -1    2.94    1.29
 -17 -10   1    2.49    0.81
 -17  10  -1    5.17    1.48
 -17  10   3    0.09    0.67
 -17  10   3   -0.15    0.97
 -17 -10  -3    0.27    0.73
 -17  10   3    0.40    0.89
 -17  10   3   -0.18    0.78
 -17  10   3    1.12    1.13
 -17  10   3   -1.25    0.99
  17 -10   3    0.24    0.92
 -17  10   3    1.09    0.81
 -17  10  -3    0.60    0.66
 -17 -10   3    1.69    1.04
 -17 -10   3    0.36    0.78
 -17 -10   3    0.02    0.70
 -17 -10   3   -0.72    0.96
 -17 -10   3    0.18    0.76
 -18 -10   0    9.93    1.89
 -18  10   0    8.62    1.98
 -18  10   0    8.49    1.66
 -18 -10  -2    8.65    2.24
 -18  10   2    9.06    1.66
  18 -10   2   10.44    1.95
 -18  10   2    7.48    2.12
 -18  10   2    7.35    1.78
  18  10  -2    5.21    2.11
 -18 -10  -2    7.97    1.73
 -18  10  -2    6.37    1.57
 -18 -10   2    8.94    1.84
 -18 -10   2    5.70    2.08
 -19  10   1    4.68    1.33
 -19  10   1    3.12    1.80
 -19 -10  -1    2.49    1.18
 -19 -10   1    5.77    1.67
 -19  10  -1    4.01    1.58
   0  11  -1    0.04    0.47
   0 -11   1   -0.11    0.33
   0  11   1    0.48    0.52
   0 -11   1   -1.04    0.57
   0  11   1    0.08    0.37
   0  11   1   -0.40    0.59
   0 -11  -1    0.06    0.55
   0 -11   1    0.29    0.32
   0 -11  -3   -0.32    0.80
   0 -11   3    0.31    0.49
   0  11   3    0.28    0.51
   0 -11   3   -0.98    0.61
   0 -11   3    0.47    0.73
   0  11   3    0.85    0.42
   0 -11   3   -0.06    0.44
   0 -11   3    0.28    0.37
   0  11   3    0.30    0.49
   0  11   3   -0.02    0.66
   0  11   3   -0.27    0.74
   0  11   3    0.53    0.65
   0 -11   3   -0.24    0.33
   0 -11   5   -0.84    1.05
   0  11  -5   -1.07    1.17
   0  11   5   -1.19    2.84
   0 -11   5    1.27    1.12
   0 -11   5    0.23    0.86
   0 -11  -5    1.17    1.31
   0  11   5   -0.02    1.19
   0 -11   5   -0.30    0.49
   0 -11   5    0.74    2.06
   0  11   5   -0.32    1.31
   0 -11   5    0.06    1.36
   0  11   5   -0.03    1.21
   0 -11   5    0.58    1.07
   0  11   5    0.58    0.67
   0  11   5   -2.45    1.13
   0 -11   5   -0.55    1.15
   0  11   5   -0.90    1.15
   0  11   5   -1.06    1.02
   0  11   7    0.02    2.21
   0 -11   7   -0.75    1.18
   0 -11   7    0.31    1.41
   0  11   7   -1.38    1.10
   0  11   7   -1.83    1.13
   0 -11   7    1.17    1.06
  -1 -11   0  163.49   20.18
  -1  11   0  160.54   20.19
   1  11   0  174.38   20.26
   1  11   0  162.45   20.20
   1 -11   0  169.98   20.19
   1 -11   0  157.13   20.18
  -1  11   0  163.01   20.19
  -1 -11   0  173.44   20.27
   1 -11   0  175.82   20.26
   1  11   0  164.82   20.19
  -1 -11   0  161.01   20.19
  -1  11   0  176.20   20.25
   1 -11   2   10.56    1.65
   1 -11   2   10.93    1.76
  -1  11   2   12.98    1.62
   1 -11   2   11.35    1.97
   1 -11   2   12.74    1.64
  -1  11   2   13.52    1.72
  -1 -11  -2   10.97    1.53
   1 -11   2   12.92    1.61
  -1  11   2   12.40    1.67
   1 -11   2   13.73    1.78
  -1  11   2   12.71    1.72
   1 -11   2   11.54    1.60
  -1 -11   2   13.14    1.65
   1 -11  -2    9.34    1.52
   1  11   2   10.62    1.65
  -1 -11   2   12.52    1.68
  -1 -11   2   14.02    1.79
   1  11   2   11.77    1.86
  -1 -11   2   11.68    1.61
   1  11   2   12.34    1.74
  -1  11  -2    9.31    1.52
  -1 -11   2   11.75    1.80
   1  11   2   17.30    1.74
   1  11   2   11.97    1.66
   1  11   2   15.22    1.66
  -1 -11   2   12.52    1.58
  -1 -11  -4   22.00    2.74
   1 -11   4   24.89    3.38
   1 -11   4   27.38    3.28
   1 -11   4   26.54    3.44
  -1  11   4   26.37    3.31
   1 -11   4   25.38    3.60
   1 -11   4   26.43    3.47
  -1  11   4   26.44    3.39
  -1  11   4   26.37    3.48
  -1  11   4   25.10    3.48
  -1  11   4   24.90    3.41
   1 -11   4   25.98    3.42
  -1  11   4   27.35    3.47
  -1 -11   4   26.53    3.29
   1  11   4   27.14    3.52
  -1 -11   4   28.06    3.63
   1 -11  -4   22.69    2.82
  -1 -11   4   26.24    3.46
  -1 -11   4   27.40    3.46
   1  11   4   26.85    3.47
   1  11   4   27.15    3.46
   1  11   4   26.36    3.32
  -1 -11   4   26.78    3.36
  -1  11  -4   15.06    2.66
  -1  11   6    1.36    1.30
  -1 -11  -6   -0.77    1.86
   1 -11   6    0.81    1.23
   1 -11   6    1.02    0.76
  -1  11   6   -0.43    1.52
  -1  11   6    1.39    1.29
   1 -11   6   -0.21    1.07
  -1  11   6   -0.60    2.45
  -1  11   6    1.47    0.98
  -1  11   6    1.70    1.66
   1 -11   6    1.34    0.95
   1 -11   6    0.59    1.05
   1  11   6   -2.21    1.36
  -1 -11   6    1.44    1.22
   1  11   6   -0.96    0.91
  -1 -11   6    0.73    1.19
   1  11   6    2.12    2.44
   1  11   6    1.09    1.52
   1  11   6    0.09    1.19
   1  11   6    2.20    1.64
  -1 -11   6   -0.37    0.97
   1  11   6    1.02    1.11
  -1 -11   6    0.82    0.74
   1  11   6    0.11    1.52
  -1 -11   6    1.69    1.37
   2 -11   1   23.30    3.09
  -2  11   1   21.59    3.09
  -2 -11  -1   28.25    3.57
   2  11  -1   27.87    3.58
  -2  11   1   23.40    3.13
  -2 -11  -1   23.82    3.56
  -2 -11  -1   29.78    3.64
   2 -11   1   25.64    3.11
   2 -11   1   24.49    3.06
  -2  11   1   25.24    3.22
  -2 -11   1   23.42    3.08
  -2 -11   1   26.80    3.09
   2  11   1   27.98    3.27
  -2 -11   1   26.50    3.27
   2  11   1   28.31    3.15
  -2 -11   1   20.22    3.45
  -2  11  -1   27.78    3.47
   2  11   1   24.82    3.13
  -2 -11  -3   11.98    1.69
  -2  11   3   13.28    1.57
   2 -11   3   11.17    1.48
   2 -11   3   11.65    1.72
   2 -11   3   12.86    1.59
   2 -11   3   15.23    1.67
  -2  11   3   11.25    1.58
  -2  11   3   13.01    1.64
  -2  11   3    9.35    1.48
  -2  11   3   12.07    1.67
   2 -11   3    8.62    1.52
   2 -11   3   11.63    1.67
   2  11   3   10.59    1.85
   2 -11  -3    7.63    2.11
  -2 -11   3   10.62    1.46
   2  11   3   12.29    1.64
  -2  11  -3   10.82    1.70
   2  11   3   11.05    1.68
   2  11   3   11.18    1.61
   2  11   3   11.30    1.58
   2  11   3   11.49    1.51
  -2 -11   3   11.34    1.60
  -2 -11   3   12.73    1.54
  -2 -11   3   12.77    1.78
  -2 -11   3   12.94    1.61
   2 -11   5   35.76    4.54
  -2  11   5   32.18    4.33
  -2  11   5   33.48    5.57
   2 -11   5   36.85    4.59
   2 -11   5   31.16    4.78
   2 -11   5   34.29    4.59
  -2  11   5   33.85    4.86
   2 -11   5   37.00    4.28
  -2  11   5   36.31    4.75
   2 -11   5   33.67    4.67
  -2  11   5   32.17    4.49
  -2  11   5   30.93    4.51
  -2 -11  -5   27.95    3.77
  -2  11   5   29.47    4.54
  -2  11   5   34.95    4.78
  -2 -11   5   39.10    4.91
   2  11   5   32.40    4.85
   2  11   5   36.01    4.52
   2  11   5   36.31    4.64
  -2 -11   5   35.92    4.57
   2  11   5   36.45    4.53
   2  11   5   34.49    4.61
   2  11   5   34.65    5.35
  -2 -11   5   35.37    4.28
  -2 -11   5   34.19    4.77
  -2 -11   5   33.56    4.84
  -2 -11   5   28.55    4.73
  -2  11  -5   25.96    3.81
   2  11   5   34.51    4.55
   2  11   5   32.52    5.04
   2  11   5   36.70    4.33
  -2 -11   5   34.59    4.49
  -2  11   7    2.87    2.43
   2 -11   7    5.99    1.78
   2 -11   7    5.95    1.75
  -2  11   7    2.34    1.37
   2  11   7    1.93    2.16
   2  11   7    4.72    1.67
   2  11   7    2.28    1.19
  -2 -11   7    5.38    2.31
   2  11   7    1.73    1.66
   3 -11   0    2.14    0.60
  -3 -11   0    3.89    0.80
   3  11   0    3.69    0.64
  -3 -11   0    3.56    0.57
  -3  11   0    3.00    0.61
   3  11   0    3.47    0.86
  -3  11   0    3.77    0.55
   3 -11   2    3.66    0.77
  -3 -11  -2    2.83    0.88
  -3  11   2    4.18    0.70
  -3  11   2    3.91    0.64
  -3  11   2    3.54    0.91
   3 -11   2    4.00    0.69
   3 -11   2    2.47    0.58
   3 -11   2    3.39    0.62
   3 -11   2    3.59    0.92
   3 -11   2    3.04    1.10
   3 -11   2    2.88    0.86
  -3  11   2    4.04    0.78
  -3  11   2    3.00    0.66
  -3  11   2    4.46    0.81
   3 -11   2    3.18    0.80
   3  11   2    4.67    0.80
   3  11   2    4.55    0.81
  -3 -11   2    3.02    0.66
   3  11   2    3.12    0.72
  -3 -11   2    4.72    0.65
  -3 -11   2    3.06    0.95
   3  11   2    3.99    0.97
  -3 -11   2    3.80    0.59
  -3  11  -2    3.01    0.81
   3  11   2    4.49    0.69
   3  11   2    3.49    1.01
   3 -11   4    4.60    0.96
  -3  11   4    2.71    0.90
  -3  11   4    2.85    0.95
   3 -11   4    3.20    0.97
  -3  11   4    1.63    0.85
   3 -11   4    3.18    0.58
   3 -11   4    2.85    1.04
  -3 -11  -4    1.48    1.05
   3 -11   4    2.43    0.83
  -3  11   4    3.04    0.66
  -3  11   4    1.44    1.09
  -3 -11   4    2.23    0.65
   3  11   4    2.37    1.07
  -3 -11   4    3.65    0.93
   3  11   4    2.05    1.08
   3  11   4    3.84    0.69
   3  11   4    2.65    0.91
  -3 -11   4    3.86    0.58
  -3  11  -4    1.53    0.99
   3  11   4    0.48    1.04
  -3 -11   4    3.25    1.44
   3  11   4    2.39    0.87
  -3 -11   4    2.41    0.99
   3  11   4    2.44    0.86
  -3  11   6    0.20    1.47
  -3  11   6   -2.56    1.18
   3 -11   6    0.46    1.16
   3 -11   6   -0.06    0.90
   3 -11   6    0.38    1.81
  -3  11   6    0.18    1.44
  -3  11   6    1.14    1.79
   3 -11   6    0.55    1.20
   3 -11   6   -0.95    0.79
  -3  11   6    0.50    2.52
   3 -11   6   -1.49    0.95
  -3 -11  -6   -2.01    1.54
   3 -11   6    0.10    0.82
   3  11   6   -1.75    0.97
   3  11   6   -0.92    1.56
   3  11   6   -1.27    1.20
   3  11   6   -0.38    0.96
   3  11   6    1.33    1.13
   3  11   6   -2.42    2.13
   3  11   6    2.28    1.54
  -3 -11   6   -0.80    1.57
   3  11   6   -0.01    0.87
  -3 -11   6   -0.74    1.16
  -3 -11   6    0.62    0.96
  -3 -11   6    0.33    0.79
   3  11   6    1.14    1.38
  -4  11   1   62.91    8.18
   4 -11   1   70.21    8.40
  -4  11   1   69.44    8.24
  -4 -11  -1   59.73    7.84
   4 -11   1   63.20    8.21
  -4  11   1   65.42    8.18
  -4  11   1   66.32    8.17
  -4  11   1   70.95    8.16
  -4  11   1   70.03    8.14
  -4 -11  -1   65.23    7.92
  -4 -11   1   66.54    8.16
  -4 -11   1   68.19    8.13
  -4 -11   1   67.20    8.30
  -4 -11   1   67.75    8.28
  -4  11  -1   65.32    7.83
  -4 -11   1   67.34    8.17
   4  11   1   61.66    8.18
  -4 -11   1   64.07    8.24
   4 -11  -1   63.84    7.75
   4  11   1   69.67    8.32
   4 -11   3   14.13    1.71
  -4  11   3    8.20    1.38
  -4  11   3   12.00    1.45
   4 -11   3    8.24    1.39
   4 -11   3    8.43    1.46
   4 -11   3    9.84    1.32
   4 -11   3    9.91    1.59
   4 -11   3    8.20    1.41
   4 -11   3   11.76    2.21
  -4 -11  -3   10.20    1.65
  -4  11   3    9.66    1.34
  -4  11   3    9.91    1.48
  -4  11   3   10.84    1.56
   4 -11   3   11.82    1.60
   4  11   3    9.25    1.46
   4  11   3   12.91    1.37
   4  11   3    9.45    1.46
  -4 -11   3   10.91    1.47
  -4 -11   3    9.40    1.31
   4  11   3    8.78    1.43
  -4 -11   3   11.86    1.74
  -4 -11   3   11.30    1.48
   4  11   3    9.39    1.58
   4  11   3   10.49    1.52
  -4 -11   3    9.06    1.34
   4  11   3   12.33    1.95
  -4  11  -3   10.23    1.67
   4 -11   5    6.67    1.71
   4 -11   5    1.38    0.98
  -4  11   5    3.16    1.27
  -4  11   5    3.94    1.39
   4 -11   5    5.87    2.21
  -4  11   5    2.34    1.20
  -4 -11  -5    3.75    1.42
  -4  11   5    2.82    2.78
   4 -11   5    2.41    1.04
   4 -11   5    3.37    1.13
   4 -11   5    3.47    1.28
   4 -11   5    4.00    0.74
  -4  11   5    2.78    1.37
  -4  11   5    1.55    1.53
  -4  11   5    4.01    0.95
   4  11   5    3.73    1.12
  -4 -11   5    3.06    0.71
   4  11   5    3.19    0.85
   4  11   5    3.44    1.25
  -4 -11   5    3.37    1.18
   4  11   5    8.33    2.26
  -4 -11   5    4.39    1.79
   4  11   5    1.08    0.99
  -4 -11   5    3.90    1.28
   4  11   5    1.06    2.25
   4  11   5    2.67    1.16
   4  11   5    2.07    1.05
  -4 -11   5    3.14    1.39
   4  11   5    3.31    1.43
   4 -11   7    5.98    1.68
   4 -11   7    7.14    1.51
  -4  11   7    1.98    3.30
   4 -11   7    5.75    2.12
   4  11   7    3.03    1.33
   4  11   7    4.13    1.42
   4  11   7    2.79    2.21
   4  11   7    5.97    1.59
  -5 -11   0   27.92    3.71
  -5 -11   0   26.85    3.59
  -5 -11   0   31.13    3.80
  -5  11   0   27.73    3.60
   5  11   0   30.62    3.75
  -5  11   0   26.90    3.71
  -5 -11   0   27.48    3.72
  -5  11   0   32.44    3.73
   5 -11   0   28.88    3.62
  -5  11   2    1.07    0.58
   5 -11   2    1.18    1.03
  -5  11   2   -0.20    0.44
   5 -11   2    1.21    0.82
  -5 -11  -2   -0.05    0.79
  -5  11   2    1.10    0.67
   5 -11   2    0.60    0.67
  -5  11   2    2.02    0.50
   5 -11   2    0.48    0.45
  -5  11   2    0.16    0.44
  -5  11   2    0.52    0.67
   5 -11   2    1.34    0.57
  -5 -11   2    0.77    0.97
  -5 -11   2    1.10    0.79
   5  11   2    1.59    0.92
  -5 -11   2    1.34    0.61
   5  11   2    1.05    0.58
  -5 -11   2    0.59    0.98
   5  11   2    0.12    0.58
  -5 -11   2    0.99    0.39
   5  11   2   -0.50    0.67
  -5 -11   2    0.67    0.41
  -5 -11   2    0.24    0.67
  -5  11  -2    0.02    0.67
   5 -11   4    1.28    0.53
  -5  11   4    0.31    0.98
  -5 -11  -4    1.68    1.11
  -5  11   4    0.90    0.67
  -5  11   4    1.90    0.96
   5 -11   4    0.62    1.00
   5 -11   4   -1.54    1.02
   5 -11   4    1.82    0.98
   5 -11   4    1.49    2.54
   5 -11   4   -0.80    0.92
   5 -11   4    0.55    1.39
   5  11   4    1.60    1.22
  -5  11  -4    1.59    1.04
  -5 -11   4    0.96    0.51
  -5 -11   4    1.67    0.94
   5  11   4    0.69    0.63
  -5 -11   4    1.76    1.77
   5  11   4    0.85    0.82
   5  11   4   -0.41    0.98
   5  11   4    0.57    1.27
   5  11   4    1.90    0.90
   5 -11   6    0.19    1.08
   5 -11   6    2.14    0.93
   5 -11   6    0.36    0.89
   5 -11   6    0.58    0.76
  -5  11   6   -0.66    1.40
  -5  11   6    0.54    2.56
  -5  11   6    0.62    2.45
  -5 -11   6    0.14    1.03
   5  11   6    0.40    1.57
   5  11   6    0.76    0.95
   5  11   6    1.43    1.38
   5  11   6    2.52    2.22
  -5 -11   6    0.38    1.34
   5  11   6    0.59    0.83
  -5 -11   6    0.08    1.12
   5  11   6    1.44    1.05
  -6  11   1   42.87    5.12
  -6  11   1   41.73    5.10
   6 -11   1   41.95    5.35
  -6 -11  -1   37.85    5.18
  -6  11   1   40.33    5.01
  -6  11   1   41.41    5.14
  -6  11   1   43.47    5.06
  -6 -11  -1   37.80    5.16
   6 -11   1   37.44    5.03
  -6  11   1   40.44    5.02
  -6 -11  -1   43.67    5.29
  -6  11   1   40.64    4.98
  -6  11   1   41.98    4.97
  -6  11  -1   43.17    5.13
  -6  11  -1   39.99    5.14
  -6 -11   1   43.96    5.23
  -6 -11   1   40.13    5.16
   6 -11  -1   42.24    5.05
  -6 -11   1   41.10    5.03
   6  11   1   39.93    5.22
  -6 -11   1   36.63    4.99
  -6 -11   1   38.23    5.10
  -6 -11   1   40.18    4.96
  -6 -11   1   39.18    5.08
  -6  11   3   22.07    2.65
  -6  11   3   18.04    2.79
   6 -11   3   17.81    3.24
   6 -11   3   26.15    2.80
   6 -11   3   22.37    2.81
  -6  11   3   19.27    2.65
  -6  11   3   23.78    2.78
  -6 -11  -3   25.45    3.21
   6 -11   3   20.81    2.61
  -6  11   3   23.95    2.70
  -6  11   3   21.19    2.62
   6  11   3   19.09    2.72
   6  11   3   20.74    2.65
  -6 -11   3   21.65    2.62
  -6 -11   3   20.80    2.87
   6  11   3   15.01    2.75
  -6 -11   3   18.69    2.71
  -6 -11   3   21.01    2.58
   6  11   3   19.15    2.66
  -6  11  -3   21.03    3.07
   6  11   3   17.98    3.05
  -6 -11   3   18.54    2.70
  -6  11   5    4.52    1.78
   6 -11   5    6.08    1.90
   6 -11   5    6.68    1.10
  -6  11   5    3.72    1.54
  -6  11   5    4.64    1.33
  -6  11   5    3.00    2.76
  -6  11   5    5.25    1.55
   6 -11   5    3.69    1.20
   6 -11   5    6.98    1.48
   6 -11   5    8.82    2.13
   6 -11   5    6.96    2.17
  -6  11   5    6.08    2.27
  -6  11   5    6.59    2.34
   6 -11   5    5.46    1.64
   6 -11   5    8.76    1.52
   6 -11   5    5.78    2.62
  -6 -11  -5    6.55    1.79
  -6  11   5    5.83    1.26
   6  11   5    1.99    2.19
   6  11   5    3.85    1.54
   6  11   5    4.86    2.09
  -6 -11   5    6.89    1.63
   6  11   5    8.70    1.97
  -6 -11   5    7.76    1.93
   6  11   5    8.14    1.36
  -6 -11   5    8.36    2.21
  -6 -11   5    7.02    1.02
   6  11   5    6.57    1.17
   6  11   5    3.04    1.28
   6  11   5    5.51    2.00
   6  11   5    6.18    2.12
   6  11   5   11.37    2.15
   6  11   5    9.45    2.81
  -6 -11   5    3.60    1.67
  -6 -11   5    6.85    2.08
   6 -11   7    5.48    2.22
   6 -11   7    5.90    1.57
   6 -11   7    3.83    1.26
   6 -11   7    4.54    2.01
   6  11   7    4.30    1.48
   6  11   7    5.43    1.65
   6  11   7    5.27    1.57
   6  11   7    2.43    2.09
   6  11   7    5.14    1.58
   7 -11   0   20.57    2.68
  -7 -11   0   19.07    2.81
  -7  11   0   24.40    2.83
  -7 -11   0   18.30    2.80
  -7  11   0   20.76    2.75
  -7 -11   0   21.18    2.90
  -7  11   0   20.67    2.78
   7 -11   2    1.24    1.29
   7 -11   2    1.84    0.79
  -7  11   2    2.80    0.62
  -7  11   2    2.38    0.63
  -7  11   2    1.84    0.81
  -7 -11  -2    3.30    1.29
  -7  11   2    2.68    0.60
  -7  11   2    3.17    0.76
   7 -11   2    2.49    0.71
  -7 -11  -2    2.92    1.11
  -7  11   2    3.14    0.78
  -7 -11   2    2.75    0.53
  -7 -11   2    2.05    0.81
  -7 -11   2    2.36    0.59
  -7  11  -2    2.15    0.83
  -7 -11   2    1.79    0.85
   7  11   2    1.39    1.14
   7 -11  -2    1.65    0.61
  -7  11  -2    1.61    0.85
  -7 -11   2    3.18    1.32
  -7 -11   2    3.63    0.75
   7 -11   4    9.26    1.48
  -7  11   4   11.28    1.68
  -7  11   4    7.47    2.61
   7 -11   4    6.76    1.77
  -7  11   4    8.17    1.97
   7 -11   4    6.91    2.02
   7 -11   4    5.30    1.80
   7 -11   4    7.78    1.31
  -7  11   4    8.63    2.38
  -7 -11  -4    6.02    1.49
  -7  11   4   11.41    2.35
  -7  11   4    7.44    2.07
  -7  11   4    7.76    1.30
  -7  11   4   10.36    1.64
  -7  11   4    7.24    3.17
  -7 -11   4    8.99    1.93
  -7 -11   4    4.89    2.17
  -7 -11   4    9.64    2.25
  -7 -11   4    6.93    1.72
  -7  11  -4    4.92    1.39
   7  11   4   12.37    2.75
   7  11   4    3.15    2.73
  -7 -11   4    9.54    1.23
  -7  11  -4    4.20    1.61
  -7 -11   4    8.28    2.21
   7  11   4    7.52    1.34
   7  11   4    9.67    1.60
   7  11   4    8.81    2.62
   7  11   4   10.36    1.53
   7  11   4   10.91    2.66
   7 -11  -4    6.55    1.21
  -7 -11   4    6.26    1.53
  -7 -11   4   12.91    3.45
   7  11   4    9.05    2.68
   7 -11   6    0.02    0.96
  -7  11   6   -1.25    2.56
   7 -11   6    0.35    0.75
   7 -11   6    1.04    3.66
   7 -11   6    1.08    1.21
   7 -11   6   -0.14    0.72
  -7  11   6   -1.34    1.39
  -7  11   6    1.00    1.39
  -7 -11   6   -0.17    1.90
   7  11   6    0.54    0.78
   7  11   6   -0.69    0.98
  -7 -11   6    0.32    1.00
   7  11   6   -0.09    1.54
   7  11   6    2.56    1.13
   7  11   6    1.00    1.67
   7  11   6   -0.42    1.02
   7  11   6   -2.12    1.11
  -8  11   1   29.57    3.84
  -8 -11  -1   30.13    3.81
  -8 -11  -1   28.83    3.97
  -8  11   1   29.41    3.65
  -8  11   1   33.34    3.64
  -8 -11  -1   25.20    3.85
   8 -11   1   28.96    4.07
  -8  11   1   30.07    3.74
  -8  11   1   28.54    3.83
   8 -11   1   27.45    3.70
   8 -11   1   26.84    3.71
  -8  11   1   30.77    3.76
   8  11   1   29.77    3.95
  -8  11  -1   29.53    3.79
  -8 -11   1   27.66    3.69
  -8  11  -1   29.00    3.76
  -8 -11   1   28.88    3.68
  -8 -11   1   27.07    3.86
  -8 -11   1   28.15    3.77
  -8  11  -1   28.90    3.73
  -8 -11   1   29.88    3.64
   8 -11  -1   29.13    3.64
  -8 -11   1   32.22    4.01
  -8 -11   1   26.99    3.68
  -8  11   3    1.39    0.97
   8 -11   3    0.90    1.86
   8 -11   3    0.83    0.69
  -8  11   3    1.01    0.92
  -8  11   3    0.56    0.80
  -8 -11  -3    1.80    1.27
   8 -11   3    0.81    0.96
  -8  11   3    0.77    0.61
  -8  11   3   -0.05    0.69
  -8  11   3    0.78    0.80
   8  11   3   -0.02    1.02
  -8 -11   3    1.42    0.55
   8 -11  -3    1.29    0.78
   8  11   3    1.74    2.10
  -8 -11   3   -0.03    1.29
   8  11   3    0.23    1.18
  -8 -11   3    0.01    0.89
  -8  11  -3    0.18    1.23
  -8 -11   3    1.01    0.67
  -8 -11   3    2.81    1.14
  -8  11  -3    2.50    1.02
   8 -11   5    6.12    1.67
  -8  11   5    1.47    1.57
  -8 -11  -5   -1.43    1.50
   8 -11   5    3.18    0.90
  -8  11   5    1.54    1.06
  -8  11   5    3.67    1.11
   8 -11   5    3.48    1.38
  -8  11   5    2.88    1.30
   8 -11   5    2.26    1.05
  -8  11   5    3.94    1.48
  -8  11   5    2.15    2.52
  -8  11   5    5.67    1.83
   8 -11   5    2.07    0.78
   8 -11   5    5.02    2.02
  -8 -11   5    3.38    0.83
   8  11   5    4.28    2.23
   8  11   5    2.36    1.32
  -8  11  -5    0.33    1.34
   8  11   5    2.57    1.41
  -8 -11   5    3.21    1.35
   8  11   5    0.77    1.12
   8  11   5    5.75    1.28
  -8 -11   5    3.19    1.14
  -8  11  -5    1.61    0.94
   8  11   5    5.65    1.92
  -8 -11   5    4.99    1.76
   8 -11   7   -0.45    1.87
   8  11   7    0.00    0.49
   9 -11   0    4.68    1.52
  -9  11   0    6.79    1.36
   9 -11   0    6.05    1.14
  -9  11   0    8.74    1.34
  -9 -11   0    8.09    1.62
  -9  11   0    5.88    1.16
  -9 -11   0    7.23    1.37
  -9  11   2   31.84    4.27
  -9  11   2   35.33    4.21
  -9  11   2   33.84    4.53
  -9  11   2   34.95    4.63
  -9 -11  -2   30.76    4.37
  -9 -11  -2   28.96    4.11
  -9 -11  -2   32.09    4.15
  -9  11   2   36.41    4.43
   9 -11   2   33.36    4.33
  -9  11   2   32.55    4.26
   9 -11   2   34.50    4.37
  -9  11   2   35.45    4.32
   9 -11   2   29.79    4.97
   9  11   2   31.54    4.74
  -9 -11   2   32.61    4.31
  -9 -11   2   43.66    5.22
  -9 -11   2   35.58    4.42
  -9 -11   2   34.83    4.21
  -9  11  -2   24.54    3.88
   9 -11  -2   29.97    3.70
  -9 -11   2   30.70    4.35
  -9 -11   2   32.91    4.28
  -9 -11   2   32.37    4.43
  -9  11  -2   30.61    3.84
  -9  11   4    0.00    1.21
   9 -11   4    0.00    1.28
  -9  11   4   -0.68    0.91
  -9 -11  -4    0.39    1.39
  -9  11   4    0.37    1.40
  -9  11   4   -0.03    1.15
  -9  11   4    1.12    0.88
   9 -11   4   -0.25    0.59
   9 -11   4    0.52    0.93
   9 -11   4    0.86    0.87
  -9 -11  -4    0.47    1.01
  -9  11   4    0.83    0.76
   9 -11   4    0.45    1.30
  -9  11   4    0.65    0.96
  -9  11   4    0.38    2.51
   9  11   4   -0.28    1.04
  -9 -11   4   -0.18    0.84
  -9 -11   4   -0.63    1.18
   9  11   4    1.15    0.85
   9  11   4   -0.39    1.60
   9  11   4    1.00    2.43
  -9 -11   4   -0.63    0.63
  -9  11  -4    0.94    0.87
  -9  11  -4    0.70    1.55
  -9 -11   4   -0.29    0.73
  -9 -11   4   -1.26    1.24
  -9 -11   4    0.73    0.92
   9  11   4    0.41    1.28
  -9  11   6    3.77    1.47
  -9  11   6    5.25    1.77
   9 -11   6    0.64    2.38
   9 -11   6    3.77    1.43
   9 -11   6    5.57    1.47
   9 -11   6    3.57    1.56
   9  11   6    6.02    2.15
   9  11   6    7.54    3.03
   9  11   6    4.30    1.81
  -9 -11   6    3.46    1.54
   9  11   6    5.48    1.72
   9  11   6    4.43    1.50
 -10 -11  -1   11.83    2.03
  10 -11   1    8.60    2.21
 -10  11   1   12.13    1.52
 -10  11   1   12.85    1.86
  10 -11   1   10.58    1.63
 -10  11   1    9.81    1.64
 -10  11   1    8.30    1.78
 -10 -11  -1   11.06    2.36
 -10 -11   1   14.01    2.40
  10  11   1    7.92    2.01
  10 -11  -1   11.59    1.76
 -10  11  -1   10.41    1.84
 -10 -11   1   12.22    1.93
 -10  11  -1   13.58    2.00
 -10 -11   1    9.82    1.59
 -10 -11   1   13.30    1.84
 -10  11  -1   13.07    1.94
 -10 -11   1   12.92    1.55
  10 -11   3    6.46    1.95
 -10  11   3    7.56    2.28
 -10  11   3    4.82    1.61
 -10  11   3    4.98    0.95
 -10  11   3    7.80    1.70
 -10 -11  -3    5.06    1.80
 -10  11   3    5.62    2.32
  10 -11   3    5.87    1.25
 -10  11   3    5.22    1.26
  10 -11   3    3.27    1.35
 -10  11   3    7.73    1.46
 -10  11   3    4.90    2.69
 -10 -11  -3    4.68    1.21
  10 -11   3    3.61    1.74
 -10  11   3    5.74    1.76
  10  11   3    3.44    1.16
 -10 -11   3    5.64    0.91
 -10 -11   3    4.26    2.09
 -10 -11   3    5.64    1.30
  10 -11  -3    3.96    1.22
  10  11   3    2.55    1.97
 -10 -11   3    3.88    1.28
 -10 -11   3    4.08    1.42
 -10 -11   3    4.41    1.23
  10  11   3    7.01    1.49
 -10  11  -3    3.58    1.20
 -10  11  -3    7.73    1.44
 -10 -11   3    4.89    1.88
 -10  11   5    1.41    1.08
  10 -11   5    1.36    0.61
  10 -11   5   -0.30    2.76
  10 -11   5    3.21    1.24
 -10  11   5   -0.24    1.20
 -10  11   5   -0.65    0.90
 -10  11   5    1.54    1.49
 -10  11   5    1.77    2.34
 -10 -11  -5    0.03    1.00
  10 -11   5    1.64    0.91
 -10  11  -5    0.33    0.92
  10  11   5    1.26    1.27
  10  11   5    2.78    1.35
  10  11   5    1.77    1.85
  10  11   5    7.12    1.72
 -10 -11   5    2.42    0.99
 -10 -11   5    1.46    0.98
  10  11   5    0.06    0.76
 -11 -11   0   16.74    3.00
 -11  11   0   12.58    2.44
 -11 -11   0   22.80    2.61
  11 -11   0   17.53    2.27
  11 -11   0   13.21    2.85
 -11  11   0   14.39    2.30
 -11  11   0   20.06    2.48
 -11  11   2    2.05    1.36
 -11  11   2    1.93    0.83
 -11  11   2    1.69    0.68
 -11 -11  -2    2.27    1.55
 -11 -11  -2    3.95    1.50
 -11  11   2    2.98    1.18
  11 -11   2    2.17    1.36
 -11  11   2    1.31    1.58
 -11  11   2    1.02    0.88
 -11  11   2    2.55    0.97
 -11  11   2   -2.16    2.48
 -11  11   2    1.17    1.40
 -11  11   2    2.06    1.26
  11 -11   2    2.62    1.05
  11 -11  -2    1.77    1.04
 -11 -11   2    1.09    0.70
 -11 -11   2    1.49    1.13
 -11  11  -2    1.24    1.02
 -11 -11   2    1.46    0.91
 -11 -11   2    1.89    2.11
 -11 -11   2    1.37    1.08
 -11 -11   2    3.00    2.08
 -11  11  -2    1.58    1.08
 -11 -11   2    0.91    1.19
 -11 -11   2    2.46    1.11
 -11  11   4    2.55    2.17
 -11  11   4   -0.13    1.43
  11 -11   4   -3.34    1.50
 -11  11   4   -0.71    0.79
 -11  11   4    1.82    0.94
  11 -11   4    1.25    1.15
 -11 -11  -4    0.69    0.91
 -11  11   4    1.99    0.87
  11 -11   4    3.56    1.51
 -11  11   4    2.05    0.97
 -11  11   4    2.97    1.21
 -11  11   4    0.78    1.25
  11 -11   4    1.01    1.28
  11 -11   4    1.15    0.81
  11  11   4    1.57    1.41
 -11 -11   4    1.01    0.92
 -11 -11   4    1.81    0.79
 -11  11  -4    1.97    0.82
 -11 -11   4    1.32    0.73
 -11 -11   4    0.64    1.42
  11  11   4    0.39    1.21
  11  11   4    1.26    2.28
  11  11   4    0.72    0.86
 -11 -11   4    1.98    0.93
  11 -11   6    1.23    1.27
 -11  11   6    1.00    1.48
  11  11   6   -0.01    0.81
 -11 -11   6    0.58    0.96
  11  11   6    1.35    1.68
 -11  11  -6    0.12    1.07
 -12 -11  -1    1.06    0.96
  12 -11   1    1.85    1.15
 -12  11   1    2.13    1.10
 -12  11   1    1.51    1.14
 -12  11   1    2.46    0.97
 -12  11   1    0.93    0.93
  12 -11   1    1.87    1.02
 -12  11   1    1.02    0.77
 -12  11   1    0.49    1.94
 -12  11   1    1.40    0.79
 -12 -11  -1    3.80    1.41
  12 -11  -1    1.71    1.01
 -12 -11   1    1.35    1.03
 -12  11  -1    2.72    1.15
 -12 -11   1    1.52    1.03
 -12  11  -1    2.21    1.16
  12 -11  -1    1.03    1.23
 -12 -11   1    3.13    1.29
 -12 -11   1    0.62    0.96
 -12  11  -1    1.38    0.97
 -12  11   3   45.62    5.47
 -12  11   3   44.05    5.54
 -12  11   3   42.07    5.53
 -12 -11  -3   36.63    4.65
 -12  11   3   40.00    5.44
 -12  11   3   43.06    6.11
 -12  11   3   44.35    5.25
  12 -11   3   35.88    5.70
 -12  11   3   42.43    5.36
 -12  11   3   42.54    5.52
 -12  11   3   43.48    5.40
 -12 -11   3   41.06    5.25
 -12 -11   3   38.52    5.49
 -12  11  -3   35.18    4.80
 -12  11  -3   36.33    4.69
 -12 -11   3   42.04    5.58
 -12 -11   3   43.75    5.43
 -12 -11   3   40.64    5.46
 -12  11  -3   36.88    5.91
 -12 -11   3   43.86    6.09
  12 -11   5    2.67    1.08
 -12  11   5    0.06    1.22
 -12  11   5    3.22    1.01
 -12 -11  -5    3.44    1.30
  12 -11   5    1.99    1.38
 -12  11   5    1.51    2.95
 -12  11   5    2.00    1.03
 -12 -11   5    1.94    0.97
  12  11   5    0.94    1.35
 -12 -11   5    0.33    0.97
  12  11   5    5.69    2.24
 -12  11  -5    1.71    1.18
 -13 -11   0    2.13    1.25
 -13 -11   0    0.93    1.08
 -13  11   0    0.39    1.00
 -13  11   0    1.36    0.90
 -13  11   0    1.42    1.20
 -13 -11   0    1.51    0.97
 -13  11   0    2.02    1.04
  13 -11   0    2.45    1.07
 -13 -11   0    1.65    0.97
  13 -11   0    4.51    1.16
 -13  11   0    5.45    2.18
 -13  11   2    5.80    1.16
 -13  11   2    5.36    1.68
  13 -11   2    4.98    2.07
 -13  11   2    2.95    1.18
 -13 -11  -2    5.40    1.76
 -13 -11  -2    3.64    1.12
 -13  11   2    2.75    1.45
 -13  11   2    2.02    2.23
 -13  11   2    4.72    1.64
 -13  11   2    1.48    1.48
 -13  11   2    3.91    0.94
 -13  11   2    2.17    1.02
 -13  11   2    6.39    1.55
  13 -11   2    3.90    1.18
 -13 -11   2    2.80    1.36
 -13  11  -2    3.83    1.10
 -13 -11   2    3.53    1.16
 -13 -11   2    3.09    1.09
 -13 -11   2    4.02    1.01
 -13  11  -2    6.51    1.41
 -13 -11   2    4.53    1.62
 -13 -11   2    1.83    1.21
 -13 -11   2    5.50    1.81
  13 -11   4    3.78    1.50
 -13  11   4    1.96    0.85
 -13  11   4   -0.61    1.18
  13 -11   4    0.39    1.13
 -13 -11  -4    2.35    0.84
 -13  11   4    1.38    2.24
 -13  11   4    4.25    1.35
 -13 -11   4    2.79    0.96
 -13  11  -4    1.94    0.83
 -13  11  -4   -0.14    1.27
  13  11   4    0.85    1.22
 -13 -11   4    0.55    0.91
 -13 -11   4    1.02    0.75
 -14  11   1    1.46    0.74
 -14  11   1    1.41    0.87
 -14  11   1    0.73    1.27
 -14  11   1    3.65    1.42
  14 -11   1    1.89    1.04
 -14  11   1    1.90    0.89
 -14  11   1    2.36    1.40
 -14 -11  -1    1.94    1.38
 -14 -11  -1    0.21    0.86
 -14 -11  -1    0.85    1.18
  14 -11   1    1.23    1.20
 -14  11   1    0.76    1.95
  14 -11  -1   -1.14    0.95
 -14 -11   1    3.31    1.58
 -14  11  -1    2.40    1.19
 -14 -11   1    0.99    1.21
 -14 -11   1    0.61    0.80
 -14  11  -1    1.41    0.91
 -14 -11   1    5.06    1.73
  14 -11   3    8.26    2.74
 -14  11   3    6.08    2.61
 -14  11   3    6.92    1.52
  14 -11   3    6.98    2.49
 -14 -11  -3    8.92    1.90
 -14  11   3    9.36    2.09
 -14  11   3    7.01    1.81
 -14  11   3    8.39    1.95
 -14  11   3    9.43    1.72
 -14  11   3    1.85    2.22
 -14  11   3    7.71    2.02
 -14  11  -3    7.91    1.70
 -14 -11   3    8.32    1.99
 -14 -11   3    5.79    1.92
 -14 -11   3   10.55    2.30
 -14 -11   3    6.98    2.23
 -14 -11   3    5.48    2.33
 -14  11   5   -0.35    1.39
 -14  11   5    0.86    0.94
  14 -11   5    0.17    0.96
 -14  11   5   -0.87    1.49
 -14 -11  -5   -0.54    0.84
 -14  11  -5   -0.53    1.51
 -14 -11   5    3.28    1.18
 -15 -11   0    0.37    0.83
  15 -11   0    1.27    0.97
 -15  11   0   -0.29    0.96
 -15 -11   0    0.33    1.29
 -15  11   0    1.53    1.11
 -15 -11   0    1.24    0.96
  15  11   0   -2.73    1.88
 -15  11   0    0.78    0.84
 -15  11   0    0.13    0.65
  15 -11   2    3.93    1.64
 -15  11   2    2.00    1.01
 -15 -11  -2    6.77    1.72
 -15  11   2    2.09    1.39
 -15  11   2    2.75    1.96
 -15  11   2    4.66    1.69
 -15  11   2    5.44    1.65
 -15 -11  -2    6.18    1.57
  15 -11   2    4.47    1.14
 -15  11   2    6.47    1.81
 -15  11   2    4.15    1.68
 -15  11  -2    2.97    0.84
 -15 -11   2    2.68    1.49
 -15 -11   2    6.68    1.63
 -15 -11   2    5.25    1.84
 -15  11  -2    1.54    1.56
 -15 -11   2    3.05    1.08
 -15  11   4    7.49    1.61
 -15  11   4    6.90    1.98
 -15  11   4    3.52    1.48
 -15  11   4    8.92    1.59
  15 -11   4    8.11    1.67
 -15 -11  -4    7.07    1.36
  15 -11   4    8.76    2.05
 -15  11   4    7.69    2.68
 -15 -11   4    5.40    2.15
 -15 -11   4    5.10    1.96
 -15  11  -4    6.62    1.48
  15  11   4    5.15    2.13
 -15 -11   4    6.46    1.70
 -15  11  -4    4.99    1.63
 -15 -11   4    7.19    1.55
 -16  11   1    1.68    1.15
 -16  11   1    0.00    0.76
 -16 -11  -1    1.46    1.02
  16 -11   1    4.56    1.76
 -16  11   1    0.78    1.88
 -16 -11  -1    0.49    0.89
 -16  11   1    0.03    0.87
 -16  11   1    1.58    0.85
 -16  11   1    3.11    1.29
 -16 -11   1    1.78    0.77
  16 -11  -1    0.73    1.10
 -16  11  -1    0.82    0.79
 -16 -11   1    3.66    1.55
 -16  11  -1    3.93    1.19
 -16 -11   1   -0.04    0.77
 -16  11   3    5.83    1.72
 -16  11   3    3.03    1.00
 -16 -11  -3    3.51    0.92
 -16  11   3    2.44    1.13
 -16  11   3    6.23    1.65
  16 -11   3    1.65    1.19
 -16  11   3    3.58    0.89
  16 -11   3    4.76    1.82
 -16  11   3    3.33    1.81
 -16 -11   3    2.79    1.05
 -16 -11   3    3.26    1.11
 -16  11  -3    4.61    1.40
 -16 -11   3    2.46    0.90
 -16 -11   3    3.27    1.72
 -17  11   0    0.29    0.68
 -17 -11   0   -0.26    0.75
 -17  11   0    1.18    0.88
  17 -11   0    0.55    1.04
 -17  11   0    0.50    0.88
  17 -11   2    7.06    2.06
 -17 -11  -2    8.13    1.56
 -17  11   2   10.73    1.68
 -17  11   2    7.77    1.89
 -17  11   2    5.92    2.04
 -17  11   2    9.92    1.99
 -17 -11   2    9.72    1.82
 -17  11  -2    7.02    1.65
 -17 -11   2    7.70    2.36
 -17  11  -2    7.39    1.53
 -17  11   4   -0.05    0.41
 -17 -11   4   -0.06    0.37
  18  11  -1    4.60    1.54
 -18  11   1    8.57    1.70
 -18 -11  -1    4.21    1.89
 -18  11   1    8.54    1.73
 -18  11   1    6.14    2.54
 -18 -11  -1    5.18    1.64
  18 -11   1    8.75    2.05
 -18 -11   1    9.75    1.88
 -18  11  -1    5.05    1.40
 -18  11  -1    5.32    1.75
 -18  11   3   -0.12    0.54
 -18 -11   3   -0.01    0.62
 -19 -11   0    6.68    2.03
 -19  11   0    3.35    1.35
 -19  11   0    3.12    1.43
   0 -12   0    0.24    0.53
   0 -12   0    1.59    0.96
   0  12   0    0.46    0.41
   0 -12   0    0.47    0.33
   0 -12   0    0.40    0.36
   0  12   0    0.30    0.65
   0  12   0    0.81    0.40
   0 -12   2   23.68    2.91
   0  12   2   23.39    3.02
   0  12   2   23.94    3.17
   0 -12  -2   16.77    2.32
   0 -12   2   24.71    2.92
   0  12   2   22.87    2.97
   0 -12   2   23.24    3.02
   0  12   2   23.51    2.92
   0 -12   2   20.10    3.04
   0 -12   2   23.85    2.96
   0  12   2   21.17    2.99
   0 -12   2   24.37    2.89
   0  12   4    8.17    1.49
   0  12   4    8.75    1.43
   0  12  -4    6.85    1.41
   0  12   4    9.13    1.31
   0 -12   4    6.83    1.36
   0  12   4    9.35    1.59
   0 -12  -4    7.63    1.45
   0  12   4    9.27    1.59
   0 -12   4    8.98    1.71
   0  12   4   11.34    1.65
   0 -12   4   11.03    1.87
   0 -12   4   11.25    1.49
   0 -12   4    8.04    1.44
   0 -12   4   10.59    1.27
   0  12   6    5.77    1.29
   0  12   6    8.18    2.08
   0  12   6    7.23    1.93
   0  12   6    3.67    1.73
   0 -12   6    4.57    1.32
   0  12   6    4.93    1.83
   0  12   6   -2.10    2.25
   0 -12   6    8.74    1.14
   0 -12   6    5.92    2.15
   0 -12   6    6.94    2.17
   0 -12   6    6.56    1.68
  -1  12   1   57.73    7.24
  -1 -12  -1   54.39    6.48
   1 -12   1   59.28    7.30
  -1  12   1   61.18    7.33
   1 -12   1   61.42    7.21
  -1  12   1   62.27    7.21
  -1  12   1   63.16    7.24
  -1 -12  -1   51.13    6.49
   1 -12   1   52.07    7.19
   1 -12  -1   52.19    6.48
   1  12   1   63.49    7.34
  -1 -12   1   58.89    7.31
  -1 -12   1   57.66    7.19
  -1 -12   1   53.48    7.27
  -1  12  -1   51.52    6.50
  -1 -12   1   63.09    7.35
  -1 -12   1   59.54    7.22
   1  12   1   59.95    7.24
  -1 -12   1   59.91    7.20
   1  12   1   57.49    7.24
   1  12   1   52.47    7.22
   1 -12   3   22.72    2.87
  -1  12   3   21.52    2.86
  -1  12   3   21.91    2.90
   1 -12   3   22.19    2.92
   1 -12   3   20.52    3.01
  -1 -12  -3   17.94    2.47
   1 -12   3   22.28    2.98
  -1  12   3   21.61    2.91
  -1  12   3   24.28    2.83
  -1  12   3   25.06    2.95
   1 -12   3   21.26    2.86
   1 -12   3   21.64    2.79
   1  12   3   26.05    2.98
  -1 -12   3   22.37    3.08
  -1 -12   3   22.65    2.87
   1  12   3   22.68    2.89
  -1 -12   3   22.84    2.85
  -1 -12   3   22.11    2.88
  -1  12  -3   16.41    2.43
   1  12   3   21.75    2.96
   1  12   3   22.79    2.94
  -1 -12   3   24.04    2.80
   1 -12  -3   19.67    2.52
   1  12   3   21.94    2.83
  -1 -12   3   21.71    2.99
   1 -12   5    9.38    1.64
  -1  12   5    8.06    1.77
   1 -12   5    9.86    1.95
   1 -12   5    9.78    1.29
  -1  12   5   10.86    2.31
   1 -12   5    8.37    2.47
  -1  12   5    9.21    2.52
   1 -12   5    9.69    1.95
  -1  12   5    4.93    2.87
  -1  12   5    7.21    1.35
  -1  12   5    7.28    1.73
   1 -12   5   11.87    2.03
  -1  12   5    9.37    2.35
  -1 -12  -5    4.28    1.51
   1  12  -5    6.05    1.47
   1 -12   5    7.33    2.36
   1 -12   5    9.95    2.23
   1  12   5    7.77    3.29
  -1 -12   5    8.24    2.52
   1  12   5    9.15    2.84
   1  12   5    9.74    2.09
  -1 -12   5    8.29    2.16
   1  12   5    7.49    2.63
  -1 -12   5    8.69    2.42
   1  12   5   10.56    2.19
   1  12   5    5.35    2.02
  -1 -12   5    8.83    1.69
  -1  12  -5    5.43    1.53
   1  12   5   10.96    1.39
  -1 -12   5   10.38    1.85
  -1 -12   5    9.46    2.45
  -1 -12   5    8.77    1.28
   1  12   5    9.78    1.69
   1  12   5    8.87    1.61
   1 -12   7   -0.97    1.02
  -1  12   7   -1.01    2.23
   1 -12   7    0.21    1.16
  -1  12   7    1.67    1.36
   1 -12   7    0.77    1.23
  -1  12   7    1.12    1.16
   1  12   7   -0.21    1.10
  -1 -12   7   -0.22    1.11
  -1 -12   7   -1.04    1.40
   1  12   7   -0.89    1.09
  -1 -12   7    2.39    1.67
   1  12   7    1.19    2.07
  -2 -12   0    2.02    0.65
  -2 -12   0    1.91    0.86
  -2 -12   0    1.70    0.43
   2  12   0    2.84    0.79
   2 -12   0    1.68    0.48
  -2  12   0    2.43    0.54
   2  12   0    2.14    0.56
   2 -12   2    0.55    0.73
  -2  12   2   -0.35    0.40
  -2  12   2   -0.17    0.77
  -2 -12  -2    1.07    0.71
   2 -12   2    0.36    0.41
  -2  12   2    0.58    0.59
  -2  12   2    0.42    0.61
   2 -12   2    0.35    1.07
   2 -12   2    1.18    0.36
   2 -12   2    1.10    0.46
   2 -12   2    1.74    0.73
   2 -12   2    1.11    0.58
  -2  12   2    1.07    0.55
  -2  12   2    1.00    0.46
[truncated: 1,416,112 more chars]
