# Supplementary material for: Crystallographic evidence for unintended benziso­thia­zolinone 1-oxide formation from benzo­thia­zinones through oxidation
Source: Acta Crystallogr C Struct Chem. 2020 Aug 21;76(Pt 9):907–13. doi: 10.1107/S2053229620010931 (PMC7474187; doi:10.1107/S2053229620010931)
Supplement: Supplementary file 2 [file c-76-00907-3sup2.hkl]

data_3                                                                          
_shelx_title ' 12252sadabs_reint_Iba2 in Iba2'                                  
_shelx_refln_list_code          4                                               
_shelx_F_calc_maximum      469.43                                               
_exptl_crystal_F_000      1600.00                                               
_reflns_d_resolution_high  0.8199                                               
                                                                                
loop_                                                                           
 _space_group_symop_operation_xyz                                               
 'x, y, z'                                                                      
 '-x, -y, z'                                                                    
 'x+1/2, -y+1/2, z'                                                             
 '-x+1/2, y+1/2, z'                                                             
 'x+1/2, y+1/2, z+1/2'                                                          
 '-x+1/2, -y+1/2, z+1/2'                                                        
 'x+1, -y+1, z+1/2'                                                             
 '-x+1, y+1, z+1/2'                                                             
                                                                                
_cell_length_a    17.6719                                                       
_cell_length_b    25.7296                                                       
_cell_length_c     6.8887                                                       
_cell_angle_alpha  90.000                                                       
_cell_angle_beta   90.000                                                       
_cell_angle_gamma  90.000                                                       
                                                                                
_shelx_F_squared_multiplier     1.000                                           
                                                                                
loop_                                                                           
 _refln_index_h                                                                 
 _refln_index_k                                                                 
 _refln_index_l                                                                 
 _refln_F_squared_calc                                                          
 _refln_F_squared_meas                                                          
 _refln_F_squared_sigma                                                         
 _refln_observed_status                                                         
   9   4  -7         39.01        -30.38       214.84 o                         
   8   5  -7         86.41       -273.44       273.44 o                         
   8   7  -7        246.39       -288.63       288.63 o                         
   4   0  -6       2299.36       1868.50       507.82 o                         
   6   0  -6       6982.84       5963.57       887.59 o                         
   8   0  -6        646.28        590.28       431.86 o                         
  12   0  -6       1252.68        750.87       214.84 o                         
   3   1  -6        361.60       -295.14       355.90 o                         
   5   1  -6        227.85        -42.98       300.77 o                         
   7   1  -6        403.57        -40.44       452.48 o                         
  13   1  -6        513.25        354.40       139.54 o                         
   4   2  -6        192.65         99.83       379.78 o                         
   6   2  -6        188.71         69.44       373.27 o                         
   8   2  -6         74.08       -285.37       285.37 o                         
  10   2  -6       2238.03       2241.77       566.41 o                         
  12   2  -6          4.97        106.62       271.27 o                         
   5   3  -6        100.40        -56.42       362.42 o                         
   7   3  -6       2274.66       2450.10       512.16 o                         
   9   3  -6        218.36        232.21       273.44 o                         
  11   3  -6        528.57        398.44       148.07 o                         
  13   3  -6        106.84         61.05       121.80 o                         
   4   4  -6        895.91       1490.89       434.03 o                         
   6   4  -6        280.33         39.06       336.37 o                         
   8   4  -6        820.39        258.25       316.84 o                         
  10   4  -6        659.45        360.24       258.25 o                         
  12   4  -6        194.81        338.76       154.08 o                         
   5   5  -6        144.67       -151.91       327.69 o                         
   7   5  -6        327.27        481.77       314.67 o                         
  11   5  -6        295.19        206.32       220.27 o                         
  13   5  -6         42.89        -69.08       145.92 o                         
   6   6  -6        256.92         43.40       312.50 o                         
  10   6  -6        591.86        339.39       146.94 o                         
  12   6  -6         72.96        -85.84       128.83 o                         
   5   7  -6        636.30        533.86       334.20 o                         
   7   7  -6        103.06         82.27       219.00 o                         
   9   7  -6        258.07        227.87       212.67 o                         
  11   7  -6        232.74         97.11       133.37 o                         
   6   8  -6        829.50         75.02       215.93 o                         
  10   8  -6        570.98        538.99       170.36 o                         
  12   8  -6         32.36       -129.31       129.31 o                         
   1   9  -6       1547.31       1553.83       444.88 o                         
   3   9  -6        594.86        590.28       340.71 o                         
   5   9  -6        638.68        551.13       345.05 o                         
  11   9  -6        167.51       -127.66       140.25 o                         
   2  10  -6        586.21        546.88       381.95 o                         
   4  10  -6       1745.32        952.70       358.07 o                         
  10  10  -6       1140.27        844.19       418.84 o                         
   1  11  -6        174.08       -167.10       403.65 o                         
   3  11  -6         47.99       -334.20       334.20 o                         
  11  11  -6        229.17         26.04       232.21 o                         
   2  12  -6         91.78       -377.61       434.03 o                         
  10  12  -6        319.39         88.98       236.55 o                         
   7  13  -6        159.88       -128.04       195.31 o                         
   6  14  -6        872.47        538.20       197.48 o                         
   8  14  -6        443.42        314.67       206.16 o                         
   5  15  -6        283.71        312.50       177.95 o                         
   7  15  -6         67.18        -30.38       182.29 o                         
   6  16  -6        330.75        159.71       130.33 o                         
   8  16  -6        101.45       -102.00       236.55 o                         
   3  17  -6       1053.95        214.84       258.25 o                         
   5  17  -6        226.13        357.49       127.05 o                         
   7  17  -6        155.24        104.17       210.50 o                         
   4  18  -6         33.36        -16.98       153.00 o                         
   3  19  -6         34.38        203.99       160.59 o                         
   4   1  -5       1210.67        900.61       314.67 o                         
   6   1  -5       1871.84       1369.49       248.24 o                         
   8   1  -5        151.92        138.48       208.75 o                         
  10   1  -5        496.71        202.76       172.30 o                         
  12   1  -5       4154.96       3795.08       315.11 o                         
  14   1  -5        501.50        501.69       115.81 o                         
   3   2  -5        123.84        -15.19       329.86 o                         
   5   2  -5       1580.96       2140.61       422.09 o                         
   7   2  -5       2395.94       2077.31       292.25 o                         
   9   2  -5       2167.74       1820.67       285.37 o                         
  11   2  -5        515.38        254.44       161.70 o                         
  13   2  -5        617.60        737.23       252.54 o                         
  15   2  -5        252.80         -7.68       126.05 o                         
   6   3  -5       3368.73       2769.68       341.43 o                         
   8   3  -5       1379.22       1399.62       260.15 o                         
  10   3  -5       4014.79       3220.12       454.64 o                         
  12   3  -5       1110.94       1170.98       356.20 o                         
  14   3  -5          0.47       -137.13       137.13 o                         
   7   4  -5         86.34         73.89       210.07 o                         
   9   4  -5        285.71        241.88       242.72 o                         
  11   4  -5        438.68        223.95       169.92 o                         
  13   4  -5        125.64         93.48       176.87 o                         
  15   4  -5        139.07        127.19       137.80 o                         
   6   5  -5        313.06        520.84       256.08 o                         
   8   5  -5        515.51         62.81       226.24 o                         
  10   5  -5        656.38        185.85       236.36 o                         
  12   5  -5       2793.31       3079.24       382.46 o                         
  14   5  -5         47.94          1.85       137.45 o                         
   7   6  -5       1334.29        598.96       329.86 o                         
   9   6  -5        130.34       -204.56       217.41 o                         
  11   6  -5        270.09        246.64       133.57 o                         
  13   6  -5         93.95          6.96       131.82 o                         
  15   6  -5        150.94        329.53       136.52 o                         
   6   7  -5        441.36        473.09       297.31 o                         
   8   7  -5       1421.02       1176.22       364.59 o                         
  10   7  -5        964.72        609.00       225.90 o                         
  12   7  -5       1178.43       1267.44       283.31 o                         
  14   7  -5          2.82        -71.75       132.87 o                         
   7   8  -5        565.90        286.46       303.82 o                         
   9   8  -5         15.46       -137.29       151.88 o                         
  11   8  -5        747.25        776.55       473.09 o                         
  13   8  -5       1590.47       1440.03       270.10 o                         
  15   8  -5        682.13        507.59       168.25 o                         
   6   9  -5       5890.73       4136.31       611.98 o                         
   8   9  -5        634.63        335.31       163.20 o                         
  10   9  -5        163.01        -13.98       156.40 o                         
  12   9  -5       1083.15       1373.18       401.48 o                         
  14   9  -5         39.60         -8.61       125.52 o                         
   1  10  -5       1193.00        763.50       324.20 o                         
   3  10  -5        261.52        340.71       275.61 o                         
   5  10  -5         52.21         41.23       253.91 o                         
   7  10  -5        165.60        118.49       169.51 o                         
   9  10  -5        429.52        196.31       131.27 o                         
  11  10  -5        359.62        515.46       164.14 o                         
  13  10  -5        310.15        435.74       195.31 o                         
   2  11  -5       6317.26       5859.89       581.56 o                         
   4  11  -5        684.17        813.81       308.16 o                         
   6  11  -5       1324.76       1421.45       388.46 o                         
   8  11  -5        600.82         88.12       159.39 o                         
  10  11  -5        339.39         40.42       146.93 o                         
  12  11  -5        505.55        549.73       189.61 o                         
  14  11  -5        164.70       -116.41       159.30 o                         
   1  12  -5       1555.72       1161.63       188.28 o                         
   3  12  -5       1889.26       1975.70       314.67 o                         
   5  12  -5       2378.63       3194.46       540.37 o                         
   7  12  -5       1312.33        775.22       169.98 o                         
   9  12  -5       1176.24       1194.06       327.55 o                         
  11  12  -5       2419.32       2444.20       281.11 o                         
  13  12  -5        281.85        272.74       114.88 o                         
   2  13  -5       1578.95       1076.35       197.94 o                         
   4  13  -5       2218.88       1027.29       239.33 o                         
   6  13  -5        701.42        265.31       166.87 o                         
   8  13  -5        973.90        876.39       343.65 o                         
  10  13  -5        143.59        345.05       182.29 o                         
  12  13  -5       2104.71       1632.86       206.54 o                         
   1  14  -5       1186.18        629.26       186.21 o                         
   3  14  -5        835.21        497.79       179.73 o                         
   5  14  -5        574.29        -88.74       217.89 o                         
   7  14  -5         22.36        -36.78       126.99 o                         
   9  14  -5        151.50        149.74       169.27 o                         
  11  14  -5        673.24        331.15       200.30 o                         
   2  15  -5       2207.10        982.19       255.03 o                         
   4  15  -5         42.36        132.53       179.46 o                         
   6  15  -5         70.14       -147.12       157.56 o                         
   8  15  -5        374.91        -86.81       164.93 o                         
  10  15  -5        377.15        201.58       118.19 o                         
  12  15  -5        198.15        238.72       214.84 o                         
   1  16  -5         92.33       -227.30       256.13 o                         
   3  16  -5       2803.82       2215.51       265.38 o                         
   5  16  -5        593.81        132.44       155.09 o                         
   7  16  -5       1319.47       1662.34       379.78 o                         
   9  16  -5        195.46        139.97       129.12 o                         
  11  16  -5        714.65        409.29       155.17 o                         
   2  17  -5         18.54       -264.64       264.64 o                         
   6  17  -5       1193.37       1393.24       355.90 o                         
   8  17  -5        169.64        291.35       131.91 o                         
  10  17  -5         72.97        -89.47       126.59 o                         
   1  18  -5         67.20       -225.70       225.70 o                         
   3  18  -5       1433.75       1184.90       397.14 o                         
   5  18  -5        590.67       1163.20       355.90 o                         
   7  18  -5        343.99        608.73       444.88 o                         
   9  18  -5        221.51        -81.61       144.05 o                         
   2  19  -5         73.71       -206.16       206.16 o                         
   4  19  -5        587.76        514.33       230.04 o                         
   6  19  -5         29.10        545.32       603.30 o                         
   8  19  -5        432.13        613.75       444.88 o                         
   1  20  -5        734.50        195.69       134.11 o                         
   3  20  -5       1555.43       1256.52       410.16 o                         
   5  20  -5         61.26        390.63       190.97 o                         
   7  20  -5        105.73        208.18       133.27 o                         
   2  21  -5        219.76         90.72       186.63 o                         
   4  21  -5         60.84         66.36       145.38 o                         
   6  21  -5         47.23         47.99       135.80 o                         
   1  22  -5          0.56       -159.51       159.51 o                         
   3  22  -5       1156.35       1273.57       202.26 o                         
   5  22  -5         50.27       -240.89       245.23 o                         
   2  23  -5         18.62       -190.97       190.97 o                         
   6   0  -4       5270.53       4841.61       674.92 o                         
   8   0  -4       2768.19       3365.90       533.86 o                         
  10   0  -4        417.67        394.30       245.23 o                         
  12   0  -4       1217.49       1148.36       303.82 o                         
  14   0  -4       1108.34        571.59       218.10 o                         
  16   0  -4       3385.69       2634.56       536.03 o                         
   5   1  -4        589.73        496.96       214.84 o                         
   7   1  -4       1011.76        991.33       184.10 o                         
   9   1  -4       1945.76       1890.59       321.18 o                         
  11   1  -4        319.02        299.44       148.71 o                         
  13   1  -4        661.40        788.57       214.06 o                         
  15   1  -4        184.07         55.43       148.06 o                         
  17   1  -4        428.96        414.06       145.76 o                         
   4   2  -4       4262.78       3901.93       551.22 o                         
   6   2  -4       1102.70       1492.18       216.81 o                         
   8   2  -4       1374.44       1417.97       220.20 o                         
  10   2  -4       1585.83       1611.20       204.70 o                         
  12   2  -4        377.53        407.33       213.00 o                         
  14   2  -4       1325.13       1602.00       208.81 o                         
  16   2  -4       1779.12       1727.43       343.23 o                         
   3   3  -4        229.90        251.74       197.48 o                         
   5   3  -4       1647.55       1436.64       310.33 o                         
   7   3  -4       1299.10       1455.35       230.97 o                         
   9   3  -4        505.42        657.14       207.82 o                         
  11   3  -4        262.15        116.67       144.45 o                         
  13   3  -4        134.37        109.52       108.33 o                         
  15   3  -4        137.93        196.82       250.99 o                         
  17   3  -4        184.12        244.79       159.57 o                         
   4   4  -4       2285.58       2602.01       427.52 o                         
   6   4  -4         22.16         17.36       247.40 o                         
   8   4  -4       1450.82       1219.38       220.20 o                         
  10   4  -4        572.65        517.77       211.04 o                         
  12   4  -4        323.21        128.29       127.80 o                         
  14   4  -4        250.85        377.66       230.04 o                         
  16   4  -4        108.38        146.83       137.26 o                         
   5   5  -4        635.53        373.27       275.61 o                         
   7   5  -4       1016.34        883.83       204.85 o                         
   9   5  -4       1100.28        998.18       228.93 o                         
  11   5  -4       1108.89       1020.43       368.69 o                         
  13   5  -4        640.55        426.61       138.73 o                         
  15   5  -4        217.00        363.67       142.65 o                         
  17   5  -4         13.48         66.52       131.71 o                         
   2   6  -4        718.28        516.50       238.72 o                         
   6   6  -4       3452.10       3294.29       536.03 o                         
   8   6  -4       3601.50       3125.25       357.39 o                         
  10   6  -4       1643.94       1542.60       274.68 o                         
  12   6  -4       2006.15       1641.45       224.04 o                         
  14   6  -4        718.33        811.33       450.31 o                         
  16   6  -4        240.02        157.56       137.46 o                         
   3   7  -4       4523.30       3888.91       557.73 o                         
   7   7  -4       1529.52       1617.86       257.26 o                         
   9   7  -4       2258.99       1864.03       236.91 o                         
  11   7  -4        577.80        518.78       193.27 o                         
  13   7  -4        954.24        741.22       168.15 o                         
  15   7  -4        373.60        577.73       192.18 o                         
  17   7  -4         65.78        -56.43       173.46 o                         
   2   8  -4        375.30        217.02       199.65 o                         
   4   8  -4        202.89       -201.82       201.82 o                         
   8   8  -4       1647.53       1214.84       253.30 o                         
  10   8  -4       2313.93       2039.31       219.65 o                         
  12   8  -4       1492.13       1101.53       220.18 o                         
  14   8  -4       1524.43       2196.58       342.06 o                         
  16   8  -4        383.75        232.25       143.71 o                         
   1   9  -4       1163.59        933.16       230.04 o                         
   3   9  -4        193.68        314.67       223.53 o                         
   5   9  -4       3370.48       2740.90       440.54 o                         
   7   9  -4        532.33        536.34       196.26 o                         
   9   9  -4       7044.93       5709.77       464.83 o                         
  11   9  -4       1449.18       1406.86       353.33 o                         
  13   9  -4        731.99        751.29       131.99 o                         
  15   9  -4         16.99         33.25       109.14 o                         
   0  10  -4        670.40        607.64       219.19 o                         
   2  10  -4        398.00        457.90       212.67 o                         
   4  10  -4       1497.20       1586.52       686.85 o                         
   6  10  -4       6107.51       5547.99       531.51 o                         
   8  10  -4       8421.28       7187.96       432.28 o                         
  10  10  -4       7186.01       6255.09       491.69 o                         
  12  10  -4       2430.51       2121.51       243.39 o                         
  14  10  -4       1292.47       1383.43       217.25 o                         
  16  10  -4        918.76        745.10       154.50 o                         
   1  11  -4       5211.83       4423.17       473.05 o                         
   3  11  -4        454.41        326.77       156.32 o                         
   5  11  -4        296.39        354.50       164.70 o                         
   7  11  -4       1600.11       1234.91       152.06 o                         
   9  11  -4        135.29        141.08       120.65 o                         
  11  11  -4        230.15        295.86       138.89 o                         
  13  11  -4        256.98        342.62       145.84 o                         
  15  11  -4       1127.22       1403.27       185.17 o                         
   0  12  -4       2152.95       1573.38       219.37 o                         
   2  12  -4        862.72        980.69       192.21 o                         
   4  12  -4        369.94        546.24       202.91 o                         
   6  12  -4       1490.09        951.71       246.31 o                         
   8  12  -4        253.90        295.82       108.53 o                         
  10  12  -4        228.13        -45.84       124.03 o                         
  12  12  -4        240.05        175.25       113.43 o                         
  14  12  -4          7.39         -0.60        99.25 o                         
   1  13  -4       4348.78       3859.20       281.09 o                         
   3  13  -4         12.03         -1.12       160.35 o                         
   5  13  -4        169.29        154.47       179.52 o                         
   7  13  -4        712.05        401.90       128.98 o                         
   9  13  -4        570.33        445.48       112.31 o                         
  11  13  -4        728.26        904.88       192.81 o                         
  13  13  -4        241.99        124.44       111.89 o                         
  15  13  -4        446.80        327.21       102.93 o                         
   0  14  -4       2625.20       1975.41       263.67 o                         
   2  14  -4        142.13        158.40       174.26 o                         
   4  14  -4        158.12         45.62       175.19 o                         
   6  14  -4        246.74        190.31       145.67 o                         
   8  14  -4        844.33        531.84       202.98 o                         
  10  14  -4        216.97         85.81       118.86 o                         
  12  14  -4         15.92        -16.63       121.73 o                         
  14  14  -4         76.47         87.40       263.80 o                         
   1  15  -4       3144.80       2534.16       347.69 o                         
   3  15  -4        781.70        832.88       210.08 o                         
   5  15  -4       1832.75       1546.74       189.61 o                         
   7  15  -4         14.90        -75.85       141.46 o                         
   9  15  -4       1913.65       1401.84       181.56 o                         
  11  15  -4        386.89        268.00       182.87 o                         
  13  15  -4        238.57        303.08       114.31 o                         
   0  16  -4        385.31        139.21       199.30 o                         
   2  16  -4        462.25        339.62       153.75 o                         
   4  16  -4        231.36        205.08       182.87 o                         
   6  16  -4       5229.81       4259.75       464.35 o                         
   8  16  -4        102.64         -8.80       127.17 o                         
  10  16  -4       1320.89       1282.81       260.94 o                         
  12  16  -4         44.78        -67.22       128.04 o                         
  14  16  -4        410.00        245.23       223.53 o                         
   1  17  -4       1118.78        726.29       178.42 o                         
   3  17  -4        870.12        599.90       141.40 o                         
   5  17  -4        203.32        196.39       130.15 o                         
   7  17  -4        126.63         82.05       145.88 o                         
   9  17  -4       1480.30       1446.07       274.73 o                         
  11  17  -4        557.31        555.07       151.39 o                         
  13  17  -4        515.84        656.06       294.06 o                         
   0  18  -4        966.03        462.87       368.93 o                         
   2  18  -4        127.90         20.37       116.46 o                         
   4  18  -4          3.42         91.70       104.95 o                         
   6  18  -4        679.80        778.91       176.20 o                         
   8  18  -4         39.63          0.06       146.72 o                         
  10  18  -4        752.27        625.65       237.63 o                         
  12  18  -4        194.27         67.27       193.14 o                         
   1  19  -4        509.39        248.06       154.10 o                         
   3  19  -4        439.58        296.96       112.71 o                         
   5  19  -4        868.66        614.29       136.84 o                         
   7  19  -4        841.29        821.57       198.42 o                         
   9  19  -4       4477.00       4247.37       444.08 o                         
  11  19  -4         81.66         20.14       146.45 o                         
   0  20  -4       2728.07       1400.20       719.40 o                         
   2  20  -4        341.07        244.09       112.42 o                         
   4  20  -4       1279.56       1002.03       151.80 o                         
   6  20  -4        665.49        895.86       322.32 o                         
   8  20  -4        239.93         10.27       108.80 o                         
  10  20  -4         48.66        -19.91       107.50 o                         
   1  21  -4        454.52        427.42       183.67 o                         
   3  21  -4          6.32         74.51       138.58 o                         
   5  21  -4        473.25        756.64       193.48 o                         
   7  21  -4        159.62        289.68       128.11 o                         
   9  21  -4       1810.95       1545.62       208.49 o                         
   0  22  -4        338.44        384.12       186.63 o                         
   2  22  -4        284.80        176.52       158.43 o                         
   4  22  -4          3.37        -84.68       107.84 o                         
   6  22  -4        162.50         42.09        92.92 o                         
   8  22  -4         36.89          0.68        95.51 o                         
   1  23  -4       1034.06       1323.21       301.65 o                         
   3  23  -4       1073.59        839.58       393.88 o                         
   5  23  -4        218.92        235.29       191.65 o                         
   7  23  -4        151.89        180.32        91.17 o                         
   0  24  -4       1128.46       1404.09       327.69 o                         
   2  24  -4        399.91        161.54       117.09 o                         
   4  24  -4        467.70        482.62       181.90 o                         
   6  24  -4        160.71        158.70       206.73 o                         
   1  25  -4        290.92        293.16       115.24 o                         
   3  25  -4        114.73         93.20       147.57 o                         
   6   1  -3       3078.26       3354.37       334.52 o                         
   8   1  -3        592.61        978.35       311.42 o                         
  10   1  -3        826.29       1193.84       259.33 o                         
  12   1  -3       7054.66       7159.73       497.44 o                         
  14   1  -3        692.81        936.45       266.56 o                         
  16   1  -3       3065.51       3008.04       420.12 o                         
  18   1  -3        583.38        373.23       159.43 o                         
   1   2  -3       1280.51       1368.29       125.06 o                         
   5   2  -3       9255.83       9021.32      1128.48 o                         
   7   2  -3       4971.60       5227.01       492.55 o                         
   9   2  -3        292.07        297.39       157.50 o                         
  11   2  -3       2263.98       2822.97       361.33 o                         
  13   2  -3       1058.64        999.04       246.39 o                         
  15   2  -3        769.48        542.29       136.02 o                         
  17   2  -3        298.06         88.60       145.53 o                         
  19   2  -3        119.47        151.36       213.16 o                         
   4   3  -3       6074.80       4900.20       642.36 o                         
   6   3  -3       2990.67       3016.51       436.20 o                         
   8   3  -3       2098.33       2716.58       303.07 o                         
  10   3  -3        823.94        957.53       193.35 o                         
  12   3  -3      10206.37       9284.08       556.76 o                         
  14   3  -3        465.90        423.73       120.56 o                         
  16   3  -3       1497.68       1684.29       440.54 o                         
  18   3  -3        239.93        161.11       147.34 o                         
   1   4  -3       6480.53       5904.98       716.15 o                         
   5   4  -3        475.11        798.62       221.36 o                         
   7   4  -3        634.15        503.10       207.25 o                         
   9   4  -3       1289.70       1688.12       242.40 o                         
  11   4  -3       1012.67        919.55       204.07 o                         
  13   4  -3         82.85        126.37       111.43 o                         
  15   4  -3        310.98        269.06       116.29 o                         
  17   4  -3        989.57        730.77       235.46 o                         
   2   5  -3       4642.02       3854.19       470.92 o                         
   4   5  -3       5067.80       4227.08       403.65 o                         
   6   5  -3        787.63        720.49       210.50 o                         
   8   5  -3       2868.07       2976.76       466.58 o                         
  10   5  -3       1492.66       1300.67       219.42 o                         
  12   5  -3       2894.12       2699.97       225.49 o                         
  14   5  -3        449.39        230.82       105.46 o                         
  16   5  -3        432.52        322.79       135.44 o                         
  18   5  -3         32.09         51.04       156.93 o                         
   3   6  -3       1594.62       1299.92       238.72 o                         
   5   6  -3       4910.96       4186.86       407.99 o                         
   7   6  -3        447.23        440.88        95.53 o                         
   9   6  -3        733.60        899.59       224.61 o                         
  11   6  -3       2225.42       2565.81       327.55 o                         
  13   6  -3       2158.72       2239.26       210.09 o                         
  15   6  -3        314.28        333.77       103.93 o                         
  17   6  -3         59.13         30.59       127.82 o                         
   2   7  -3       3862.93       3385.43       468.75 o                         
   4   7  -3       4339.17       4570.34       620.66 o                         
   6   7  -3       5618.64       4921.18       470.33 o                         
   8   7  -3       1839.45       1518.37       150.47 o                         
  10   7  -3        381.33        295.68       214.06 o                         
  12   7  -3       3076.20       2563.82       259.68 o                         
  14   7  -3        298.21        172.39       107.62 o                         
  16   7  -3        559.22        390.67       108.99 o                         
  18   7  -3         57.12        200.05       143.00 o                         
   3   8  -3       3143.94       2595.50       379.78 o                         
   5   8  -3        924.32       1039.50       247.40 o                         
   7   8  -3       3223.86       2896.03       250.11 o                         
   9   8  -3       1293.82       1232.44       143.96 o                         
  11   8  -3       6555.41       5962.59       430.07 o                         
  13   8  -3       3389.65       3050.96       280.84 o                         
  15   8  -3       1210.36       1500.30       240.42 o                         
  17   8  -3        919.83        783.92       209.32 o                         
   2   9  -3       9450.90       8235.04       734.26 o                         
   4   9  -3       5486.92       5099.85       668.41 o                         
   6   9  -3       1951.78       1874.73       233.19 o                         
   8   9  -3       1821.37       1367.58       121.15 o                         
  10   9  -3       2135.84       2269.57       423.12 o                         
  12   9  -3       4361.47       4413.61       347.75 o                         
  14   9  -3       1591.22       1912.70       226.22 o                         
  16   9  -3       2953.73       2461.98       269.10 o                         
   1  10  -3        233.40        321.39       125.37 o                         
   3  10  -3       6295.35       5313.51       493.31 o                         
   5  10  -3         36.15        225.58       133.08 o                         
   7  10  -3        897.66        759.96       129.30 o                         
   9  10  -3        262.04         43.51       101.35 o                         
  11  10  -3        783.89       1093.28       157.79 o                         
  13  10  -3        630.75        823.27       128.55 o                         
  15  10  -3        798.80        922.52       259.33 o                         
  17  10  -3         42.33         96.20       106.24 o                         
   2  11  -3       2467.49       2334.58       226.16 o                         
   4  11  -3       2040.29       2216.77       254.72 o                         
   6  11  -3       4390.73       5067.77       481.48 o                         
   8  11  -3        277.57        318.46       110.09 o                         
  10  11  -3       1116.80       1131.43       132.18 o                         
  12  11  -3       8058.84       7859.74       536.30 o                         
  14  11  -3       1580.69       1820.58       274.94 o                         
  16  11  -3        847.10        848.12       166.85 o                         
   1  12  -3       4321.62       3920.49       309.79 o                         
   3  12  -3       6223.12       5411.99       510.23 o                         
   5  12  -3       1329.80       1257.69       195.58 o                         
   7  12  -3        620.13        369.91       122.47 o                         
   9  12  -3        220.02         99.49        93.41 o                         
  11  12  -3        352.33        845.32       164.90 o                         
  13  12  -3        186.23        251.78       111.95 o                         
  15  12  -3        987.35       1117.44       220.91 o                         
  17  12  -3         41.77         -5.44       100.42 o                         
   2  13  -3       1940.00       2054.95       248.58 o                         
   4  13  -3        736.85        609.89       162.52 o                         
   6  13  -3       1920.31       2208.27       214.11 o                         
   8  13  -3       1634.48       1740.47       161.03 o                         
  10  13  -3        369.09        246.78       121.22 o                         
  12  13  -3        970.14        887.13       135.62 o                         
  14  13  -3        860.33        772.20       165.84 o                         
  16  13  -3        268.15        222.20       110.17 o                         
   1  14  -3       1533.24       1311.93       225.85 o                         
   3  14  -3       3973.06       3483.28       362.14 o                         
   5  14  -3       2291.22       2414.28       348.32 o                         
   7  14  -3        234.32        281.40       132.35 o                         
   9  14  -3        130.96         73.47       114.12 o                         
  11  14  -3       1183.43        918.14       143.52 o                         
  13  14  -3       1637.79       1510.81       264.30 o                         
  15  14  -3        235.45        288.72        90.23 o                         
   2  15  -3        313.22        406.62       174.61 o                         
   4  15  -3       1355.99       1622.38       365.67 o                         
   6  15  -3         16.35        161.38       133.59 o                         
   8  15  -3        245.93        276.86       118.02 o                         
  10  15  -3       2326.46       1783.01       166.97 o                         
  12  15  -3       1313.35       1357.89       207.79 o                         
  14  15  -3        235.72         73.82        92.28 o                         
  16  15  -3        233.98        171.65       122.47 o                         
   1  16  -3        976.87        932.67       143.91 o                         
   3  16  -3       2123.12       2213.42       290.72 o                         
   5  16  -3        409.38        201.36       113.90 o                         
   7  16  -3       3270.75       3113.91       254.26 o                         
   9  16  -3        128.59        -15.73       124.73 o                         
  11  16  -3       3978.74       3537.64       467.85 o                         
  13  16  -3       1697.38       1607.56       195.75 o                         
  15  16  -3        536.41        681.12       117.45 o                         
   2  17  -3       8366.50       8510.68       645.25 o                         
   4  17  -3        550.19        389.28       108.94 o                         
   6  17  -3       2897.78       2497.05       303.92 o                         
   8  17  -3        324.94        295.57       101.20 o                         
  10  17  -3         70.63         -0.77       115.06 o                         
  12  17  -3        552.38        762.17       171.25 o                         
  14  17  -3        102.08         -6.77        89.01 o                         
   1  18  -3       2883.34       2862.79       242.95 o                         
   3  18  -3       3677.94       3361.97       228.90 o                         
   5  18  -3        975.71        724.48       143.63 o                         
   7  18  -3        882.98        925.72       124.36 o                         
   9  18  -3         70.47        183.66        98.77 o                         
  11  18  -3        582.04        669.86       172.71 o                         
  13  18  -3       1072.75       1199.08       164.31 o                         
   2  19  -3       1828.27       1582.06       158.33 o                         
   4  19  -3       2730.19       2549.74       208.06 o                         
   6  19  -3        471.99        354.15       103.55 o                         
   8  19  -3        275.65        234.78        95.57 o                         
  10  19  -3        268.85        192.77       153.36 o                         
  12  19  -3        114.28        302.18       222.63 o                         
   1  20  -3       1966.27       1718.24       166.42 o                         
   3  20  -3       2539.59       2444.57       203.32 o                         
   5  20  -3       3077.08       2826.82       190.13 o                         
   7  20  -3        448.79        644.28       108.58 o                         
   9  20  -3       1216.32       1374.53       239.32 o                         
  11  20  -3        634.83        484.56       130.41 o                         
  13  20  -3        328.12        256.69       125.17 o                         
   2  21  -3        603.17        508.01       110.85 o                         
   4  21  -3       1677.48       1178.64       136.37 o                         
   6  21  -3        673.01        480.04        92.36 o                         
   8  21  -3        459.23        492.40       113.62 o                         
  10  21  -3       1076.03       1293.48       190.15 o                         
  12  21  -3        432.35        384.25       325.29 o                         
   1  22  -3         58.81         57.32       121.54 o                         
   3  22  -3       1343.60       1244.59       146.67 o                         
   5  22  -3        212.25        121.06        85.98 o                         
   7  22  -3       1577.60       1331.41       189.47 o                         
   9  22  -3        138.43          0.48        91.03 o                         
  11  22  -3       1130.33       1182.87       154.72 o                         
   2  23  -3       1190.59       1301.02       195.41 o                         
   4  23  -3         49.69        231.26       237.56 o                         
   6  23  -3        358.61        453.91       113.47 o                         
   8  23  -3        651.20        927.47       184.48 o                         
  10  23  -3         45.00        -42.46        90.43 o                         
   1  24  -3        170.57        182.34       119.58 o                         
   3  24  -3       2855.55       2603.22       241.28 o                         
   5  24  -3        351.44        510.68       168.63 o                         
   7  24  -3       1184.25       1765.17       208.06 o                         
   9  24  -3         52.68        -16.26        90.35 o                         
   2  25  -3        603.75        567.64       127.80 o                         
   4  25  -3        684.40        598.68       161.94 o                         
   6  25  -3         56.90         52.60        90.61 o                         
   8  25  -3        342.92        711.64       166.79 o                         
   1  26  -3        239.10        157.49       112.69 o                         
   3  26  -3        303.37        265.12       131.04 o                         
   5  26  -3        443.16        522.65       119.61 o                         
   2  27  -3        195.64        231.88       119.03 o                         
   4  27  -3        533.72        800.79       334.20 o                         
   0   0  -2       9592.86       8708.81      1052.52 o                         
   2   0  -2      11753.63      10699.35       916.11 o                         
   4   0  -2       7551.12       6768.83       408.79 o                         
   6   0  -2       1760.97       1687.98       162.12 o                         
   8   0  -2      14618.27      13682.80      1690.55 o                         
  10   0  -2      28814.64      27372.11      3346.37 o                         
  12   0  -2       3201.21       4303.41       644.53 o                         
  14   0  -2      12393.72      12309.66      1124.80 o                         
  16   0  -2       1230.46        979.28       281.03 o                         
  18   0  -2       2595.84       2055.13       501.30 o                         
   1   1  -2      11204.63      10861.41       758.03 o                         
   3   1  -2         84.44        141.08        25.37 o                         
   5   1  -2       1209.45       1121.75        57.98 o                         
   7   1  -2       1397.87       1609.03       151.16 o                         
   9   1  -2        164.84        106.07       122.50 o                         
  11   1  -2       1907.10       2737.77       319.14 o                         
  13   1  -2        935.17        618.26       211.61 o                         
  15   1  -2        715.93        526.56       138.57 o                         
  17   1  -2        134.63         85.48       158.03 o                         
  19   1  -2        165.14        178.86       167.90 o                         
   0   2  -2      15110.53      14029.85       846.36 o                         
   2   2  -2       1004.98        916.45        70.57 o                         
   4   2  -2       7614.02       7323.02       314.96 o                         
   6   2  -2      12456.37      10907.18      1338.98 o                         
   8   2  -2      11116.77       9847.32       709.13 o                         
  10   2  -2       7067.26       6445.65       596.04 o                         
  12   2  -2       3233.88       3132.84       358.01 o                         
  14   2  -2       2380.69       1967.01       234.87 o                         
  16   2  -2       1570.89       1188.52       240.23 o                         
  18   2  -2        956.05        842.40       217.29 o                         
   1   3  -2       8150.30       7363.00       314.96 o                         
   3   3  -2        648.17        671.95        32.28 o                         
   5   3  -2       3956.63       3709.50       265.55 o                         
   7   3  -2        804.14        931.77       115.82 o                         
   9   3  -2      14948.22      14199.14       884.75 o                         
  11   3  -2       1887.99       1830.51       432.95 o                         
  13   3  -2         69.85        -30.77       170.33 o                         
  15   3  -2        172.34          8.01       110.61 o                         
  17   3  -2        132.24        155.47       119.09 o                         
  19   3  -2          8.66         63.01       176.87 o                         
   0   4  -2      40011.33      37232.52      2246.65 o                         
   2   4  -2      13276.55      12301.35       563.15 o                         
   4   4  -2        211.63        288.33        26.85 o                         
   6   4  -2       7572.16       7171.93       639.02 o                         
   8   4  -2        992.93        879.75       100.39 o                         
  10   4  -2       2684.40       2662.08       203.48 o                         
  12   4  -2       2087.59       2307.91       551.22 o                         
  14   4  -2       2116.78       1895.83       187.63 o                         
  16   4  -2        559.67        316.85       114.24 o                         
  18   4  -2       1839.03       2010.45       268.15 o                         
   1   5  -2       1984.59       1629.34        73.74 o                         
   3   5  -2       9332.34       8526.62       367.04 o                         
   7   5  -2       5877.77       5165.55       300.53 o                         
   9   5  -2       4060.84       3735.84       262.21 o                         
  11   5  -2       1049.10        963.69       128.31 o                         
  13   5  -2        182.99        187.03       103.38 o                         
  15   5  -2        651.03        574.91       112.18 o                         
  17   5  -2        311.04        209.49       115.46 o                         
  19   5  -2         66.13        -19.85       130.51 o                         
   0   6  -2      19995.86      17020.21      1029.74 o                         
   2   6  -2        827.86        806.11        41.29 o                         
   6   6  -2       4837.65       4194.81       398.98 o                         
   8   6  -2        108.53         51.38        60.29 o                         
  10   6  -2       1854.16       1636.92       159.03 o                         
  12   6  -2         18.75        185.51       138.97 o                         
  14   6  -2        195.71        129.08        95.40 o                         
  16   6  -2        245.56        199.89        96.94 o                         
  18   6  -2       1032.76        902.95       206.23 o                         
   1   7  -2      11007.60      10176.62       617.41 o                         
   5   7  -2        661.86        785.59       197.48 o                         
   7   7  -2       1286.63       1186.96       100.95 o                         
   9   7  -2       2313.13       2115.42       212.72 o                         
  11   7  -2        811.95        560.73       138.47 o                         
  13   7  -2       2331.40       2285.99       223.38 o                         
  15   7  -2       1724.40       1644.30       223.81 o                         
  17   7  -2       3177.86       3051.87       314.16 o                         
  19   7  -2        796.02        835.30       223.17 o                         
   4   8  -2       4915.84       4386.42       411.24 o                         
   6   8  -2       2681.01       2451.63       179.98 o                         
   8   8  -2       1602.50       1371.04       106.76 o                         
  10   8  -2       1978.53       1657.94       212.29 o                         
  12   8  -2        279.78        301.61       124.24 o                         
  14   8  -2         27.81        -14.70        92.27 o                         
  16   8  -2       1720.91       1656.16       198.63 o                         
  18   8  -2        605.88        698.28       155.45 o                         
   3   9  -2        691.84        845.53       268.01 o                         
   5   9  -2       2700.46       3058.22       257.92 o                         
   7   9  -2         57.76         12.21        63.37 o                         
   9   9  -2        605.35        817.39       133.12 o                         
  11   9  -2        221.83         81.32       233.38 o                         
  13   9  -2        231.60        264.19       106.55 o                         
  15   9  -2       3640.44       3655.32       295.65 o                         
  17   9  -2        508.76        492.93       109.09 o                         
   0  10  -2      50609.88      37947.25      4600.72 o                         
   2  10  -2         40.67        229.04       250.65 o                         
   4  10  -2       6779.25       6692.99       603.84 o                         
   6  10  -2        573.30        464.20        84.41 o                         
   8  10  -2       1284.84       1297.16       118.04 o                         
  10  10  -2        535.56        390.68       110.81 o                         
  12  10  -2        382.05        347.29       109.02 o                         
  14  10  -2       1334.99       1359.01       196.85 o                         
  16  10  -2       1741.30       1707.35       239.74 o                         
  18  10  -2       1517.52       1551.54       201.17 o                         
   1  11  -2       2509.46       2154.79       190.86 o                         
   3  11  -2        649.27        635.90       129.33 o                         
   5  11  -2        148.23         -2.63       110.89 o                         
   7  11  -2        577.48        471.54        82.40 o                         
   9  11  -2       6832.30       6425.00       353.48 o                         
  11  11  -2        279.92        440.21       114.32 o                         
  13  11  -2        885.35       1045.76       139.08 o                         
  15  11  -2        928.81        922.44       264.37 o                         
  17  11  -2       1744.38       1640.04       197.66 o                         
   0  12  -2       4729.90       3639.34       503.47 o                         
   2  12  -2        116.23        116.88        95.05 o                         
   4  12  -2          9.08        -88.98       121.23 o                         
   6  12  -2       2432.90       2443.01       212.44 o                         
   8  12  -2       2490.70       2707.98       182.21 o                         
  10  12  -2        520.87        528.85       134.83 o                         
  12  12  -2        485.14        385.64       120.20 o                         
  14  12  -2        429.20        515.09       170.71 o                         
  16  12  -2        734.18        551.72       126.42 o                         
  18  12  -2        417.22        390.82       256.08 o                         
   1  13  -2        461.66        410.18       108.34 o                         
   3  13  -2        402.89        369.57       150.02 o                         
   5  13  -2       2607.27       2589.73       196.03 o                         
   7  13  -2        280.46        237.97        90.19 o                         
   9  13  -2       2918.52       2867.90       380.27 o                         
  11  13  -2        200.34        262.57       102.56 o                         
  13  13  -2       2220.86       2157.89       184.50 o                         
  15  13  -2        579.19        475.23       112.24 o                         
  17  13  -2        595.09        512.00       201.72 o                         
   0  14  -2       2148.13       2630.64       289.98 o                         
   2  14  -2       1635.40       1534.11       151.08 o                         
   4  14  -2       1839.56       1570.21       148.64 o                         
   6  14  -2       2228.71       2620.25       313.55 o                         
   8  14  -2       2147.73       2150.67       260.85 o                         
  10  14  -2       2124.16       2014.95       183.88 o                         
  12  14  -2        402.97        581.29       145.52 o                         
  14  14  -2        201.16        354.09       269.48 o                         
  16  14  -2        349.12        327.56        97.22 o                         
   1  15  -2       7154.39       6889.52       451.66 o                         
   3  15  -2       1757.39       1734.01       178.23 o                         
   5  15  -2        650.82        874.22       220.83 o                         
   7  15  -2       1297.41       1272.00       173.64 o                         
   9  15  -2       6025.17       5788.19       308.39 o                         
  11  15  -2        417.87        397.36       103.39 o                         
  13  15  -2       1995.71       2132.21       170.47 o                         
  15  15  -2        671.48        918.93       208.65 o                         
  17  15  -2         93.40        119.09       137.74 o                         
   0  16  -2       5084.10       5363.50       520.96 o                         
   2  16  -2       2432.15       2708.63       190.54 o                         
   4  16  -2        598.69        810.96       144.40 o                         
   6  16  -2       1021.37       1156.33       175.82 o                         
   8  16  -2       2181.04       1850.38       142.68 o                         
  10  16  -2        117.20        -39.91        89.77 o                         
  12  16  -2        221.33        168.81        92.77 o                         
  14  16  -2        118.37        127.82        91.48 o                         
  16  16  -2        272.83        186.32       105.87 o                         
   1  17  -2       3078.55       3438.41       224.83 o                         
   3  17  -2        928.80       1092.45       142.83 o                         
   5  17  -2       3323.08       3386.62       263.26 o                         
   7  17  -2        608.15        619.17       103.82 o                         
   9  17  -2       5100.15       4834.18       251.60 o                         
  11  17  -2         24.91         29.21        92.29 o                         
  13  17  -2       1571.98       1663.63       184.33 o                         
  15  17  -2        574.44        616.42       126.45 o                         
   0  18  -2       5898.40       6117.58       474.29 o                         
   2  18  -2        806.84        748.34       122.74 o                         
   4  18  -2       1539.23       1524.04       172.19 o                         
   6  18  -2         58.76        -21.64       101.67 o                         
   8  18  -2        275.75        118.84        86.80 o                         
  10  18  -2         60.51        126.73        91.00 o                         
  12  18  -2         26.06          9.79        93.71 o                         
  14  18  -2         13.55         71.65        81.23 o                         
   1  19  -2       2824.71       3070.30       343.05 o                         
   3  19  -2       3656.32       3366.49       201.21 o                         
   5  19  -2        105.27         77.40        95.58 o                         
   7  19  -2        907.77        818.54       139.98 o                         
   9  19  -2       1885.96       1577.56       155.05 o                         
  11  19  -2         89.30         91.15       111.21 o                         
  13  19  -2        205.93        272.44        93.72 o                         
  15  19  -2        758.01       1152.35       373.27 o                         
   0  20  -2        247.62        174.89       141.58 o                         
   2  20  -2        471.61        411.10        90.67 o                         
   4  20  -2        762.63        762.98       121.88 o                         
   6  20  -2       2492.65       2303.46       176.48 o                         
   8  20  -2       3313.22       3026.75       231.95 o                         
  10  20  -2       1970.75       1832.70       260.69 o                         
  12  20  -2       1130.90       1203.81       139.56 o                         
  14  20  -2         86.18        -20.59        88.12 o                         
   1  21  -2       7996.54       7738.02       400.03 o                         
   3  21  -2       2216.34       1883.71       168.49 o                         
   5  21  -2       3083.47       3079.78       203.55 o                         
   7  21  -2        142.25         96.53        79.80 o                         
   9  21  -2       2220.18       2562.51       247.43 o                         
  11  21  -2        445.16        402.51        99.99 o                         
  13  21  -2         60.55         11.09        81.94 o                         
   0  22  -2       1974.59       2217.41       274.81 o                         
   2  22  -2        120.95         65.53        92.33 o                         
   4  22  -2        194.15        131.27        89.21 o                         
   6  22  -2        793.50        686.19       114.83 o                         
   8  22  -2         41.03        165.26       258.90 o                         
  10  22  -2        404.92        407.63        91.69 o                         
  12  22  -2        108.34         74.59        93.46 o                         
   1  23  -2       1561.61       1660.45       165.22 o                         
   3  23  -2        279.89        208.86        97.40 o                         
   5  23  -2        112.98         95.00       107.73 o                         
   7  23  -2         38.61         20.54       101.38 o                         
   9  23  -2        370.05        330.45       108.75 o                         
  11  23  -2        425.50        497.47       111.85 o                         
   0  24  -2         39.89        221.52       164.23 o                         
   2  24  -2        237.31        243.78        89.43 o                         
   4  24  -2         17.50        156.91       151.29 o                         
   6  24  -2        498.94        874.96       162.12 o                         
   8  24  -2        175.76        129.94        98.61 o                         
  10  24  -2        299.43        184.22        93.77 o                         
   1  25  -2        433.77        316.38        94.87 o                         
   3  25  -2        704.18        699.58       137.80 o                         
   5  25  -2        909.80        868.54       200.11 o                         
   7  25  -2         20.75        223.33       103.25 o                         
   9  25  -2       2606.76       2356.55       238.09 o                         
   0  26  -2        219.90        247.70       140.75 o                         
   2  26  -2        160.45        185.57        97.70 o                         
   4  26  -2        248.53        134.79       102.67 o                         
   6  26  -2         90.75         86.69       102.26 o                         
   8  26  -2        772.17        516.72       162.10 o                         
   1  27  -2        199.14        479.13       168.91 o                         
   3  27  -2        522.90        373.65       112.73 o                         
   5  27  -2        838.34       1210.22       183.46 o                         
   7  27  -2          9.59        183.96       118.97 o                         
   0  28  -2        995.20       1675.36       373.27 o                         
   2  28  -2        157.66         22.39        96.19 o                         
   4  28  -2         69.35        -99.42        99.42 o                         
   2   1  -1      21078.49      19973.12       852.81 o                         
   4   1  -1     121672.61     116171.23      4418.08 o                         
   6   1  -1      28980.48      27983.91      1126.39 o                         
   8   1  -1       8954.26       7836.86       494.23 o                         
  10   1  -1       4239.38       3785.51       232.96 o                         
  12   1  -1       8155.99       7678.99       498.72 o                         
  14   1  -1       1646.69       1449.17       198.54 o                         
  16   1  -1        707.25        653.36       126.14 o                         
  18   1  -1        422.18        512.43       164.26 o                         
  20   1  -1        535.33        347.00       185.06 o                         
   1   2  -1        672.38        578.85        26.84 o                         
   3   2  -1      22851.74      21650.94       924.74 o                         
   5   2  -1       3343.99       3115.00       111.70 o                         
   7   2  -1      23877.95      22032.68      1194.32 o                         
   9   2  -1        305.36        331.90        69.08 o                         
  11   2  -1       3688.87       3726.64       261.70 o                         
  13   2  -1       2014.03       2127.55       202.56 o                         
  15   2  -1        388.70        401.09       113.79 o                         
  17   2  -1        354.17        342.19       116.52 o                         
  19   2  -1        229.06        117.60       117.57 o                         
   2   3  -1      55908.45      52307.41      2229.86 o                         
   4   3  -1       7136.48       6858.71       276.57 o                         
   6   3  -1       8036.16       7609.83       293.44 o                         
   8   3  -1       1845.04       1982.18       179.80 o                         
  10   3  -1        380.90        483.10        91.39 o                         
  12   3  -1       7017.66       6443.30       432.60 o                         
  14   3  -1        612.61        756.16       125.06 o                         
  16   3  -1       1361.19        925.68       169.46 o                         
  18   3  -1          9.34         24.69       111.69 o                         
  20   3  -1        618.16        628.63       367.84 o                         
   1   4  -1       8234.28       7503.01       321.48 o                         
   3   4  -1      10301.15       9614.47       412.21 o                         
   5   4  -1       2802.60       2748.74       113.43 o                         
   7   4  -1       5746.86       5130.87       319.20 o                         
   9   4  -1         57.74         92.02        76.00 o                         
  11   4  -1       2080.07       2488.04       216.14 o                         
  13   4  -1       1163.64       1385.10       187.32 o                         
  15   4  -1       2264.08       2161.55       207.79 o                         
  17   4  -1         25.13          0.90       147.90 o                         
  19   4  -1         91.77         22.55       177.95 o                         
   2   5  -1       6179.97       5875.09       252.62 o                         
   4   5  -1      27800.31      25444.50      1086.73 o                         
   6   5  -1      10169.76       8933.00       487.95 o                         
   8   5  -1       4285.93       4478.72       339.45 o                         
  10   5  -1       4909.95       4363.54       341.50 o                         
  12   5  -1       2025.83       1699.78       195.27 o                         
  14   5  -1        961.42        919.62       152.20 o                         
  16   5  -1        229.18        310.28        98.89 o                         
  18   5  -1       1020.48       1390.34       243.49 o                         
  20   5  -1         75.17         82.86       151.08 o                         
   1   6  -1      10949.69       9689.48       415.47 o                         
   3   6  -1       8009.34       7378.46       317.45 o                         
   5   6  -1       1036.98       1114.06        57.01 o                         
   7   6  -1        183.85        253.00        80.00 o                         
   9   6  -1        363.19        427.82        81.67 o                         
  11   6  -1        764.44        917.40       174.78 o                         
  13   6  -1       1301.21       1070.40       226.78 o                         
  15   6  -1        109.08        158.56        87.40 o                         
  17   6  -1       1199.26        876.77       179.73 o                         
  19   6  -1         86.49        126.46       110.48 o                         
   2   7  -1      28699.63      25309.31      1015.71 o                         
   4   7  -1       5551.81       5371.74       233.05 o                         
   6   7  -1      10528.54       9888.92       601.62 o                         
   8   7  -1       1725.66       1950.75       167.56 o                         
  10   7  -1       4997.61       4864.43       290.72 o                         
  12   7  -1       8548.60       8429.07       625.91 o                         
  14   7  -1        131.42         84.84        89.91 o                         
  16   7  -1       2927.26       2756.12       208.75 o                         
  18   7  -1        409.53        340.41       106.38 o                         
   1   8  -1       4498.02       4500.35       166.41 o                         
   3   8  -1      19163.63      17125.36       733.41 o                         
   5   8  -1       2924.78       2692.07       173.33 o                         
   7   8  -1       2387.53       2368.72       146.79 o                         
   9   8  -1       1499.42       1518.99       126.60 o                         
  11   8  -1       4087.66       4073.65       304.42 o                         
  13   8  -1         12.99         57.81        92.30 o                         
  15   8  -1        527.23        460.49        96.21 o                         
  17   8  -1         23.48         47.94        91.60 o                         
  19   8  -1        285.49        504.64       189.89 o                         
   2   9  -1       3103.29       2562.63       110.40 o                         
   4   9  -1       3158.74       2752.73       179.11 o                         
   6   9  -1       1972.41       2036.49       137.80 o                         
   8   9  -1       2060.09       2261.98       144.05 o                         
  10   9  -1       3869.54       4216.91       295.82 o                         
  12   9  -1       3714.89       4213.48       571.64 o                         
  14   9  -1       1570.13       1392.86       142.52 o                         
  16   9  -1        529.07        428.88        88.00 o                         
  18   9  -1        293.51        153.48        95.05 o                         
   1  10  -1       5497.52       5087.53       211.69 o                         
   3  10  -1       6738.24       6154.17       445.98 o                         
   5  10  -1       3322.52       3423.64       237.41 o                         
   7  10  -1       3014.57       2976.00       174.79 o                         
   9  10  -1        823.96        908.33        89.08 o                         
  11  10  -1       4089.90       3762.79       362.17 o                         
  13  10  -1       3057.94       2992.46       236.65 o                         
  15  10  -1        662.05        711.75       112.89 o                         
  17  10  -1        555.57        632.08       116.71 o                         
  19  10  -1        567.01        681.40       205.17 o                         
   2  11  -1       6212.41       5994.40       345.77 o                         
   4  11  -1      14541.64      13803.31       850.08 o                         
   6  11  -1       9134.89       8880.28       456.88 o                         
   8  11  -1       6475.25       6242.89       310.81 o                         
  10  11  -1       2751.95       2607.72       173.97 o                         
  12  11  -1        464.38        413.06        90.18 o                         
  14  11  -1        377.63        179.49        95.04 o                         
  16  11  -1        250.06        305.22       103.22 o                         
  18  11  -1       1305.32       1062.83       157.02 o                         
   1  12  -1      11613.73      11358.57       703.94 o                         
   3  12  -1       1177.60       1023.31        94.29 o                         
   5  12  -1      11489.83      11987.74       666.67 o                         
   7  12  -1       6191.58       6222.71       335.67 o                         
   9  12  -1       1238.28       1475.49       127.92 o                         
  11  12  -1        818.32        954.10       163.86 o                         
  13  12  -1       2867.82       2879.79       193.40 o                         
  15  12  -1       1816.92       1644.38       188.93 o                         
  17  12  -1        129.96         49.31        78.32 o                         
   2  13  -1       1285.78       1232.53       105.23 o                         
   4  13  -1        364.30        522.53        82.27 o                         
   6  13  -1       1921.88       1900.73       130.34 o                         
   8  13  -1       3840.34       3810.99       253.40 o                         
  10  13  -1         81.91        105.12       110.91 o                         
  12  13  -1        980.61       1027.77       123.68 o                         
  14  13  -1         79.91        120.77        84.38 o                         
  16  13  -1        265.06        222.45        83.65 o                         
  18  13  -1        217.38         43.17        97.20 o                         
   1  14  -1        394.49        317.63        67.30 o                         
   3  14  -1      10812.39      10264.04       573.90 o                         
   5  14  -1        306.74        283.76        84.39 o                         
   7  14  -1       6018.48       6122.56       334.32 o                         
   9  14  -1       1283.12       1120.83       142.83 o                         
  11  14  -1       4822.20       5105.81       357.90 o                         
  13  14  -1        158.12        182.50        82.43 o                         
  15  14  -1        273.51        256.25        90.42 o                         
  17  14  -1         70.08         45.05        80.77 o                         
   2  15  -1       3656.75       3501.29       199.53 o                         
   4  15  -1         81.38        -14.25        86.61 o                         
   6  15  -1       2489.44       2628.06       170.31 o                         
   8  15  -1        816.19        820.72       101.80 o                         
  10  15  -1        453.92        313.58        81.84 o                         
  12  15  -1        884.17        871.51       115.64 o                         
  14  15  -1        117.43        102.54        79.67 o                         
  16  15  -1        198.87        273.32        74.30 o                         
   1  16  -1        180.67        362.10        87.11 o                         
   3  16  -1       3687.32       3974.90       252.88 o                         
   5  16  -1       1336.83       1343.35       127.34 o                         
   7  16  -1        204.77        120.02        99.49 o                         
   9  16  -1         16.61          5.94        89.67 o                         
  11  16  -1        994.98        864.54       104.84 o                         
  13  16  -1        993.85       1045.11       154.53 o                         
  15  16  -1         42.03        -15.29        83.20 o                         
  17  16  -1        175.11        150.90        92.07 o                         
   2  17  -1        111.34         83.83        99.59 o                         
   4  17  -1        384.94        603.78       166.15 o                         
   6  17  -1       1835.21       2124.06       174.29 o                         
   8  17  -1        176.25        326.75        85.09 o                         
  10  17  -1        313.21        321.18       181.81 o                         
  12  17  -1       1020.01       1228.39       128.18 o                         
  14  17  -1        158.17        246.03        85.30 o                         
  16  17  -1        864.58        924.42       123.33 o                         
   1  18  -1       1452.31       1285.85       140.89 o                         
   3  18  -1      11613.89      12041.21       874.82 o                         
   5  18  -1       1110.68        920.35       130.56 o                         
   7  18  -1       4767.23       4890.90       296.91 o                         
   9  18  -1          0.73         78.59        84.02 o                         
  11  18  -1       5554.11       5600.48       396.06 o                         
  13  18  -1       1414.31       1889.90       199.25 o                         
  15  18  -1       1785.82       1890.77       179.00 o                         
   2  19  -1       2633.56       2691.96       218.02 o                         
   4  19  -1       1812.69       1851.96       170.47 o                         
   6  19  -1        996.93        787.41       107.15 o                         
   8  19  -1        971.64        783.70       106.98 o                         
  10  19  -1        553.91        531.85       116.18 o                         
  12  19  -1        313.89        300.72        95.91 o                         
  14  19  -1        258.98         98.89        81.61 o                         
   1  20  -1         70.75         36.17       165.71 o                         
   3  20  -1       3328.82       3162.16       198.10 o                         
   5  20  -1        187.82        148.04        78.24 o                         
   7  20  -1       1929.28       1945.81       213.52 o                         
   9  20  -1        689.61        560.00        89.08 o                         
  11  20  -1       1024.47       1370.42       172.68 o                         
  13  20  -1        781.68        757.55       119.92 o                         
  15  20  -1        277.67        187.95       104.66 o                         
   2  21  -1        363.58        399.17       100.13 o                         
   4  21  -1       1019.67       1268.47       140.64 o                         
   6  21  -1        873.41        760.85        93.22 o                         
   8  21  -1        942.37        727.16        92.38 o                         
  10  21  -1        259.00        130.83       101.10 o                         
  12  21  -1        196.39         89.25        85.51 o                         
  14  21  -1         99.10         82.20        77.74 o                         
   1  22  -1        922.65        977.46       145.77 o                         
   3  22  -1        817.60        669.37       114.98 o                         
   5  22  -1       6946.92       7148.83       387.90 o                         
   7  22  -1        490.67        411.26        86.70 o                         
   9  22  -1        649.19        938.24       165.00 o                         
  11  22  -1         19.17         95.98       111.39 o                         
  13  22  -1       1503.43       1563.59       165.91 o                         
   2  23  -1        233.39        238.13        90.99 o                         
   4  23  -1        207.05        132.72        90.27 o                         
   6  23  -1       1069.24       1082.93       122.68 o                         
   8  23  -1         53.23         40.18        99.72 o                         
  10  23  -1        165.64         68.25        92.42 o                         
  12  23  -1        260.55        251.72       102.00 o                         
   1  24  -1       1197.93       1249.62       155.89 o                         
   3  24  -1        935.15        951.48       139.01 o                         
   5  24  -1        173.89        114.90        87.72 o                         
   7  24  -1        990.70       1246.87       199.95 o                         
   9  24  -1         49.17         80.80       100.76 o                         
  11  24  -1        402.47        233.17       127.34 o                         
   2  25  -1       1055.27        943.24       135.68 o                         
   4  25  -1        505.81        293.84       183.24 o                         
   6  25  -1        136.53        110.71        99.20 o                         
   8  25  -1         54.63         -9.36       100.86 o                         
  10  25  -1        609.36        552.02       175.96 o                         
   1  26  -1        127.77        -57.16       117.82 o                         
   3  26  -1       1841.31       2200.86       219.64 o                         
   5  26  -1        111.47         70.66        92.83 o                         
   7  26  -1       1347.23       1633.24       233.91 o                         
   9  26  -1        104.56        153.38        96.52 o                         
   2  27  -1        164.91        126.28        97.06 o                         
   4  27  -1         28.64         84.54        91.42 o                         
   6  27  -1         87.91         45.65        97.34 o                         
   8  27  -1         44.00          1.14       137.71 o                         
   1  28  -1        793.30        909.38       176.62 o                         
   3  28  -1       1194.85       1332.49       193.82 o                         
   5  28  -1        394.52        519.64       170.09 o                         
   2  29  -1         17.85        349.96       227.75 o                         
   4  29  -1         87.25        131.06       161.68 o                         
   2   0   0       4083.11       3920.92       237.63 o                         
   4   0   0     220365.23     206293.81      9394.79 o                         
   6   0   0       3172.87       3201.21       151.20 o                         
   8   0   0         10.53         27.87        37.02 o                         
  10   0   0         23.96         74.77        51.56 o                         
  12   0   0        182.93        168.77        99.86 o                         
  14   0   0       8460.77       7688.84      1004.78 o                         
  16   0   0       1487.66       1301.03       200.61 o                         
  18   0   0       8840.17       9510.82       881.57 o                         
  20   0   0        372.47        330.70       147.69 o                         
   1   1   0       4691.14       4579.32       195.65 o                         
   3   1   0       2801.13       2475.89        87.86 o                         
   5   1   0        645.23        577.33        24.47 o                         
   7   1   0       5003.05       4730.98       157.00 o                         
   9   1   0       1043.94       1162.13        65.83 o                         
  11   1   0          0.03         11.00        45.90 o                         
  13   1   0        177.33        146.68        84.60 o                         
  15   1   0        937.06        886.30        90.98 o                         
  17   1   0        439.99        336.22       151.02 o                         
  19   1   0         55.85         -6.44        93.00 o                         
   0   2   0      32453.06      31541.00      1901.05 o                         
   2   2   0       5180.67       4664.79       199.96 o                         
   4   2   0       5457.88       4676.65       158.01 o                         
   6   2   0        483.97        690.98        28.86 o                         
   8   2   0       1626.75       1544.60       100.33 o                         
  10   2   0         10.29         18.33        37.39 o                         
  12   2   0        378.96        471.47        81.09 o                         
  14   2   0         21.35        -39.30       131.01 o                         
  16   2   0        254.52        206.26        82.22 o                         
  18   2   0        134.51         41.67        98.84 o                         
  20   2   0         18.17         64.58       106.96 o                         
   1   3   0        281.83        294.28        15.33 o                         
   3   3   0      19860.75      18333.12       613.19 o                         
   5   3   0       8314.94       8192.02       274.74 o                         
   7   3   0       7159.41       6564.15       216.23 o                         
   9   3   0       1946.23       1996.90        79.96 o                         
  11   3   0       1175.62       1269.21        80.12 o                         
  13   3   0        181.84        232.55       122.24 o                         
  15   3   0       1701.00       1486.46       131.71 o                         
  17   3   0         84.54        118.91        86.35 o                         
  19   3   0        285.64        297.94       104.77 o                         
   0   4   0        884.69        861.32        47.11 o                         
   2   4   0       6566.16       5926.91       199.17 o                         
   4   4   0       4084.82       4161.08       136.48 o                         
   6   4   0      14271.20      13481.06       472.40 o                         
   8   4   0      19000.65      17509.89       710.08 o                         
  10   4   0      19473.74      18643.77       721.84 o                         
  12   4   0       3031.28       3667.50       305.63 o                         
  14   4   0       1327.07       1431.27       130.06 o                         
  16   4   0        545.44        365.01        75.99 o                         
  18   4   0        154.05        317.65       104.09 o                         
  20   4   0        139.87        -19.87       126.37 o                         
   1   5   0        166.46        154.23        13.34 o                         
   3   5   0       1986.27       1999.12        67.97 o                         
   5   5   0        118.14        147.11        15.23 o                         
   7   5   0       7421.20       6898.02       283.62 o                         
   9   5   0        319.25        218.35        33.41 o                         
  11   5   0       1436.73       1627.69       127.58 o                         
  13   5   0       1801.44       1796.67       196.71 o                         
  15   5   0        111.86         59.55        71.56 o                         
  17   5   0        935.26        779.19       128.89 o                         
  19   5   0         41.68        -22.42        99.23 o                         
   0   6   0      11856.70      10948.94       468.79 o                         
   2   6   0        139.74        133.36        13.92 o                         
   4   6   0       2814.08       2955.99        99.40 o                         
   6   6   0       1294.59       1158.53        48.77 o                         
   8   6   0          4.86          8.17        29.57 o                         
  10   6   0       3867.37       3733.80       170.87 o                         
  12   6   0        605.86        851.70       117.93 o                         
  14   6   0       4578.88       4205.18       223.59 o                         
  16   6   0        288.06        115.50        85.70 o                         
  18   6   0         45.98        -33.94        90.55 o                         
  20   6   0         10.61         49.56       129.83 o                         
   1   7   0       4759.14       4321.60       133.33 o                         
   3   7   0       7251.78       6248.95       190.31 o                         
   5   7   0       7969.10       7007.96       229.94 o                         
   7   7   0      11141.59      10722.02       379.42 o                         
   9   7   0      19740.93      18734.80       764.80 o                         
  11   7   0        263.96        249.26        70.28 o                         
  13   7   0       1339.09       1383.61       212.25 o                         
  15   7   0        204.74        183.05        69.18 o                         
  17   7   0         36.64        -34.63        85.65 o                         
  19   7   0        237.00        145.46       106.25 o                         
   0   8   0      15025.94      13815.86       593.09 o                         
   2   8   0       1236.06        989.21        36.37 o                         
   4   8   0        727.55        773.52        32.01 o                         
   6   8   0       1011.68        957.46        49.28 o                         
   8   8   0       2883.88       2719.96       135.01 o                         
  10   8   0        467.23        398.12        69.88 o                         
  12   8   0       2283.83       2467.71       266.73 o                         
  14   8   0       1219.18       1144.21       119.82 o                         
  16   8   0        875.36        824.40       151.86 o                         
  18   8   0       1457.71       1504.10       209.62 o                         
   1   9   0       2107.81       1924.23        64.26 o                         
   3   9   0        429.62        366.36        23.45 o                         
   5   9   0       6631.59       6223.33       243.12 o                         
   7   9   0       1721.57       1971.20       104.35 o                         
   9   9   0        519.41        603.58        71.67 o                         
  11   9   0       1215.22       1417.67       114.04 o                         
  13   9   0         46.97        -40.02        64.06 o                         
  15   9   0        167.79        210.27        78.93 o                         
  17   9   0        126.73        211.16        89.08 o                         
  19   9   0         55.34         23.66        99.97 o                         
   0  10   0      54387.21      47068.04      2148.09 o                         
   2  10   0       9287.05       8715.78       285.45 o                         
   4  10   0       3780.52       3413.51       140.86 o                         
   6  10   0        111.23         53.96        45.15 o                         
   8  10   0        834.15        947.47        86.30 o                         
  10  10   0       5079.81       5248.99       271.88 o                         
  12  10   0       2286.86       2500.75       200.83 o                         
  14  10   0       3247.37       3702.14       202.86 o                         
  16  10   0        192.42        222.33        71.61 o                         
  18  10   0       1796.34       1957.94       229.02 o                         
   1  11   0      39058.62      36259.74      1266.24 o                         
   3  11   0        692.42        743.80        52.32 o                         
   5  11   0       6246.12       6286.22       266.95 o                         
   7  11   0       4030.98       4523.19       228.90 o                         
   9  11   0       1441.25       1502.16       109.10 o                         
  11  11   0       3751.90       3785.26       264.68 o                         
  13  11   0        535.33        439.76        71.15 o                         
  15  11   0        159.42         95.08        68.07 o                         
  17  11   0        114.87         90.49        79.52 o                         
  19  11   0        867.07        906.55       224.42 o                         
   0  12   0        219.62        117.72        36.11 o                         
   2  12   0        417.89        448.92        46.60 o                         
   4  12   0        278.44        240.88        63.10 o                         
   6  12   0        821.91        685.57        72.63 o                         
   8  12   0          8.81        -27.43        63.64 o                         
  10  12   0       7214.22       7369.70       346.22 o                         
  12  12   0          5.28         49.51        62.94 o                         
  14  12   0       2080.66       2055.66       147.37 o                         
  16  12   0         13.50         62.97        72.85 o                         
  18  12   0        280.70        260.34        86.57 o                         
   1  13   0      21329.62      22344.09       966.92 o                         
   3  13   0       7859.84       8921.94       459.17 o                         
   5  13   0         92.35        182.63        63.15 o                         
   7  13   0       1235.04       1623.32       106.25 o                         
   9  13   0       2626.98       2804.29       161.73 o                         
  11  13   0       1238.24       1427.46       117.26 o                         
  13  13   0         16.80         81.40        66.30 o                         
  15  13   0       2398.55       2226.60       152.53 o                         
  17  13   0         42.95         79.87        71.46 o                         
   0  14   0        177.54        181.04        77.46 o                         
   2  14   0        222.92        283.29        55.01 o                         
   4  14   0       2531.78       2392.28       146.00 o                         
   6  14   0       8244.79       8184.28       396.77 o                         
   8  14   0       2186.11       2251.60       148.26 o                         
  10  14   0        883.03        881.84       125.59 o                         
  12  14   0       2984.48       2701.30       197.89 o                         
  14  14   0        409.69        437.96        76.91 o                         
  16  14   0          1.02        -38.41        69.78 o                         
  18  14   0        982.90       1168.95       256.08 o                         
   1  15   0        712.43        683.78        69.60 o                         
   3  15   0        356.38        338.31        60.55 o                         
   5  15   0        470.21        353.77        81.61 o                         
   7  15   0        203.32        291.84        79.39 o                         
   9  15   0       2348.09       2091.45       181.80 o                         
  11  15   0        766.29        777.03        94.44 o                         
  13  15   0       1632.09       1649.29       169.91 o                         
  15  15   0        122.42        252.13        80.02 o                         
  17  15   0        224.69        290.35       123.41 o                         
   0  16   0         76.29        117.19       136.72 o                         
   2  16   0         23.40        113.06        58.42 o                         
   4  16   0        118.69         43.74        64.22 o                         
   6  16   0          1.25        -51.35        76.88 o                         
   8  16   0       3843.64       3935.45       222.68 o                         
  10  16   0        229.83        114.73        76.11 o                         
  12  16   0        671.70        634.59        89.22 o                         
  14  16   0         23.94        -88.67        88.67 o                         
  16  16   0        147.27        134.32        76.13 o                         
   1  17   0       6978.79       6597.00       602.30 o                         
   3  17   0        364.89        545.93        81.01 o                         
   5  17   0       5757.14       6401.79       350.44 o                         
   7  17   0       3882.67       4030.07       275.16 o                         
   9  17   0      13733.60      14218.91       599.02 o                         
  11  17   0         38.52        -27.15        71.56 o                         
  13  17   0        514.13        464.49        90.79 o                         
  15  17   0       1025.05       1316.61       158.40 o                         
   0  18   0       5041.52       5603.33       735.68 o                         
   2  18   0       2244.20       2676.75       206.61 o                         
   4  18   0        377.81        352.13        90.42 o                         
   6  18   0       1507.84       1621.76       176.37 o                         
   8  18   0         84.06        112.44        70.12 o                         
  10  18   0        656.62        736.99       101.02 o                         
  12  18   0        793.17        664.85        92.70 o                         
  14  18   0         34.38        -78.25        78.25 o                         
  16  18   0         35.89        -55.25        75.66 o                         
   1  19   0       4562.76       4981.26       484.13 o                         
   3  19   0       1287.78       1410.38       136.29 o                         
   5  19   0        449.86        495.74       114.08 o                         
   7  19   0         99.46        139.10        78.00 o                         
   9  19   0        257.29        259.11        77.19 o                         
  11  19   0       1055.70       1261.83       171.12 o                         
  13  19   0        782.96        776.50       183.87 o                         
  15  19   0       1873.89       2061.29       160.86 o                         
   0  20   0       3501.78       4874.16       679.26 o                         
   2  20   0        265.06        241.35       156.16 o                         
   4  20   0       4765.77       5066.51       274.86 o                         
   6  20   0        939.62       1139.27        99.07 o                         
   8  20   0          0.55         74.35        74.96 o                         
  10  20   0         11.34          0.13        77.77 o                         
  12  20   0        107.58         56.93        90.22 o                         
  14  20   0        731.64        546.36        89.02 o                         
   1  21   0          6.57        -41.00        99.93 o                         
   3  21   0        383.70        303.03       124.06 o                         
   5  21   0         10.15         70.04        76.99 o                         
   7  21   0        102.86        129.48        76.10 o                         
   9  21   0       6808.59       7524.51       333.78 o                         
  11  21   0         33.53        119.57        93.35 o                         
  13  21   0       1025.92       1013.72       157.14 o                         
   0  22   0       1323.66       1206.80       207.65 o                         
   2  22   0        680.81        580.88       110.80 o                         
   4  22   0        378.84        343.82        90.09 o                         
   6  22   0        464.14        312.97        84.78 o                         
   8  22   0         18.14        -21.28        77.64 o                         
  10  22   0        678.55        558.85       204.36 o                         
  12  22   0          0.96         91.47        77.17 o                         
   1  23   0       2158.66       2218.95       200.30 o                         
   3  23   0       2514.73       2382.72       210.99 o                         
   5  23   0        439.48        412.74        91.96 o                         
   7  23   0        660.41        624.62       102.52 o                         
   9  23   0       2824.01       3003.90       267.21 o                         
  11  23   0        159.46        252.61       125.29 o                         
  13  23   0         78.54        -54.26       108.18 o                         
   0  24   0       6259.39       7235.27       566.74 o                         
   2  24   0        356.07        380.24        91.74 o                         
   4  24   0        420.05        444.74        98.18 o                         
   6  24   0        136.95        112.18        78.16 o                         
   8  24   0          0.67         17.92        87.63 o                         
  10  24   0        131.24         62.56        99.12 o                         
  12  24   0         30.59         58.58       101.23 o                         
   1  25   0       4399.38       4760.39       306.49 o                         
   3  25   0        741.44        944.89       121.25 o                         
   5  25   0       1318.35       1678.49       211.67 o                         
   7  25   0        717.15        830.37       134.69 o                         
   9  25   0       1907.01       1863.91       182.47 o                         
  11  25   0         57.04        -16.78       106.25 o                         
   0  26   0          0.69        -36.96       130.39 o                         
   2  26   0        694.05        575.92       127.19 o                         
   4  26   0        123.75         62.61        87.91 o                         
   6  26   0        696.87        717.96       137.16 o                         
   8  26   0         39.22        161.15        88.44 o                         
  10  26   0         96.86         86.81       197.48 o                         
   1  27   0       1243.62       1030.83       300.77 o                         
   3  27   0         40.60         62.74        90.35 o                         
   5  27   0        726.22        839.59       142.66 o                         
   7  27   0        399.26        430.88       187.95 o                         
   0  28   0        138.54        121.53       154.08 o                         
   2  28   0         44.19         21.62        87.47 o                         
   4  28   0        106.96         97.53        97.17 o                         
   6  28   0          0.32        165.63       107.20 o                         
   1  29   0        307.74        506.47       113.54 o                         
   3  29   0        784.94       1255.39       178.66 o                         
   5  29   0        418.37        748.70       290.80 o                         
   2   1   1      23318.65      21339.79       607.50 o                         
   4   1   1     119565.59     113395.63      3223.13 o                         
   6   1   1      30478.51      29424.41       888.94 o                         
   8   1   1       8005.92       7865.27       253.06 o                         
  10   1   1       4287.75       4122.77       144.49 o                         
  12   1   1       8099.86       8344.10       304.22 o                         
  14   1   1       1651.10       1865.60        99.32 o                         
  16   1   1        836.38        890.66        96.09 o                         
  18   1   1        466.99        435.43        63.41 o                         
  20   1   1        556.61        758.01       128.03 o                         
   1   2   1        643.03        571.61        17.27 o                         
   3   2   1      23059.64      21504.58       612.42 o                         
   5   2   1       3302.90       3141.35        93.00 o                         
   7   2   1      23575.82      22689.05       761.38 o                         
   9   2   1        307.88        320.71        29.12 o                         
  11   2   1       3592.26       3924.75       148.83 o                         
  13   2   1       1986.48       2373.36       124.61 o                         
  15   2   1        375.30        283.22        63.63 o                         
  17   2   1        333.00        265.24        66.91 o                         
  19   2   1        217.13        125.79        86.59 o                         
   2   3   1      56504.20      51442.55      1387.16 o                         
   4   3   1       7690.61       7291.56       215.32 o                         
   6   3   1       7388.77       7179.33       213.56 o                         
   8   3   1       1471.80       1706.37        65.24 o                         
  10   3   1        344.04        422.46        34.25 o                         
  12   3   1       7004.21       7172.87       262.80 o                         
  14   3   1        616.41        637.72        59.37 o                         
  16   3   1       1281.40       1308.17       114.29 o                         
  18   3   1          2.36        -13.10        59.36 o                         
  20   3   1        511.94        470.49       147.22 o                         
   1   4   1       8375.34       7408.71       206.63 o                         
   3   4   1      10709.83       9861.34       267.73 o                         
   5   4   1       2752.28       2723.80        81.56 o                         
   7   4   1       6066.87       5914.58       212.47 o                         
   9   4   1         58.49         69.69        26.88 o                         
  11   4   1       1941.48       2294.03        93.85 o                         
  13   4   1       1121.74       1251.80        87.01 o                         
  15   4   1       2188.66       2347.65       134.25 o                         
  17   4   1         15.81          5.17        59.05 o                         
  19   4   1         88.02         85.18        90.26 o                         
   2   5   1       6723.39       6292.50       171.76 o                         
   4   5   1      28320.60      26505.80       716.82 o                         
   6   5   1       9450.99       8699.86       274.80 o                         
   8   5   1       4928.86       5202.37       177.60 o                         
  10   5   1       5010.17       4845.19       174.76 o                         
  12   5   1       1785.75       1929.83       108.97 o                         
  14   5   1        974.16       1095.17        80.26 o                         
  16   5   1        342.59        322.64        75.05 o                         
  18   5   1        921.48       1285.57       130.00 o                         
  20   5   1        106.51        429.69       240.89 o                         
   1   6   1      10693.87       9422.12       262.57 o                         
   3   6   1       8055.06       7387.59       206.84 o                         
   5   6   1       1082.72       1179.42        37.73 o                         
   7   6   1        114.08         44.11        25.33 o                         
   9   6   1        385.84        461.85        34.85 o                         
  11   6   1        757.55        722.11        50.04 o                         
  13   6   1       1227.05       1365.77       108.66 o                         
  15   6   1        139.90        148.51        58.05 o                         
  17   6   1       1117.99        937.06        97.93 o                         
  19   6   1         77.94        136.71        94.23 o                         
   2   7   1      28848.43      26146.86       725.15 o                         
   4   7   1       5459.99       5348.06       151.04 o                         
   6   7   1      10880.59      10829.20       400.06 o                         
   8   7   1       1784.91       2058.01        74.28 o                         
  10   7   1       4769.57       4701.83       172.45 o                         
  12   7   1       8681.30       9105.10       367.95 o                         
  14   7   1        129.78        114.17        60.77 o                         
  16   7   1       2767.24       2972.83       173.02 o                         
  18   7   1        350.04        313.16        86.51 o                         
   1   8   1       4744.77       4787.24       140.10 o                         
   3   8   1      18846.14      17320.07       481.58 o                         
   5   8   1       2827.06       2850.67       100.60 o                         
   7   8   1       2420.42       2679.98        87.47 o                         
   9   8   1       1470.50       1539.44        61.96 o                         
  11   8   1       4361.07       4885.15       208.42 o                         
  13   8   1         25.54        -18.56        52.36 o                         
  15   8   1        609.39        618.44        71.60 o                         
  17   8   1         44.04         55.46        59.84 o                         
  19   8   1        285.92        487.39       136.57 o                         
   2   9   1       3768.30       3343.92       105.97 o                         
   4   9   1       3003.57       2832.54        90.52 o                         
   6   9   1       1602.21       1755.01        61.44 o                         
   8   9   1       2393.92       2541.20        85.29 o                         
  10   9   1       3881.37       4161.50       141.20 o                         
  12   9   1       3831.75       4097.10       227.08 o                         
  14   9   1       1552.44       1504.71       111.35 o                         
  16   9   1        629.32        562.67        79.50 o                         
  18   9   1        287.91        301.93       142.61 o                         
   1  10   1       5290.67       5181.60       167.38 o                         
   3  10   1       6926.30       6580.69       226.02 o                         
   5  10   1       3425.57       3568.64       118.28 o                         
   7  10   1       3069.38       3024.45       100.41 o                         
   9  10   1        793.44        900.89        49.16 o                         
  11  10   1       4094.10       4435.58       199.29 o                         
  13  10   1       3057.99       2748.46       138.66 o                         
  15  10   1        595.83        515.63        71.18 o                         
  17  10   1        500.83        559.00       146.58 o                         
  19  10   1        540.26       1003.90       195.47 o                         
   2  11   1       5412.35       5417.30       190.17 o                         
   4  11   1      14475.88      14547.14       445.71 o                         
   6  11   1       8484.88       8834.18       260.01 o                         
   8  11   1       6039.33       6346.83       198.51 o                         
  10  11   1       2565.11       2467.85       122.14 o                         
  12  11   1        585.54        335.45        61.00 o                         
  14  11   1        380.53        387.33        65.74 o                         
  16  11   1        346.16        301.82        92.73 o                         
  18  11   1       1287.11       1872.18       186.36 o                         
   1  12   1      12251.75      12844.83       381.72 o                         
   3  12   1        956.62        855.95        43.06 o                         
   5  12   1      11726.80      12765.28       394.14 o                         
   7  12   1       6482.25       6919.24       221.58 o                         
   9  12   1       1188.57       1267.46        73.94 o                         
  11  12   1        746.51        687.03        90.49 o                         
  13  12   1       2768.05       2783.24       142.09 o                         
  15  12   1       1725.09       1577.76       136.69 o                         
  17  12   1        194.22        255.00       118.09 o                         
   2  13   1       1503.26       1379.08        57.67 o                         
   4  13   1        362.94        380.41        36.74 o                         
   6  13   1       1814.44       2042.44        81.22 o                         
   8  13   1       4190.12       4605.76       184.27 o                         
  10  13   1         80.66        212.51        85.08 o                         
  12  13   1       1093.91       1099.70        85.16 o                         
  14  13   1         81.60         45.49        55.70 o                         
  16  13   1        331.93        625.52       186.90 o                         
  18  13   1        197.33        177.61       100.55 o                         
   1  14   1        289.16        237.61        39.38 o                         
   3  14   1      10936.91      11051.97       381.02 o                         
   5  14   1        320.59        386.27        44.54 o                         
   7  14   1       5624.08       6393.98       244.50 o                         
   9  14   1       1250.11       1210.76        90.19 o                         
  11  14   1       4533.34       4503.81       181.23 o                         
  13  14   1        130.12        128.30        56.82 o                         
  15  14   1        231.47        195.78        81.84 o                         
  17  14   1        102.64        103.77        77.79 o                         
   2  15   1       3265.18       3336.92       147.23 o                         
   4  15   1         68.45         73.99        42.95 o                         
   6  15   1       2548.46       2805.65       141.24 o                         
   8  15   1        871.48       1021.35        88.19 o                         
  10  15   1        441.52        497.85        68.82 o                         
  12  15   1        950.95       1154.94       107.39 o                         
  14  15   1        117.65        116.20        58.47 o                         
  16  15   1        188.84        160.40        76.70 o                         
   1  16   1        170.86        320.85        66.75 o                         
   3  16   1       3757.73       4387.25       209.78 o                         
   5  16   1       1258.39       1454.94       118.41 o                         
   7  16   1        354.35        377.02        88.03 o                         
   9  16   1         20.21         -3.05        55.29 o                         
  11  16   1       1231.44        999.48        86.41 o                         
  13  16   1       1012.82        977.37        89.47 o                         
  15  16   1         69.98        -51.30        77.11 o                         
  17  16   1        245.80        352.07       107.49 o                         
   2  17   1         72.52         46.41        79.44 o                         
   4  17   1        347.85        317.97        76.52 o                         
   6  17   1       1786.91       1925.54       129.34 o                         
   8  17   1        162.38         57.38        59.07 o                         
  10  17   1        328.24        269.25        60.11 o                         
  12  17   1       1118.63        983.36        88.45 o                         
  14  17   1        156.12         22.69        80.32 o                         
  16  17   1        932.24        894.26       169.46 o                         
   1  18   1       1487.96       1559.83       111.01 o                         
   3  18   1      11257.28      12445.86       640.68 o                         
   5  18   1       1182.39       1172.40       111.95 o                         
   7  18   1       4716.02       4738.10       200.57 o                         
   9  18   1          2.70         81.76        59.59 o                         
  11  18   1       5614.41       5454.50       236.93 o                         
  13  18   1       1483.04       1480.47       161.13 o                         
  15  18   1       1853.33       1636.00       181.66 o                         
   2  19   1       2771.65       2756.62       191.98 o                         
   4  19   1       1794.06       2057.02       193.39 o                         
   6  19   1        992.16       1003.37        95.14 o                         
   8  19   1        940.43        881.23        78.95 o                         
  10  19   1        553.39        404.62        71.57 o                         
  12  19   1        342.81        241.05        73.45 o                         
  14  19   1        263.73        248.06        83.56 o                         
   1  20   1        104.69         86.63       128.27 o                         
   3  20   1       3592.51       3562.21       189.65 o                         
   5  20   1        170.77        316.65        68.71 o                         
   7  20   1       2050.67       1995.29       116.79 o                         
   9  20   1        732.87        642.60       109.54 o                         
  11  20   1       1000.35       1196.27       147.80 o                         
  13  20   1        801.49        761.84       107.01 o                         
  15  20   1        290.64        344.77       143.13 o                         
   2  21   1        368.82        194.14        86.19 o                         
   4  21   1        991.10        845.69        88.76 o                         
   6  21   1        881.21        958.34        94.06 o                         
   8  21   1        908.91        835.53        90.62 o                         
  10  21   1        256.08        240.10        93.17 o                         
  12  21   1        198.39        196.86        76.08 o                         
  14  21   1         95.55         42.57        81.01 o                         
   1  22   1        794.49        958.51       107.22 o                         
   3  22   1        800.41        804.97       100.28 o                         
   5  22   1       6735.63       6952.44       350.05 o                         
   7  22   1        460.42        313.87        71.06 o                         
   9  22   1        692.52        648.81       155.17 o                         
  11  22   1          0.52        -74.46        74.46 o                         
  13  22   1       1434.99       1387.21       173.04 o                         
   2  23   1        237.69        255.70        92.37 o                         
   4  23   1        209.58        205.27        85.38 o                         
   6  23   1       1077.82       1058.34       103.83 o                         
   8  23   1         56.32         73.78        90.31 o                         
  10  23   1        171.36        223.57        77.36 o                         
  12  23   1        252.61        195.12        81.13 o                         
   1  24   1       1015.41        921.23       118.21 o                         
   3  24   1        875.23        828.14       144.26 o                         
   5  24   1        151.96        128.99        76.29 o                         
   7  24   1        958.29        834.49       143.48 o                         
   9  24   1         61.31        142.36       108.24 o                         
  11  24   1        451.89        410.40       108.31 o                         
   2  25   1       1042.06       1075.31       129.39 o                         
   4  25   1        499.33        371.19       111.69 o                         
   6  25   1        138.30        -15.31        83.24 o                         
   8  25   1         59.90        130.78        78.61 o                         
  10  25   1        620.44        654.15       209.50 o                         
   1  26   1        153.03        187.33        86.14 o                         
   3  26   1       1694.77       1969.38       210.94 o                         
   5  26   1        131.74        -98.19       140.28 o                         
   7  26   1       1492.22       1859.35       195.06 o                         
   9  26   1        108.65         52.28        86.81 o                         
   2  27   1        130.53        169.48        85.73 o                         
   4  27   1         32.51         73.03        96.81 o                         
   6  27   1         75.00         94.04        93.52 o                         
   8  27   1         34.31         57.16       100.71 o                         
   1  28   1        755.23       1189.91       137.56 o                         
   3  28   1       1128.20       1356.15       164.48 o                         
   5  28   1        408.37        294.16        90.69 o                         
   2  29   1         28.70          9.85        82.52 o                         
   4  29   1        102.11        217.78       121.21 o                         
   0   0   2       8557.75       8124.86       441.77 o                         
   2   0   2      12043.47      11113.48       474.84 o                         
   4   0   2       8402.27       7525.16       275.90 o                         
   6   0   2       2100.82       2437.70       160.00 o                         
   8   0   2      15046.47      15688.29       638.05 o                         
  10   0   2      29119.46      31345.34      1346.13 o                         
  12   0   2       3341.17       3963.25       217.28 o                         
  14   0   2      12320.33      14057.92       589.55 o                         
  16   0   2       1141.17       1175.92       137.52 o                         
  18   0   2       2544.62       2954.22       242.25 o                         
   1   1   2      11291.35      10677.82       322.91 o                         
   3   1   2         84.88        134.44        13.16 o                         
   5   1   2       1251.62       1297.92        40.38 o                         
   7   1   2       1417.77       1559.24        54.61 o                         
   9   1   2        186.05        214.20        26.42 o                         
  11   1   2       1888.18       2513.29       100.05 o                         
  13   1   2        926.86       1314.70        94.15 o                         
  15   1   2        731.39        855.63        60.30 o                         
  17   1   2        132.41        260.07        59.06 o                         
  19   1   2        172.77         85.96        48.28 o                         
   0   2   2      16328.04      14739.12       491.93 o                         
   2   2   2       1017.95       1135.87        35.82 o                         
   4   2   2       8306.33       8131.90       226.92 o                         
   6   2   2      12777.08      12966.05       437.91 o                         
   8   2   2      11749.29      11513.62       333.39 o                         
  10   2   2       7039.54       7472.67       242.67 o                         
  12   2   2       3304.00       4175.24       174.29 o                         
  14   2   2       2351.56       2829.82       112.39 o                         
  16   2   2       1572.41       1880.50        94.08 o                         
  18   2   2       1050.69       1279.55       122.05 o                         
   1   3   2       8247.32       7514.50       186.04 o                         
   3   3   2        649.41        675.87        21.18 o                         
   5   3   2       3754.20       3854.74       116.94 o                         
   7   3   2        819.76        979.41        37.45 o                         
   9   3   2      14660.58      15481.78       488.77 o                         
  11   3   2       1914.82       2056.19        82.91 o                         
  13   3   2         61.09        114.12        53.56 o                         
  15   3   2        164.73        192.81        45.84 o                         
  17   3   2        143.79         15.77        57.26 o                         
  19   3   2          5.13         -1.77        49.12 o                         
   0   4   2      38457.69      36527.63      1395.23 o                         
   2   4   2      13285.48      12576.50       316.57 o                         
   4   4   2         82.42        149.46        12.39 o                         
   6   4   2       7094.04       7185.44       216.49 o                         
   8   4   2        804.14        913.97        37.71 o                         
  10   4   2       2174.35       2426.46        92.99 o                         
  12   4   2       2039.85       2401.15        99.84 o                         
  14   4   2       1752.90       2070.63        93.78 o                         
  16   4   2        576.75        603.20        69.16 o                         
  18   4   2       1574.48       1904.86       131.90 o                         
   1   5   2       2024.96       1821.25        51.15 o                         
   3   5   2       9573.33       9067.10       252.86 o                         
   5   5   2        904.35        901.88        40.26 o                         
   7   5   2       5854.29       6004.28       152.10 o                         
   9   5   2       4221.42       4429.83       149.97 o                         
  11   5   2       1071.85       1297.82        64.54 o                         
  13   5   2        221.40        230.83        44.43 o                         
  15   5   2        699.30        640.40        52.90 o                         
  17   5   2        324.57        299.09        53.31 o                         
  19   5   2         75.16         27.19        48.48 o                         
   0   6   2      20047.28      17895.56       723.05 o                         
   2   6   2        878.55        941.16        30.51 o                         
   4   6   2        433.56        445.25        36.59 o                         
   6   6   2       5327.87       5030.94       133.56 o                         
   8   6   2        159.72        140.14        26.96 o                         
  10   6   2       2087.53       2237.53        86.46 o                         
  12   6   2         27.05         20.53        50.09 o                         
  14   6   2        122.04        140.53        45.29 o                         
  16   6   2        248.03        242.97        54.77 o                         
  18   6   2        999.47       1460.33       150.62 o                         
   1   7   2      10500.06      10220.24       292.56 o                         
   3   7   2       8096.02       8403.89       285.65 o                         
   5   7   2        809.90        777.42        30.89 o                         
   7   7   2       1293.76       1274.10        44.29 o                         
   9   7   2       2374.08       2386.48        89.64 o                         
  11   7   2        759.09        865.76        56.54 o                         
  13   7   2       2170.76       2170.43        91.87 o                         
  15   7   2       1723.05       1770.91        92.60 o                         
  17   7   2       3079.84       3572.13       190.45 o                         
  19   7   2        822.02        843.03       121.04 o                         
   0   8   2      26734.52      25979.12      1109.06 o                         
   2   8   2        730.10        785.70        39.43 o                         
   4   8   2       4416.98       4329.91       118.64 o                         
   6   8   2       2591.84       2649.17        71.76 o                         
   8   8   2       1543.93       1494.53        55.07 o                         
  10   8   2       1774.04       2013.58        90.20 o                         
  12   8   2        265.82        351.13        56.96 o                         
  14   8   2         61.07         37.65        46.25 o                         
  16   8   2       1722.89       1973.17       132.09 o                         
  18   8   2        714.45        739.89        87.74 o                         
   1   9   2       9213.86       9256.34       380.16 o                         
   3   9   2        614.70        708.75        30.68 o                         
   5   9   2       2537.50       2872.82        73.06 o                         
   7   9   2         56.92         67.86        27.22 o                         
   9   9   2        449.61        415.56        37.59 o                         
  11   9   2        207.24        189.62        50.56 o                         
  13   9   2        243.42        192.86        47.75 o                         
  15   9   2       3581.11       3826.93       165.48 o                         
  17   9   2        488.01        320.55        74.97 o                         
   0  10   2      49767.66      52559.75      1913.18 o                         
   2  10   2         55.11         57.50        19.84 o                         
   4  10   2       6636.69       7333.55       177.01 o                         
   6  10   2        442.33        415.95        30.75 o                         
   8  10   2       1289.88       1457.48        60.53 o                         
  10  10   2        612.11        667.82        52.96 o                         
  12  10   2        374.78        415.80        49.90 o                         
  14  10   2       1368.58       1465.36        89.64 o                         
  16  10   2       1791.19       1858.89       144.54 o                         
  18  10   2       1454.45       1843.48       166.91 o                         
   1  11   2       2856.80       2773.97        76.73 o                         
   3  11   2        758.14        821.42        33.00 o                         
   5  11   2        155.46        170.05        26.93 o                         
   7  11   2        571.52        556.15        39.99 o                         
   9  11   2       6621.98       7403.51       227.06 o                         
  11  11   2        325.78        370.68        52.27 o                         
  13  11   2        919.84        832.49        64.68 o                         
  15  11   2        953.81        884.77        86.76 o                         
  17  11   2       1848.91       1936.31       159.81 o                         
   0  12   2       4498.46       5047.62       194.98 o                         
   2  12   2        118.56        126.95        23.09 o                         
   4  12   2         44.89         54.64        26.34 o                         
   6  12   2       2578.39       2818.87       100.04 o                         
   8  12   2       2716.83       2959.78       111.19 o                         
  10  12   2        494.63        665.01        74.13 o                         
  12  12   2        486.44        593.63        63.43 o                         
  14  12   2        324.22        222.32        57.56 o                         
  16  12   2        777.73        812.53        92.03 o                         
  18  12   2        391.52        846.58       174.16 o                         
   1  13   2        651.11        732.78        34.27 o                         
   3  13   2        435.19        574.58        33.98 o                         
   5  13   2       3126.09       3597.76       114.89 o                         
   7  13   2        292.40        280.39        44.54 o                         
   9  13   2       3004.31       3543.44       145.90 o                         
  11  13   2        229.75        303.16        52.05 o                         
  13  13   2       2320.53       2351.42       134.39 o                         
  15  13   2        469.96        281.30        68.71 o                         
  17  13   2        623.83        555.21       107.22 o                         
   0  14   2       1851.23       1909.01        89.42 o                         
   2  14   2       1696.87       1739.42        60.10 o                         
   4  14   2       1924.61       2026.47        76.95 o                         
   6  14   2       2244.90       2634.08       108.68 o                         
   8  14   2       2152.86       2442.34       105.05 o                         
  10  14   2       2058.61       2206.18       101.43 o                         
  12  14   2        415.39        386.10        61.46 o                         
  14  14   2        146.26         91.87        59.11 o                         
  16  14   2        324.12        207.28        57.40 o                         
   1  15   2       7236.46       8078.08       245.29 o                         
   3  15   2       1961.06       1932.38        74.44 o                         
   5  15   2        548.37        575.49        49.18 o                         
   7  15   2       1279.07       1608.63       111.43 o                         
   9  15   2       6161.00       6574.39       210.94 o                         
  11  15   2        374.40        376.26        57.32 o                         
  13  15   2       2008.56       2183.94       128.79 o                         
  15  15   2        668.21        748.99        88.64 o                         
  17  15   2         75.44        128.15       176.61 o                         
   0  16   2       5412.16       6008.63       291.73 o                         
   2  16   2       2398.03       2634.73       124.90 o                         
   4  16   2        503.51        596.09        54.63 o                         
   6  16   2       1110.11       1379.81        81.56 o                         
   8  16   2       2075.80       2203.07       101.82 o                         
  10  16   2        143.75        125.89        54.21 o                         
  12  16   2        213.13         93.13        56.78 o                         
  14  16   2        132.33         55.84        50.73 o                         
  16  16   2        262.20        233.58        91.56 o                         
   1  17   2       2982.50       3603.35       145.34 o                         
   3  17   2        802.80        984.72        66.08 o                         
   5  17   2       3514.30       3980.08       159.58 o                         
   7  17   2        608.11        609.23        56.83 o                         
   9  17   2       5016.67       4901.54       187.68 o                         
  11  17   2         15.97        -12.23        55.82 o                         
  13  17   2       1601.36       1701.94       144.63 o                         
  15  17   2        537.33        546.35        91.66 o                         
   0  18   2       5668.06       6214.34       385.44 o                         
   2  18   2        840.49       1134.56        92.35 o                         
   4  18   2       1491.28       1481.18       107.72 o                         
   6  18   2         52.78        -16.21        51.49 o                         
   8  18   2        289.34        192.15        57.71 o                         
  10  18   2         45.04         77.58        54.56 o                         
  12  18   2         28.04        -19.00        53.25 o                         
  14  18   2          5.17          8.23        65.33 o                         
   1  19   2       2759.39       3176.93       178.47 o                         
   3  19   2       3505.74       4015.86       142.87 o                         
   5  19   2        226.68        202.75        55.24 o                         
   7  19   2        916.01        997.21        79.19 o                         
   9  19   2       2174.95       2062.95       120.02 o                         
  11  19   2         97.25        -10.26        58.03 o                         
  13  19   2        292.31        178.86        66.79 o                         
   0  20   2        230.51        177.60        77.89 o                         
   2  20   2        467.29        554.74        53.03 o                         
   4  20   2        783.63        747.78        74.53 o                         
   6  20   2       2518.16       2467.79       118.15 o                         
   8  20   2       3356.58       3411.10       161.88 o                         
  10  20   2       2010.06       2282.15       155.46 o                         
  12  20   2       1126.65       1407.94       157.58 o                         
  14  20   2         93.96         66.89       101.47 o                         
   1  21   2       7767.35       8380.01       261.26 o                         
   3  21   2       2194.45       1982.02       105.37 o                         
   5  21   2       2745.08       2961.10       145.21 o                         
   7  21   2        140.16         88.43        55.94 o                         
   9  21   2       1846.07       2494.30       188.03 o                         
  11  21   2        522.92        534.70       160.31 o                         
  13  21   2         25.83         49.78        83.04 o                         
   0  22   2       1934.31       2161.14       165.89 o                         
   2  22   2        122.88        125.08        56.89 o                         
   4  22   2        203.46        163.85        57.02 o                         
   6  22   2        809.49        847.99        82.94 o                         
   8  22   2         39.05         14.32        65.81 o                         
  10  22   2        402.59        578.17       134.09 o                         
  12  22   2        108.86         24.81        85.90 o                         
   1  23   2       1673.51       2127.28       115.44 o                         
   3  23   2        332.19        240.38        66.50 o                         
   5  23   2        153.54        159.57        65.80 o                         
   7  23   2         38.40        -23.66        70.76 o                         
   9  23   2        318.15        348.14        76.67 o                         
  11  23   2        453.63        339.12        87.11 o                         
   0  24   2         34.86         40.59        86.38 o                         
   2  24   2        237.03        334.89        70.98 o                         
   4  24   2         19.57          5.24        74.37 o                         
   6  24   2        491.20        603.08       101.49 o                         
   8  24   2        177.21        124.01        73.08 o                         
  10  24   2        310.75        270.22        71.15 o                         
   1  25   2        437.05        476.92        73.61 o                         
   3  25   2        692.82       1075.80       119.46 o                         
   5  25   2        925.35        919.42       120.24 o                         
   7  25   2         20.94         14.80        79.92 o                         
   9  25   2       2595.71       2950.95       194.13 o                         
   0  26   2        237.36        362.66       103.06 o                         
   2  26   2        161.44        298.97        84.38 o                         
   4  26   2        269.20        407.17        91.23 o                         
   6  26   2         94.93        163.91        79.79 o                         
   8  26   2        785.64        982.05       122.36 o                         
   1  27   2        217.20        373.13       108.84 o                         
   3  27   2        510.35        630.44       110.72 o                         
   5  27   2        895.15       1252.66       154.44 o                         
   7  27   2          9.62          5.02       121.08 o                         
   0  28   2       1026.62       1538.21       202.15 o                         
   2  28   2        161.23        184.26       101.39 o                         
   4  28   2         60.15         83.36        83.98 o                         
   2   1   3      21226.46      20863.56       700.60 o                         
   4   1   3       2641.43       2975.06        90.20 o                         
   6   1   3       2605.14       3069.08        85.07 o                         
   8   1   3        842.85        975.31        40.93 o                         
  10   1   3        724.71        897.48        50.01 o                         
  12   1   3       7225.43       7807.36       213.70 o                         
  14   1   3        682.85        808.70        55.89 o                         
  16   1   3       3290.98       3774.52       176.92 o                         
  18   1   3        505.28        559.76        66.12 o                         
   1   2   3       1322.66       1479.03        54.15 o                         
   3   2   3      13262.84      12994.94       395.74 o                         
   5   2   3       9388.08       9881.54       242.97 o                         
   7   2   3       4863.78       5320.56       147.94 o                         
   9   2   3        291.10        382.87        33.54 o                         
  11   2   3       2188.64       2683.34       103.07 o                         
  13   2   3       1103.23       1351.73        70.95 o                         
  15   2   3        743.90       1047.00        72.36 o                         
  17   2   3        306.98        264.78        58.32 o                         
  19   2   3        116.61        -77.89        77.89 o                         
   2   3   3       7205.35       7638.77       271.24 o                         
   4   3   3       5982.71       5740.72       157.46 o                         
   6   3   3       2681.27       2890.04        81.57 o                         
   8   3   3       2547.76       3163.48        91.01 o                         
  10   3   3        866.59       1044.64        56.83 o                         
  12   3   3      10091.24      10518.25       284.41 o                         
  14   3   3        471.65        500.87        49.82 o                         
  16   3   3       1355.04       1396.43       109.76 o                         
  18   3   3        191.66        146.42        51.39 o                         
   1   4   3       6258.06       6506.01       204.63 o                         
   3   4   3       1661.24       2130.50        60.77 o                         
   5   4   3        460.04        681.58        29.21 o                         
   7   4   3        633.30        546.95        28.82 o                         
   9   4   3       1263.31       1471.35        57.05 o                         
  11   4   3       1014.70       1267.31        94.03 o                         
  13   4   3        103.51        152.83        43.36 o                         
  15   4   3        292.30        495.37        51.96 o                         
  17   4   3       1063.77       1282.56       101.33 o                         
  19   4   3        243.49         -5.94        56.81 o                         
   2   5   3       4338.53       4277.67       119.86 o                         
   4   5   3       5269.18       5256.64       141.36 o                         
   6   5   3       1095.70       1163.28        39.53 o                         
   8   5   3       3280.80       3775.41       105.76 o                         
  10   5   3       1712.46       2092.65        86.23 o                         
  12   5   3       2947.95       3331.17       119.19 o                         
  14   5   3        452.13        379.00        47.05 o                         
  16   5   3        511.86        549.32        65.14 o                         
  18   5   3         50.35          7.00        52.72 o                         
   1   6   3       6153.29       6306.03       176.03 o                         
   3   6   3       1393.88       1632.77        49.08 o                         
   5   6   3       4802.62       4864.84       132.78 o                         
   7   6   3        352.03        520.24        29.61 o                         
   9   6   3        754.97        834.42        50.60 o                         
  11   6   3       2319.23       2650.50       128.15 o                         
  13   6   3       2189.48       2709.34       102.76 o                         
  15   6   3        365.54        335.98        49.70 o                         
  17   6   3         80.61        101.05        55.12 o                         
  19   6   3        268.15         -8.16        63.34 o                         
   2   7   3       4021.97       4111.02       106.30 o                         
   4   7   3       4064.98       4390.31       113.24 o                         
   6   7   3       5420.42       5265.03       144.05 o                         
   8   7   3       1616.29       1685.50        63.66 o                         
  10   7   3        455.62        528.28        51.49 o                         
  12   7   3       3112.54       3554.71       113.08 o                         
  14   7   3        299.53        372.75        48.64 o                         
  16   7   3        684.80        822.10       118.52 o                         
  18   7   3         78.59         46.44        46.89 o                         
   1   8   3       4573.04       4762.37       120.61 o                         
   3   8   3       3118.21       3675.42        93.95 o                         
   5   8   3        945.86       1109.54        38.51 o                         
   7   8   3       3269.94       3602.44        99.42 o                         
   9   8   3       1323.92       1322.66        65.45 o                         
  11   8   3       6447.98       6852.53       191.97 o                         
  13   8   3       3486.61       3716.16       138.76 o                         
  15   8   3       1201.41       1345.07        96.99 o                         
  17   8   3        970.25        939.43        93.69 o                         
  19   8   3        360.09          0.83        71.47 o                         
   2   9   3       9924.43      10515.24       253.35 o                         
   4   9   3       5145.28       5629.83       140.59 o                         
   6   9   3       2060.08       2300.76        78.17 o                         
   8   9   3       1530.23       1752.50        84.38 o                         
  10   9   3       2027.59       2212.70       116.07 o                         
  12   9   3       4241.51       4714.94       146.99 o                         
  14   9   3       1612.65       1540.25        96.09 o                         
  16   9   3       2950.10       3678.87       170.46 o                         
  18   9   3        731.59        489.51       168.84 o                         
   1  10   3        248.19        252.69        22.59 o                         
   3  10   3       6208.48       6600.35       162.74 o                         
   5  10   3         27.07         32.97        24.96 o                         
   7  10   3        894.91        920.99        46.89 o                         
   9  10   3        246.49        333.26        57.16 o                         
  11  10   3        640.54        569.64        54.59 o                         
  13  10   3        567.54        575.72        63.49 o                         
  15  10   3        747.15        791.68        83.32 o                         
  17  10   3         65.42         44.84        50.97 o                         
   2  11   3       2268.71       2572.79        74.18 o                         
   4  11   3       1859.28       2250.86        64.65 o                         
   6  11   3       4227.70       4504.37       132.79 o                         
   8  11   3        193.48        175.56        44.57 o                         
  10  11   3       1036.65       1159.46        65.17 o                         
  12  11   3       7883.91       9162.28       299.72 o                         
  14  11   3       1572.52       1646.74       115.09 o                         
  16  11   3        786.26        742.35        75.08 o                         
  18  11   3        114.08        -14.93        88.37 o                         
   1  12   3       4580.40       4907.30       134.37 o                         
   3  12   3       6597.20       6935.34       185.62 o                         
   5  12   3       1309.07       1567.13        56.02 o                         
   7  12   3        616.54        729.38        52.37 o                         
   9  12   3        239.32        216.93        43.61 o                         
  11  12   3        506.19        602.12        57.12 o                         
  13  12   3        180.11        218.88        51.85 o                         
  15  12   3       1117.59        823.31        86.69 o                         
  17  12   3         29.35         -7.52        56.16 o                         
   2  13   3       1986.14       2186.44        67.40 o                         
   4  13   3        835.91        868.98        42.18 o                         
   6  13   3       1783.47       1927.58        95.93 o                         
   8  13   3       1790.13       2226.24        86.81 o                         
  10  13   3        409.48        254.77        49.98 o                         
  12  13   3       1095.10       1207.56        82.18 o                         
  14  13   3        852.83        731.89       100.41 o                         
  16  13   3        302.34        201.32        53.43 o                         
   1  14   3       1321.52       1448.66        54.11 o                         
   3  14   3       3724.11       4381.70       131.96 o                         
   5  14   3       2196.49       2542.72        88.95 o                         
   7  14   3        291.85        285.90        46.69 o                         
   9  14   3        144.01         99.32        44.00 o                         
  11  14   3       1191.34       1214.67        76.19 o                         
  13  14   3       1580.99       1556.20       115.78 o                         
  15  14   3        242.22        161.91        62.69 o                         
  17  14   3        145.47        -11.52        81.06 o                         
   2  15   3        299.20        302.54        41.40 o                         
   4  15   3       1431.17       1795.16       101.12 o                         
   6  15   3          9.52        -13.69        43.99 o                         
   8  15   3        243.44        266.80        46.26 o                         
  10  15   3       2378.51       2653.01       105.78 o                         
  12  15   3       1155.67       1224.56        84.73 o                         
  14  15   3        235.86        110.67        56.00 o                         
  16  15   3        183.28         -6.68        70.15 o                         
   1  16   3        798.55        989.77        53.11 o                         
   3  16   3       2094.30       2378.51       105.79 o                         
   5  16   3        363.33        365.61        46.34 o                         
   7  16   3       3734.80       4065.22       125.73 o                         
   9  16   3        147.72        151.95        47.65 o                         
  11  16   3       4184.21       4463.31       161.41 o                         
  13  16   3       1618.68       1848.62       127.86 o                         
  15  16   3        531.30        388.63        68.92 o                         
   2  17   3       8617.07      10194.87       287.66 o                         
   4  17   3        515.33        508.34        45.25 o                         
   6  17   3       3035.09       3453.58       116.80 o                         
   8  17   3        293.94        342.07        48.30 o                         
  10  17   3         70.46         46.34        50.81 o                         
  12  17   3        493.82        445.79        66.51 o                         
  14  17   3        105.44         86.76        57.71 o                         
   1  18   3       3119.68       3303.66        96.01 o                         
   3  18   3       3723.72       3918.24       113.64 o                         
   5  18   3       1028.93       1172.54        63.84 o                         
   7  18   3        864.51        846.07        61.99 o                         
   9  18   3         62.20        124.91        48.27 o                         
  11  18   3        632.77        497.91       109.81 o                         
  13  18   3       1097.64       1084.59       129.42 o                         
  15  18   3        278.26         -2.17       138.89 o                         
   2  19   3       1930.39       2064.88        82.89 o                         
   4  19   3       2663.48       2956.77        96.34 o                         
   6  19   3        478.40        400.55        53.40 o                         
   8  19   3        242.26        227.50        52.58 o                         
  10  19   3        255.40        205.94        55.43 o                         
  12  19   3        120.11         27.92        50.14 o                         
  14  19   3        207.64        -13.02        93.32 o                         
   1  20   3       2219.52       2638.48        97.99 o                         
   3  20   3       2618.65       3058.18       104.35 o                         
   5  20   3       3185.66       3280.35       132.36 o                         
   7  20   3        343.23        473.84        57.35 o                         
   9  20   3       1153.34       1272.70       155.85 o                         
  11  20   3        556.76        473.86        82.87 o                         
  13  20   3        332.71        259.49       154.64 o                         
   2  21   3        587.59        663.94        54.44 o                         
   4  21   3       1718.13       1772.56        91.53 o                         
   6  21   3        665.06        625.69        71.18 o                         
   8  21   3        483.31        401.13        66.70 o                         
  10  21   3       1087.83       1304.62       117.22 o                         
  12  21   3        448.96        279.59        84.11 o                         
   1  22   3         74.83        174.44        47.64 o                         
   3  22   3       1151.50       1484.94        89.67 o                         
   5  22   3        242.62        230.18        53.69 o                         
   7  22   3       1480.41       1736.37       117.59 o                         
   9  22   3        124.95        110.50        48.86 o                         
  11  22   3       1025.04       1206.37       132.40 o                         
   2  23   3       1203.83       1560.32       111.70 o                         
   4  23   3         52.12        -18.12        49.37 o                         
   6  23   3        363.34        247.36        52.96 o                         
   8  23   3        658.03        533.91        65.69 o                         
  10  23   3         45.67         -2.89        59.81 o                         
   1  24   3        113.87         17.79        56.87 o                         
   3  24   3       2761.88       3429.93       153.11 o                         
   5  24   3        316.71        362.76        65.79 o                         
   7  24   3       1194.71       1523.52       127.12 o                         
   9  24   3         57.32        107.24        75.51 o                         
   2  25   3        608.68        770.36       104.61 o                         
   4  25   3        688.79        993.09       104.23 o                         
   6  25   3         57.02         58.52        71.30 o                         
   8  25   3        352.52        466.27       128.34 o                         
   1  26   3        217.29        143.85        60.10 o                         
   3  26   3        331.31        263.07        70.49 o                         
   5  26   3        412.78        500.76        76.29 o                         
   2  27   3        169.25        158.23        68.14 o                         
   4  27   3        527.18        272.14       167.24 o                         
   0   0   4      11797.45      11990.30       851.16 o                         
   2   0   4       6771.84       6726.49       281.74 o                         
   4   0   4        218.87        307.29        44.76 o                         
   6   0   4       5000.96       5404.41       207.53 o                         
   8   0   4       2808.00       3156.44       203.36 o                         
  10   0   4        556.50        672.34        70.88 o                         
  12   0   4       1239.64       1504.15       107.56 o                         
  14   0   4       1452.54       1724.87       132.45 o                         
  16   0   4       3350.80       3175.16       227.57 o                         
   1   1   4       3762.67       4177.00       123.65 o                         
   3   1   4       4727.30       5019.52       159.79 o                         
   5   1   4        594.50        725.04        32.60 o                         
   7   1   4       1003.18       1241.30        48.06 o                         
   9   1   4       1973.53       2284.64        93.05 o                         
  11   1   4        318.59        387.00        44.46 o                         
  13   1   4        671.96        673.23        54.84 o                         
  15   1   4        182.74        201.81        63.16 o                         
  17   1   4        434.16        400.52        68.62 o                         
   0   2   4      29929.63      31316.90      1342.13 o                         
   2   2   4       1544.73       1915.15        65.73 o                         
   4   2   4       4804.14       5060.50       148.90 o                         
   6   2   4       1040.71       1312.88        49.84 o                         
   8   2   4       1267.07       1358.14        55.01 o                         
  10   2   4       1765.03       1986.73        81.57 o                         
  12   2   4        324.33        328.69        45.42 o                         
  14   2   4       1609.49       2146.04       106.02 o                         
  16   2   4       1753.33       2199.20       141.18 o                         
   1   3   4       2527.97       2762.67        82.12 o                         
   3   3   4        242.39        347.27        25.22 o                         
   5   3   4       1571.84       1706.99        57.29 o                         
   7   3   4       1294.17       1453.17        63.20 o                         
   9   3   4        559.03        694.68        67.78 o                         
  11   3   4        274.00        323.32        44.72 o                         
  13   3   4        152.80        185.46        48.76 o                         
  15   3   4        153.57        200.89        66.08 o                         
  17   3   4        190.44        219.21        68.44 o                         
   0   4   4      12213.97      12626.95       489.49 o                         
   2   4   4        386.61        467.16        26.76 o                         
   4   4   4       2010.83       2663.56        79.77 o                         
   6   4   4         18.82         44.25        28.05 o                         
   8   4   4       1333.49       1445.19        64.44 o                         
  10   4   4        554.75        606.50        49.21 o                         
  12   4   4        315.08        365.79        47.60 o                         
  14   4   4        256.75        283.70        52.55 o                         
  16   4   4         87.05         58.23        70.56 o                         
  18   4   4        505.72          3.16       107.29 o                         
   1   5   4       6155.16       6429.47       181.04 o                         
   3   5   4        609.29        742.91        33.38 o                         
   5   5   4        736.57        951.83        44.29 o                         
   7   5   4       1007.18       1236.63        53.34 o                         
   9   5   4        996.41       1144.98        71.36 o                         
  11   5   4       1144.63       1402.57        70.86 o                         
  13   5   4        660.12        647.41        58.71 o                         
  15   5   4        213.89        307.96        77.39 o                         
  17   5   4         12.71        -63.34        63.34 o                         
   0   6   4       7923.86       8196.94       323.25 o                         
   2   6   4        733.30        808.71        37.58 o                         
   4   6   4        264.21        295.57        30.90 o                         
   6   6   4       3158.01       3662.51       121.35 o                         
   8   6   4       3544.02       4081.17       192.02 o                         
  10   6   4       1498.34       1644.76        76.82 o                         
  12   6   4       2008.41       2092.16        95.75 o                         
  14   6   4        752.62        813.95       105.76 o                         
  16   6   4        243.26        200.77        70.78 o                         
  18   6   4        295.38         -5.17        88.71 o                         
   1   7   4       4864.58       5300.17       144.41 o                         
   3   7   4       4369.15       5046.77       141.00 o                         
   5   7   4       1155.93       1198.93        52.32 o                         
   7   7   4       1521.63       1856.48        88.83 o                         
   9   7   4       2228.37       2282.94        82.02 o                         
  11   7   4        535.92        517.32        63.98 o                         
  13   7   4        903.52        935.76        70.80 o                         
  15   7   4        322.44        339.59        65.55 o                         
  17   7   4         53.81        -13.54       104.58 o                         
   0   8   4       1909.43       1810.42        77.20 o                         
   2   8   4        419.16        389.07        30.14 o                         
   4   8   4        341.64        412.52        33.89 o                         
   6   8   4        202.20        254.02        35.79 o                         
   8   8   4       1504.02       1660.36        78.20 o                         
  10   8   4       2334.31       2433.20       109.80 o                         
  12   8   4       1423.40       1548.09        85.15 o                         
  14   8   4       1572.12       2023.94       205.60 o                         
  16   8   4        395.04        383.97        67.73 o                         
  18   8   4        235.59          2.69        85.88 o                         
   1   9   4       1051.84       1190.26        43.68 o                         
   3   9   4        195.29        186.40        30.81 o                         
   5   9   4       3336.46       3773.80       116.11 o                         
   7   9   4        525.75        399.19        50.86 o                         
   9   9   4       7014.16       7696.61       208.55 o                         
  11   9   4       1537.47       1436.03        79.12 o                         
  13   9   4        710.83        907.18        75.78 o                         
  15   9   4         25.69        -26.32        61.36 o                         
  17   9   4          9.11         -9.63        73.47 o                         
   0  10   4        879.23        934.00        55.11 o                         
   2  10   4        400.94        540.02        33.70 o                         
   4  10   4       1512.07       1523.63        55.07 o                         
   6  10   4       6174.16       6846.36       215.90 o                         
   8  10   4       8229.05       9108.18       235.40 o                         
  10  10   4       7343.64       7705.98       220.45 o                         
  12  10   4       2438.21       2769.44       123.07 o                         
  14  10   4       1405.85       1356.57       118.64 o                         
  16  10   4        865.91        898.68        96.32 o                         
   1  11   4       5101.09       5746.58       162.43 o                         
   3  11   4        513.41        639.30        38.98 o                         
   5  11   4        192.86        181.45        42.86 o                         
   7  11   4       1589.51       1895.99        73.22 o                         
   9  11   4         68.94         30.73        42.71 o                         
  11  11   4        264.32        254.50        48.58 o                         
  13  11   4        320.20        337.50        89.05 o                         
  15  11   4       1204.01       1521.15       113.00 o                         
  17  11   4         72.78        -11.99        59.61 o                         
   0  12   4       2090.45       2061.33        93.37 o                         
   2  12   4        905.78        981.70        47.66 o                         
   4  12   4        497.87        611.21        53.47 o                         
   6  12   4       1524.76       1491.84        64.88 o                         
   8  12   4        266.75        251.72        46.04 o                         
  10  12   4        210.49        245.01        52.54 o                         
  12  12   4        258.79        367.30        80.96 o                         
  14  12   4          0.64        -54.28        64.78 o                         
  16  12   4        452.25         -6.88        79.22 o                         
   1  13   4       4249.55       4820.44       155.20 o                         
   3  13   4         23.49        -40.90        45.29 o                         
   5  13   4        132.85        100.68        38.81 o                         
   7  13   4        713.95        723.13        52.36 o                         
   9  13   4        690.81        724.08        59.99 o                         
  11  13   4        651.98        512.49        62.77 o                         
  13  13   4        337.94        327.40        72.09 o                         
  15  13   4        448.61        412.31        79.73 o                         
   0  14   4       2676.15       3161.21       174.51 o                         
   2  14   4        125.10        124.61        39.07 o                         
   4  14   4        170.77        208.29        38.08 o                         
   6  14   4        190.23        160.58        41.44 o                         
   8  14   4        930.26        903.00        71.71 o                         
  10  14   4        154.93        116.00        49.24 o                         
  12  14   4         21.00         22.40        61.48 o                         
  14  14   4         57.05        101.49        56.76 o                         
  16  14   4        189.67         -4.44       100.43 o                         
   1  15   4       3222.54       3467.83        97.38 o                         
   3  15   4        773.45        899.64        47.97 o                         
   5  15   4       2110.47       2626.51        88.66 o                         
   7  15   4         13.49         11.33        41.90 o                         
   9  15   4       1898.63       1983.52        88.43 o                         
  11  15   4        443.25        510.49        84.87 o                         
  13  15   4        325.89        318.79        75.81 o                         
  15  15   4        951.19        -18.40        99.43 o                         
   0  16   4        290.66        362.20        58.88 o                         
   2  16   4        438.90        471.88        43.78 o                         
   4  16   4        297.73        275.27        41.62 o                         
   6  16   4       5035.55       5448.29       158.25 o                         
   8  16   4        100.41        111.79        44.90 o                         
  10  16   4       1318.33       1480.10       112.86 o                         
  12  16   4         41.19         98.59        56.96 o                         
  14  16   4        456.93        210.13       152.23 o                         
   1  17   4       1153.23       1127.91        53.68 o                         
   3  17   4        883.84       1009.15        53.06 o                         
   5  17   4        253.77        227.19        44.23 o                         
   7  17   4        132.01         96.43        44.45 o                         
   9  17   4       1472.14       1688.51       114.33 o                         
  11  17   4        539.49        465.19        60.46 o                         
  13  17   4        458.12        498.35        68.83 o                         
   0  18   4       1018.82        965.24        69.63 o                         
   2  18   4        122.01        138.11        38.76 o                         
   4  18   4          2.93         46.97        41.71 o                         
   6  18   4        668.98        713.63        73.84 o                         
   8  18   4         36.41        -31.82        49.04 o                         
  10  18   4        726.47        674.89        92.09 o                         
  12  18   4        194.04        129.36        51.01 o                         
  14  18   4         13.56         -8.00        61.37 o                         
   1  19   4        597.80        715.51        49.84 o                         
   3  19   4        452.16        418.14        44.87 o                         
   5  19   4        939.14       1136.09        64.72 o                         
   7  19   4        847.70       1020.12        82.75 o                         
   9  19   4       4330.31       4939.04       183.05 o                         
  11  19   4        102.23         63.29        45.57 o                         
  13  19   4        816.16          7.75        67.71 o                         
   0  20   4       2847.72       2923.43       132.59 o                         
   2  20   4        342.63        348.19        43.94 o                         
   4  20   4       1338.67       1512.58        79.36 o                         
   6  20   4        665.99        707.04        72.61 o                         
   8  20   4        229.85        216.34        58.15 o                         
  10  20   4         38.68         14.93        45.66 o                         
  12  20   4         42.64          2.82        78.28 o                         
   1  21   4        471.07        651.93        58.30 o                         
   3  21   4         18.60         23.04        40.19 o                         
   5  21   4        429.85        325.16        57.03 o                         
   7  21   4        158.87        143.54        49.04 o                         
   9  21   4       1712.87       2049.27       122.48 o                         
  11  21   4         53.44         -6.90        67.35 o                         
   0  22   4        336.20        268.40        61.61 o                         
   2  22   4        282.88        226.91        38.53 o                         
   4  22   4          4.11         37.78        41.74 o                         
   6  22   4        161.36        137.52        50.28 o                         
   8  22   4         36.11         68.03        46.25 o                         
  10  22   4        378.44         24.93       100.43 o                         
   1  23   4        940.95       1044.88        88.53 o                         
   3  23   4       1022.18       1156.78        88.07 o                         
   5  23   4        283.82        308.24        52.47 o                         
   7  23   4        153.92        134.13        44.28 o                         
   9  23   4        603.08          3.91        65.00 o                         
   0  24   4       1143.22       1200.16       135.79 o                         
   2  24   4        403.31        377.18        62.55 o                         
   4  24   4        467.65        399.93        54.79 o                         
   6  24   4        158.56         94.50        52.41 o                         
   8  24   4        245.54        -19.53       112.85 o                         
   1  25   4        311.71        241.70        54.03 o                         
   3  25   4        112.46         84.26        49.45 o                         
   5  25   4        315.29        -21.70       106.34 o                         
   2   1   5       5007.90       5162.67       192.48 o                         
   4   1   5       1125.47       1396.88        73.11 o                         
   6   1   5       1988.79       1972.27        91.85 o                         
   8   1   5        101.37         99.62        53.69 o                         
  10   1   5        520.73        519.70        60.26 o                         
  12   1   5       3764.94       4661.21       183.84 o                         
  14   1   5        495.32        508.72        87.06 o                         
  16   1   5        378.18        177.95       503.47 o                         
   1   2   5       2500.38       2802.17       111.73 o                         
   3   2   5        130.62        223.78        46.45 o                         
   5   2   5       1583.14       1897.16       111.42 o                         
   7   2   5       2303.79       2766.10       116.09 o                         
   9   2   5       2168.41       2322.39        94.87 o                         
  11   2   5        487.77        627.62        74.92 o                         
  13   2   5        623.84        470.41        74.21 o                         
  15   2   5        258.78         17.17        91.26 o                         
   2   3   5        928.69       1088.08        51.62 o                         
   4   3   5       4089.98       5052.68       230.10 o                         
   6   3   5       3382.14       3915.21       149.89 o                         
   8   3   5       1426.88       1878.29        83.66 o                         
  10   3   5       4194.52       4941.39       151.49 o                         
  12   3   5       1024.42       1184.07       105.32 o                         
  14   3   5          0.53        -75.32        75.32 o                         
   1   4   5       3328.52       4000.01       150.90 o                         
   3   4   5       4322.65       4673.91       158.19 o                         
   5   4   5       1006.13       1225.04        88.54 o                         
   7   4   5         68.35         65.27        45.13 o                         
   9   4   5        282.38        243.33        51.31 o                         
  11   4   5        397.65        444.96        57.57 o                         
  13   4   5        110.32        134.72        75.33 o                         
  15   4   5        118.68        108.02        78.98 o                         
   2   5   5       1308.80       1608.85        81.33 o                         
   4   5   5        314.52        275.88        56.71 o                         
   6   5   5        398.32        578.47        51.03 o                         
   8   5   5        674.18        581.59        56.21 o                         
  10   5   5        759.48        871.48        78.58 o                         
  12   5   5       2798.47       3204.74       175.13 o                         
  14   5   5         48.38         94.38        80.13 o                         
   1   6   5        228.02        209.70        41.49 o                         
   3   6   5        683.05        656.04        62.74 o                         
   5   6   5       1293.29       1438.33        71.60 o                         
   7   6   5       1495.64       1514.68        75.19 o                         
   9   6   5        135.44         45.60        48.26 o                         
  11   6   5        313.88        374.45        61.38 o                         
  13   6   5         77.81          7.56        79.06 o                         
  15   6   5        131.40         69.03        99.64 o                         
   2   7   5        742.56        865.28        71.13 o                         
   4   7   5       2484.43       2796.40       103.74 o                         
   6   7   5        331.64        256.66        45.05 o                         
   8   7   5       1647.58       1774.16        77.83 o                         
  10   7   5        993.67       1157.53        77.94 o                         
  12   7   5       1067.19       1132.55       134.14 o                         
  14   7   5          3.27        -22.90        95.58 o                         
   1   8   5       2790.71       3386.55       148.84 o                         
   3   8   5       6237.85       6540.53       186.42 o                         
   5   8   5       2231.32       2485.70        88.44 o                         
   7   8   5        668.21        651.26        59.85 o                         
   9   8   5         14.15         53.56        47.52 o                         
  11   8   5        827.34        876.45       107.62 o                         
  13   8   5       1538.50       1885.73       168.13 o                         
  15   8   5        705.08        581.03       158.63 o                         
   2   9   5       7823.82       8686.45       208.39 o                         
   4   9   5       5647.27       6386.19       168.83 o                         
   6   9   5       5782.87       6209.87       163.90 o                         
   8   9   5        706.02        798.14        65.68 o                         
  10   9   5        154.23         82.25        51.89 o                         
  12   9   5        952.56        937.63       126.45 o                         
  14   9   5         39.63         17.42        92.26 o                         
   1  10   5       1290.51       1231.68        54.78 o                         
   3  10   5        254.69        204.03        40.76 o                         
   5  10   5         48.38         27.54        39.65 o                         
   7  10   5        219.94        207.06        41.05 o                         
   9  10   5        416.44        335.62        55.20 o                         
  11  10   5        371.12        356.49        65.10 o                         
  13  10   5        278.56        234.52        78.81 o                         
   2  11   5       6271.87       7473.25       184.37 o                         
   4  11   5        761.82        719.75        48.19 o                         
   6  11   5       1278.04       1389.90        61.81 o                         
   8  11   5        753.86        725.63        56.84 o                         
  10  11   5        386.43        345.21        63.01 o                         
  12  11   5        450.78        413.06        82.23 o                         
  14  11   5        167.66        151.68       127.80 o                         
   1  12   5       1651.29       1994.45        74.90 o                         
   3  12   5       1609.95       1582.43        67.61 o                         
   5  12   5       2480.22       2695.06        86.76 o                         
   7  12   5       1087.78       1119.01        61.85 o                         
   9  12   5       1184.94       1294.41        92.22 o                         
  11  12   5       2272.97       2839.84       156.88 o                         
  13  12   5        345.57        376.90        85.46 o                         
   2  13   5       1332.51       1553.22        63.38 o                         
   4  13   5       2163.96       2432.48        85.81 o                         
   6  13   5        695.98        867.90        63.10 o                         
   8  13   5        993.95        903.99        69.53 o                         
  10  13   5        166.83        151.76        51.68 o                         
  12  13   5       2114.54       2011.37       157.08 o                         
   1  14   5       1250.40       1645.60        68.78 o                         
   3  14   5        699.85        736.96        55.85 o                         
   5  14   5        613.87        632.18        55.05 o                         
   7  14   5         57.85         31.21        46.60 o                         
   9  14   5        136.73         82.70        52.66 o                         
  11  14   5        674.70        693.54        96.73 o                         
   2  15   5       2107.86       2442.93        83.53 o                         
   4  15   5         48.80         49.30        42.45 o                         
   6  15   5         83.26         40.04        46.62 o                         
   8  15   5        426.83        373.74        70.58 o                         
  10  15   5        409.45        447.19        70.66 o                         
  12  15   5        196.97        191.46        87.11 o                         
   1  16   5        105.78        141.67        42.62 o                         
   3  16   5       2862.39       3205.66        94.20 o                         
   5  16   5        540.31        456.47        52.56 o                         
   7  16   5       1360.53       1256.47        90.81 o                         
   9  16   5        190.61        157.47        52.28 o                         
  11  16   5        718.89        811.55       110.83 o                         
  13  16   5        845.75         -2.17       117.19 o                         
   2  17   5         27.87         81.43        40.72 o                         
   4  17   5         44.56         65.15        50.94 o                         
   6  17   5       1156.39       1231.87        95.59 o                         
   8  17   5        172.54        225.18        53.54 o                         
  10  17   5         76.65         58.10        63.63 o                         
  12  17   5        142.33        -21.70       149.74 o                         
   1  18   5        110.55        135.16        47.26 o                         
   3  18   5       1545.03       1752.03        87.95 o                         
   5  18   5        561.62        488.39        65.36 o                         
   7  18   5        405.26        371.32        71.63 o                         
   9  18   5        236.40        156.43        58.40 o                         
  11  18   5        609.94          4.34       156.25 o                         
   2  19   5         81.05         83.01        40.68 o                         
   4  19   5        591.37        570.16        56.38 o                         
   6  19   5         39.47        104.57        46.12 o                         
   8  19   5        436.60        410.75        83.59 o                         
  10  19   5        322.47          4.34       112.85 o                         
   1  20   5        742.53        704.90        61.79 o                         
   3  20   5       1438.98       1621.92        88.00 o                         
   5  20   5         48.66         43.89        39.31 o                         
   7  20   5        141.10        211.29        52.26 o                         
   9  20   5        225.62        -10.85        83.92 o                         
   2  21   5        200.49        148.59        37.46 o                         
   4  21   5         62.22         61.01        35.69 o                         
   6  21   5         48.80         61.16        45.23 o                         
   8  21   5        210.56          5.50        96.71 o                         
   1  22   5          9.08         -1.34        36.33 o                         
   3  22   5       1079.12       1553.63        88.24 o                         
   5  22   5         50.36         53.61        48.26 o                         
   7  22   5       1133.85          3.37        75.14 o                         
   2  23   5         17.17         24.40        37.86 o                         
   4  23   5         73.19        -12.69        58.87 o                         
   6  23   5        295.10         -8.68        78.75 o                         
   1  24   5        281.03         -2.87        77.58 o                         
   3  24   5        435.52         16.57        95.51 o                         
   5  24   5        470.50         -6.51        80.30 o                         
   0   0   6       1456.56       1779.09       201.91 o                         
   2   0   6       1012.02       1113.76       108.22 o                         
   4   0   6       2748.91       2836.60       170.95 o                         
   6   0   6       6857.66       7636.62       419.73 o                         
   8   0   6        550.27        747.02        94.47 o                         
  10   0   6       3732.70       4136.14       275.31 o                         
  12   0   6       1177.41        987.24       233.73 o                         
   1   1   6        496.60        522.47        76.81 o                         
   3   1   6        367.37        392.46        57.03 o                         
   5   1   6        235.06        135.04        56.34 o                         
   7   1   6        405.15        389.33        60.75 o                         
   9   1   6         40.87         29.68        59.29 o                         
  11   1   6        206.15        154.49        81.67 o                         
  13   1   6        499.49        742.92       131.18 o                         
   0   2   6       3169.98       3400.07       215.29 o                         
   2   2   6        105.51        126.41        56.82 o                         
   4   2   6        290.18        281.95        58.65 o                         
   6   2   6        113.09        108.78        50.50 o                         
   8   2   6         50.03        116.62        53.25 o                         
  10   2   6       2121.13       2337.96       143.97 o                         
  12   2   6          1.16        -68.27        68.27 o                         
   1   3   6        488.34        537.16        71.13 o                         
   3   3   6       2893.24       3198.87       147.24 o                         
   5   3   6        122.51         71.22        52.82 o                         
   7   3   6       2265.67       2651.47       139.71 o                         
   9   3   6        204.94        131.82        62.26 o                         
  11   3   6        531.05        443.05       105.90 o                         
  13   3   6         93.87         14.41       108.18 o                         
   0   4   6       8069.61       8698.35       389.32 o                         
   2   4   6       1034.30       1180.21        78.57 o                         
   4   4   6        977.97       1173.14        87.81 o                         
   6   4   6        350.27        336.05        54.33 o                         
   8   4   6        845.89       1001.09        79.48 o                         
  10   4   6        650.44        954.51       118.27 o                         
  12   4   6        220.33        290.45        86.62 o                         
   1   5   6        720.42        813.38        67.39 o                         
   3   5   6        300.18        275.67        55.47 o                         
   5   5   6        114.73        111.05        52.85 o                         
   7   5   6        326.86        467.92        58.23 o                         
   9   5   6         84.07         61.08        63.81 o                         
  11   5   6        286.63        495.64        88.09 o                         
  13   5   6         36.82          5.62       140.59 o                         
   0   6   6       5347.61       5790.21       263.98 o                         
   2   6   6        189.52        234.28        54.44 o                         
   4   6   6       1703.20       2104.80       104.33 o                         
   6   6   6        302.98        412.87        58.28 o                         
   8   6   6       1176.31       1426.06       115.29 o                         
  10   6   6        637.76        935.02       112.12 o                         
  12   6   6         66.09          1.60        66.17 o                         
   1   7   6       4716.11       5060.80       150.12 o                         
   3   7   6       2053.63       2135.88       100.44 o                         
   5   7   6        695.32        839.75        91.58 o                         
   7   7   6        100.88         39.28        62.62 o                         
   9   7   6        276.03        270.88        69.30 o                         
  11   7   6        249.79        338.37        80.30 o                         
   0   8   6       7489.93       8212.78       330.42 o                         
   2   8   6         69.74         67.74        52.72 o                         
   4   8   6       1188.17       1342.72        81.91 o                         
   6   8   6        687.69        830.54        71.26 o                         
   8   8   6        206.76        268.82        64.36 o                         
  10   8   6        562.33        524.53        95.50 o                         
  12   8   6         28.55         66.58       111.23 o                         
   1   9   6       1609.68       1479.88        74.88 o                         
   3   9   6        629.08        570.47        62.40 o                         
   5   9   6        616.94        605.33        75.78 o                         
   7   9   6        406.30        492.04        65.25 o                         
   9   9   6        828.73        791.26       114.33 o                         
  11   9   6        163.87        118.04        61.26 o                         
   0  10   6       6625.44       7392.75       293.08 o                         
   2  10   6        560.02        675.57        61.37 o                         
   4  10   6       1960.92       2317.41        94.42 o                         
   6  10   6       3331.00       3751.66       164.67 o                         
   8  10   6        331.55        291.56        64.09 o                         
  10  10   6       1082.51       1197.25       150.52 o                         
   1  11   6        151.46        140.79        51.22 o                         
   3  11   6         39.87        -44.00        48.93 o                         
   5  11   6        230.51        150.74        60.82 o                         
   7  11   6         16.62         21.50        57.93 o                         
   9  11   6       1064.75        964.45       106.45 o                         
  11  11   6        216.15        152.18       107.97 o                         
   0  12   6       1226.81       1354.15       131.82 o                         
   2  12   6        105.56         54.27        52.05 o                         
   4  12   6        792.87        803.63        92.43 o                         
   6  12   6         17.84         56.17        56.05 o                         
   8  12   6        175.12         62.32        54.48 o                         
  10  12   6        336.90        380.79        70.86 o                         
   1  13   6        213.82        179.61        68.17 o                         
   3  13   6        358.24        461.22        70.99 o                         
   5  13   6        358.38        283.08        55.02 o                         
   7  13   6        157.93        130.11        55.37 o                         
   9  13   6       1515.66       1513.46       133.36 o                         
   0  14   6       2928.36       3013.34       206.74 o                         
   2  14   6       1625.31       1954.93       121.33 o                         
   4  14   6        974.06        990.93        80.33 o                         
   6  14   6        926.46        879.95        96.16 o                         
   8  14   6        395.18        168.81        56.74 o                         
   1  15   6        720.09        683.69        74.56 o                         
   3  15   6         84.96        112.60        59.16 o                         
   5  15   6        312.14        302.73        52.39 o                         
   7  15   6         69.34        -11.87        56.24 o                         
   9  15   6        406.92         15.19       145.40 o                         
   0  16   6        143.57         35.92        84.88 o                         
   2  16   6        290.06        269.91        62.16 o                         
   4  16   6        458.38        444.07        59.29 o                         
   6  16   6        370.63        348.15        55.18 o                         
   8  16   6         85.15        137.55        89.15 o                         
   1  17   6       3963.65       4430.87       165.32 o                         
   3  17   6       1017.41        957.75        73.75 o                         
   5  17   6        276.17        239.26        50.51 o                         
   7  17   6        158.30         87.54        87.84 o                         
   0  18   6        192.70        109.43        75.63 o                         
   2  18   6        175.30        139.41        45.61 o                         
   4  18   6         45.49         43.41        42.92 o                         
   6  18   6        158.56         -3.60       133.46 o                         
   1  19   6        893.20       1130.57        77.56 o                         
   3  19   6         39.72         61.23        47.52 o                         
   5  19   6       1624.36        -25.38       119.13 o                         
   0  20   6        125.16         -6.51       110.02 o                         
   2  20   6        104.90        -10.79        62.51 o                         
   4  20   6        310.75          6.95        68.02 o                         
   6  20   6        100.38          4.34       123.70 o                         
   1  21   6        354.63         16.41        65.86 o                         
   3  21   6        284.59          4.80        72.42 o                         
   2   1   7       1231.23       1573.75       170.28 o                         
   4   1   7       1730.22       2002.68       166.59 o                         
   6   1   7       1134.34       1010.16       101.01 o                         
   8   1   7       1502.04       1776.76       119.61 o                         
  10   1   7        293.30         92.15       341.43 o                         
   1   2   7        462.15        468.37       121.29 o                         
   3   2   7         97.20         67.71        89.88 o                         
   5   2   7        194.28        356.40        78.07 o                         
   7   2   7        317.40        411.79        71.23 o                         
   9   2   7         12.89        -53.87        62.10 o                         
  11   2   7        935.76        -73.79       364.59 o                         
   2   3   7        952.19        954.88       146.85 o                         
   4   3   7       2149.76       2158.59       169.20 o                         
   6   3   7        181.41        202.24        72.36 o                         
   8   3   7        393.50        481.14        70.17 o                         
  10   3   7        557.22       -191.09       332.95 o                         
   1   4   7        193.36        241.26       120.56 o                         
   3   4   7          5.86        103.17        88.69 o                         
   5   4   7         35.20        -75.46        75.46 o                         
   7   4   7        187.06        358.18        74.24 o                         
   9   4   7         42.73          5.91        63.76 o                         
  11   4   7        810.77        -18.89       117.15 o                         
   2   5   7       1314.85       1266.77       140.73 o                         
   4   5   7        405.31        517.30        93.63 o                         
   6   5   7        211.81        185.30        72.63 o                         
   8   5   7         53.55         83.42        61.43 o                         
  10   5   7        128.65        -35.49       148.08 o                         
   1   6   7         98.08         48.52       109.70 o                         
   3   6   7        320.25        389.35        92.70 o                         
   5   6   7        278.98        280.22        78.73 o                         
   7   6   7        133.54        109.58        63.03 o                         
   9   6   7        148.37        150.89       188.90 o                         
   2   7   7        673.34        731.05       101.00 o                         
   4   7   7        194.48        311.63        86.15 o                         
   6   7   7       1621.37       1712.17       136.20 o                         
   8   7   7        214.22        253.10        72.69 o                         
  10   7   7        566.65         -3.38       122.95 o                         
   1   8   7         58.79        129.45       100.30 o                         
   3   8   7        602.47        517.78        96.98 o                         
   5   8   7        103.73          8.21        74.92 o                         
   7   8   7        479.60        634.09       116.67 o                         
   9   8   7         72.22        -16.60       126.98 o                         
   2   9   7         65.34        110.01        93.76 o                         
   4   9   7       1462.79       1601.62       144.75 o                         
   6   9   7       1171.46       1116.41       115.23 o                         
   8   9   7       1013.34         20.09       139.40 o                         
   1  10   7          9.21        -89.73        89.73 o                         
   3  10   7        261.55        187.16        95.10 o                         
   5  10   7         51.04          0.94        73.67 o                         
   7  10   7        210.60        317.85       108.59 o                         
   9  10   7        292.42         25.99       118.27 o                         
   2  11   7        861.29        790.99       123.91 o                         
   4  11   7        949.38       1086.50       132.37 o                         
   6  11   7        816.07       1033.77       118.66 o                         
   8  11   7        640.13        -20.28       102.86 o                         
   1  12   7        116.59         38.91        79.60 o                         
   3  12   7        926.20        865.57       112.87 o                         
   5  12   7        676.49        565.89        99.68 o                         
   7  12   7        373.53        -32.78       122.95 o                         
   2  13   7       1085.26        975.91       141.78 o                         
   4  13   7        138.06        118.88       115.44 o                         
   6  13   7        851.24        -12.68       134.58 o                         
   1  14   7        963.50        915.58       125.29 o                         
   5  14   7        137.21          9.93       191.36 o                         
   7  14   7         53.48         26.04       147.57 o                         
   4  15   7         48.86         10.85       531.69 o                         
   6  15   7        235.47        -23.87       128.04 o                         
   3  16   7        507.24        160.59       611.98 o                         
   2  17   7        180.34         69.44       514.33 o                         
                                                                                
