# Supplementary material for: Crystallographic evidence for unintended benziso­thia­zolinone 1-oxide formation from benzo­thia­zinones through oxidation
Source: Acta Crystallogr C Struct Chem. 2020 Aug 21;76(Pt 9):907–13. doi: 10.1107/S2053229620010931 (PMC7474187; doi:10.1107/S2053229620010931)
Supplement: Supplementary file 3 [file c-76-00907-4sup3.hkl]

data_4                                                                          
_shelx_title ' nd1935 in P2(1)'                                                 
_shelx_refln_list_code          4                                               
_shelx_F_calc_maximum      261.83                                               
_exptl_crystal_F_000       952.00                                               
_reflns_d_resolution_high  0.8186                                               
                                                                                
loop_                                                                           
 _space_group_symop_operation_xyz                                               
 'x, y, z'                                                                      
 '-x, y+1/2, -z'                                                                
                                                                                
_cell_length_a     8.8165                                                       
_cell_length_b    16.1649                                                       
_cell_length_c    13.4246                                                       
_cell_angle_alpha  90.000                                                       
_cell_angle_beta   90.002                                                       
_cell_angle_gamma  90.000                                                       
                                                                                
_shelx_F_squared_multiplier     1.000                                           
                                                                                
loop_                                                                           
 _refln_index_h                                                                 
 _refln_index_k                                                                 
 _refln_index_l                                                                 
 _refln_F_squared_calc                                                          
 _refln_F_squared_meas                                                          
 _refln_F_squared_sigma                                                         
 _refln_observed_status                                                         
   1 -19   0        130.55        150.53        10.73 o                         
   2 -19   0        145.15        128.85         7.25 o                         
   0 -18   0        746.51        736.79        28.24 o                         
   1 -18   0        117.98        132.71         7.05 o                         
   2 -18   0        142.31        156.54         9.00 o                         
   3 -18   0         33.81         37.01         3.94 o                         
   4 -18   0         88.95         79.09         8.99 o                         
   1 -17   0         71.51         74.06         6.29 o                         
   2 -17   0        405.27        393.78        13.62 o                         
   3 -17   0         81.69         86.21         8.13 o                         
   4 -17   0         95.03        103.28        17.65 o                         
   5 -17   0         18.94         26.92         3.93 o                         
   0 -16   0        169.70        176.86        14.07 o                         
   1 -16   0        131.13        143.39         8.06 o                         
   2 -16   0        382.54        363.77        11.50 o                         
   3 -16   0         83.18         74.35         8.39 o                         
   4 -16   0        194.21        188.85         9.21 o                         
   5 -16   0        101.27         89.26         8.06 o                         
   6 -16   0         47.51         47.94         8.47 o                         
   1 -15   0         77.35         80.80         7.15 o                         
   2 -15   0        313.89        304.72        12.53 o                         
   3 -15   0         46.15         44.52         4.87 o                         
   4 -15   0        213.73        230.63        10.40 o                         
   5 -15   0         72.22         64.61         5.91 o                         
   6 -15   0        287.98        294.48        17.30 o                         
   0 -14   0         78.79         73.38         8.88 o                         
   1 -14   0        125.17        117.83        20.68 o                         
   2 -14   0         57.92         57.11         6.56 o                         
   3 -14   0          7.64         17.37         3.19 o                         
   4 -14   0        686.70        665.17        35.78 o                         
   5 -14   0        173.65        187.39        12.82 o                         
   6 -14   0          9.61         10.05         3.26 o                         
   7 -14   0         43.01         42.61         4.45 o                         
   1 -13   0        411.00        399.36        14.46 o                         
   2 -13   0       1337.55       1288.02        27.41 o                         
   3 -13   0        256.82        255.23        13.78 o                         
   4 -13   0        582.59        538.67        14.58 o                         
   5 -13   0         65.70         71.36         5.69 o                         
   6 -13   0        310.56        322.39         9.77 o                         
   7 -13   0         41.97         45.35         4.99 o                         
   8 -13   0        185.50        172.96         8.95 o                         
   0 -12   0       2968.44       2682.29       160.29 o                         
   1 -12   0        129.25        130.09         8.71 o                         
   2 -12   0        649.21        602.81        16.16 o                         
   3 -12   0        112.19        106.70         9.42 o                         
   4 -12   0        645.18        634.80        26.34 o                         
   5 -12   0          4.68         12.28         2.67 o                         
   6 -12   0        219.46        191.19         7.38 o                         
   7 -12   0         14.98         15.18         2.79 o                         
   8 -12   0         23.92         19.52         3.00 o                         
   1 -11   0        247.31        265.54        21.67 o                         
   2 -11   0         50.67         54.55        12.97 o                         
   3 -11   0          9.64          8.13         3.06 o                         
   4 -11   0        899.04        927.58        19.79 o                         
   5 -11   0        240.20        224.15         8.78 o                         
   6 -11   0        418.37        445.62        11.86 o                         
   7 -11   0          5.94          9.37         2.58 o                         
   8 -11   0        505.47        545.37        12.53 o                         
   0 -10   0       4592.15       5176.84       109.59 o                         
   1 -10   0         39.40         40.96         7.58 o                         
   2 -10   0        940.68        968.63        38.48 o                         
   3 -10   0        245.29        201.85        38.13 o                         
   4 -10   0        354.63        297.06        12.34 o                         
   5 -10   0         11.55         17.89         3.37 o                         
   6 -10   0         59.88         67.95         4.80 o                         
   7 -10   0          6.49         10.36         2.77 o                         
   8 -10   0        175.88        185.11         6.84 o                         
   9 -10   0          4.71          5.04         2.33 o                         
   1  -9   0        256.53        245.84        17.33 o                         
   2  -9   0       1174.70       1257.33        34.97 o                         
   3  -9   0         70.02         78.09        17.30 o                         
   4  -9   0       1812.08       1842.92        56.70 o                         
   5  -9   0         76.50         66.89         8.68 o                         
   6  -9   0        540.69        567.62        21.99 o                         
   7  -9   0         11.22         16.28         3.75 o                         
   8  -9   0        125.51        151.83         7.43 o                         
   9  -9   0          0.75         -1.74         1.74 o                         
   0  -8   0      14546.19      14077.42       186.98 o                         
   1  -8   0         47.88         64.35         8.37 o                         
   2  -8   0       3971.42       4061.40        61.97 o                         
   3  -8   0        196.01        202.89        18.89 o                         
   4  -8   0        897.21        771.74        46.90 o                         
   5  -8   0         33.15         37.29         3.65 o                         
   6  -8   0        455.63        484.20        11.00 o                         
   7  -8   0        118.36        142.68         6.51 o                         
   8  -8   0        128.70        136.95         6.14 o                         
   9  -8   0         19.39         16.57         2.53 o                         
   1  -7   0        156.00        178.43        10.98 o                         
   2  -7   0        232.28        238.01        14.17 o                         
   3  -7   0         36.64         52.65         7.07 o                         
   4  -7   0        146.44        167.41        17.28 o                         
   5  -7   0         37.98         14.12        16.95 o                         
   6  -7   0        516.92        510.02        13.82 o                         
   7  -7   0         78.78         75.93         5.27 o                         
   8  -7   0        229.71        226.11         7.73 o                         
   9  -7   0        109.55        114.24         5.60 o                         
  10  -7   0         77.54         72.02         5.15 o                         
   0  -6   0       5132.90       5141.52        84.38 o                         
   1  -6   0        215.52        218.59        11.07 o                         
   2  -6   0       4084.61       4276.27        56.71 o                         
   3  -6   0        307.74        287.09        13.91 o                         
   4  -6   0       2264.41       2723.69        51.93 o                         
   5  -6   0         43.18         72.73        20.48 o                         
   6  -6   0         40.91         41.87         6.84 o                         
   7  -6   0         98.01         74.10        25.77 o                         
   8  -6   0        432.33        447.45        25.77 o                         
   9  -6   0         69.54         63.40         4.61 o                         
  10  -6   0        213.76        197.67         7.51 o                         
   1  -5   0         50.58         61.99         5.81 o                         
   2  -5   0       1987.87       2132.98        34.78 o                         
   3  -5   0        377.88        331.34        14.37 o                         
   4  -5   0        906.50        851.38        24.79 o                         
   5  -5   0        626.42        636.24        25.89 o                         
   6  -5   0       6123.71       6268.09        91.59 o                         
   7  -5   0         86.91        111.15         7.02 o                         
   8  -5   0        548.50        560.84        12.96 o                         
   9  -5   0         63.36         52.67         5.15 o                         
  10  -5   0         20.93         14.53         3.38 o                         
   0  -4   0       9273.00       8872.21       156.76 o                         
   1  -4   0          6.89          7.52         2.97 o                         
   2  -4   0        851.29        929.20        19.90 o                         
   3  -4   0       1126.08       1115.10        24.89 o                         
   4  -4   0        151.44        252.51        16.08 o                         
   5  -4   0        219.73        240.67        15.45 o                         
   6  -4   0       1686.43       1814.85        60.43 o                         
   7  -4   0        157.55        166.66         6.82 o                         
   8  -4   0       1288.01       1344.86        20.07 o                         
   9  -4   0         89.52         87.08         6.24 o                         
  10  -4   0        299.90        290.97         8.64 o                         
   1  -3   0         27.00         23.14         4.72 o                         
   2  -3   0       7875.53       8381.03        90.09 o                         
   3  -3   0          6.12          6.04         3.03 o                         
   4  -3   0       3923.92       3912.19        57.67 o                         
   5  -3   0        211.66        237.73        40.89 o                         
   6  -3   0       6198.61       6287.45       119.52 o                         
   7  -3   0         95.23        111.36         6.88 o                         
   8  -3   0        174.66        141.73         7.03 o                         
   9  -3   0         42.36         32.22         4.29 o                         
  10  -3   0         67.45         63.77         4.94 o                         
   0  -2   0       9961.41       9484.40       138.40 o                         
   1  -2   0          7.65          8.99         2.71 o                         
   2  -2   0      17126.58      16947.49       235.49 o                         
   3  -2   0        479.51        500.82        18.71 o                         
   4  -2   0       4208.99       4527.99        56.92 o                         
   5  -2   0         69.42         77.38        10.28 o                         
   6  -2   0        532.81        545.39        21.45 o                         
   7  -2   0         17.58         15.13         7.69 o                         
   8  -2   0       2140.12       2128.10        25.23 o                         
   9  -2   0         11.35         15.90         3.56 o                         
  10  -2   0        154.76        151.40         6.91 o                         
   1  -1   0         34.08         21.18         5.65 o                         
   2  -1   0      68552.68      70610.48      1123.41 o                         
   3  -1   0        114.93        135.53        10.05 o                         
   4  -1   0        401.82        422.76        16.76 o                         
   5  -1   0        138.70        173.39        12.14 o                         
   6  -1   0       1147.31       1053.03        33.11 o                         
   7  -1   0         48.93         48.26         9.43 o                         
   8  -1   0        385.34        350.30         9.53 o                         
   9  -1   0         18.48         19.64         4.71 o                         
  10  -1   0        224.85        184.45        16.11 o                         
   1   0   0         20.18         15.28         3.18 o                         
   2   0   0      17246.03      16511.13       142.36 o                         
   3   0   0        891.54        871.97        17.99 o                         
   4   0   0        219.63        169.28         9.80 o                         
   5   0   0        197.17        193.60        12.79 o                         
   6   0   0        349.20        375.71        26.60 o                         
   7   0   0         10.46         15.19        28.24 o                         
   8   0   0        392.64        437.88        10.92 o                         
   9   0   0        111.15        132.97         7.40 o                         
  10   0   0         93.38         82.61        16.24 o                         
   1   1   0         33.77         29.11         2.76 o                         
   2   1   0      67561.30      69919.91      1114.94 o                         
   3   1   0        113.35        115.28         6.65 o                         
   4   1   0        406.99        451.43        13.61 o                         
   5   1   0        139.81        152.43         9.38 o                         
   6   1   0       1240.87       1156.77        33.93 o                         
   7   1   0         45.90         48.45         7.63 o                         
   8   1   0        392.20        358.03        11.82 o                         
   9   1   0         17.55         26.83         7.77 o                         
   0   2   0       9356.38       9085.45       144.75 o                         
   1   2   0          8.14          5.71         2.45 o                         
   2   2   0      17651.79      17728.17       151.32 o                         
   3   2   0        489.20        515.48        13.56 o                         
   4   2   0       4309.96       4580.36        48.56 o                         
   5   2   0         73.23         75.46         8.20 o                         
   6   2   0        506.67        520.66        20.50 o                         
   7   2   0         19.59        -19.77        21.18 o                         
   8   2   0       2223.46       2318.14        67.08 o                         
   1   3   0         26.19         29.19         5.75 o                         
   2   3   0       7523.58       8097.18        87.97 o                         
   3   3   0          7.06          3.39         2.45 o                         
   4   3   0       3875.97       3814.02        54.92 o                         
   5   3   0        212.24        226.98        13.10 o                         
   6   3   0       6218.42       6239.47        88.45 o                         
   7   3   0         96.72         81.91        28.95 o                         
   0   4   0       9830.00       9434.27       170.17 o                         
   1   4   0          6.07          3.56         2.72 o                         
   2   4   0        703.01        802.49        22.42 o                         
   3   4   0       1123.66       1106.92        26.12 o                         
   4   4   0        150.09        275.07        14.41 o                         
   5   4   0        225.72        217.24        16.88 o                         
   6   4   0       1652.90       1710.43        47.29 o                         
   7   4   0        156.29        132.99        19.45 o                         
   1   5   0         52.55         67.63         6.88 o                         
   2   5   0       2219.16       2327.98        38.70 o                         
   3   5   0        366.75        335.96        15.57 o                         
   4   5   0        811.21        746.53        24.87 o                         
   5   5   0        641.18        637.97        21.83 o                         
   6   5   0       5882.66       6208.81       111.52 o                         
   7   5   0         82.50        130.07        10.95 o                         
   0   6   0       5041.04       4995.05        91.57 o                         
   1   6   0        210.09        220.33        12.24 o                         
   2   6   0       3921.55       4056.62        67.25 o                         
   3   6   0        299.29        265.87        18.90 o                         
   4   6   0       2189.03       2577.38        50.57 o                         
   5   6   0         36.24         30.60         7.42 o                         
   6   6   0         37.24         32.00         5.45 o                         
   7   6   0         90.86         74.58         9.86 o                         
   8   6   0        357.09        310.97        12.26 o                         
   1   7   0        137.51        161.91        11.72 o                         
   2   7   0        188.71        196.46        13.08 o                         
   3   7   0         39.99         52.46        10.55 o                         
   4   7   0        135.51        174.34        16.80 o                         
   5   7   0         34.12         15.12         7.34 o                         
   6   7   0        529.29        467.27        27.85 o                         
   7   7   0         77.90         72.14         6.44 o                         
   8   7   0        222.77        212.56        10.87 o                         
   9   7   0        114.64         98.85        13.42 o                         
   0   8   0      14209.05      13431.86       591.36 o                         
   1   8   0         47.86         59.71         8.78 o                         
   2   8   0       4063.31       4058.08        66.78 o                         
   3   8   0        198.33        221.72        16.88 o                         
   4   8   0        877.02        769.02        29.38 o                         
   5   8   0         32.30         31.20         4.02 o                         
   6   8   0        467.75        483.21        10.87 o                         
   7   8   0        120.23        137.13         6.81 o                         
   8   8   0         89.85         95.48         6.58 o                         
   9   8   0         21.51         27.54         7.77 o                         
   1   9   0        272.12        252.27        20.14 o                         
   2   9   0       1053.32       1067.71        39.63 o                         
   3   9   0         69.48         66.40         9.98 o                         
   4   9   0       1679.27       1665.46        72.62 o                         
   5   9   0         73.88         66.00         8.17 o                         
   6   9   0        486.27        513.38        26.57 o                         
   7   9   0         14.51          8.47        11.30 o                         
   8   9   0        134.90        158.08         6.60 o                         
   9   9   0          1.30          2.82         4.24 o                         
   0  10   0       4233.03       4644.19       113.81 o                         
   1  10   0         41.72         42.13         8.43 o                         
   2  10   0        915.57        928.10        41.06 o                         
   3  10   0        258.13        253.76        18.84 o                         
   4  10   0        336.02        294.04        11.31 o                         
   5  10   0          7.11         13.68         3.74 o                         
   6  10   0         49.39         48.34         4.42 o                         
   7  10   0          7.50         12.81         2.45 o                         
   8  10   0        181.84        190.58         6.51 o                         
   9  10   0          3.79          7.06         4.94 o                         
   1  11   0        255.03        278.01        23.17 o                         
   2  11   0         30.55         18.76        10.17 o                         
   3  11   0         13.12         16.67         3.15 o                         
   4  11   0        825.73        859.37        13.48 o                         
   5  11   0        233.63        210.41         7.33 o                         
   6  11   0        352.97        369.60        10.43 o                         
   7  11   0          5.68          8.10         2.97 o                         
   8  11   0        524.33        526.71        12.00 o                         
   0  12   0       3088.69       2813.47        53.54 o                         
   1  12   0        123.88        112.62         6.14 o                         
   2  12   0        708.97        663.74        12.45 o                         
   3  12   0        115.74        123.60         5.85 o                         
   4  12   0        659.10        635.36        17.06 o                         
   5  12   0          9.73         10.66         4.23 o                         
   6  12   0        220.00        201.59         6.91 o                         
   7  12   0         18.03         16.37         2.43 o                         
   8  12   0         10.38         12.67         2.43 o                         
   1  13   0        381.39        368.42        12.06 o                         
   2  13   0       1239.80       1210.85        14.48 o                         
   3  13   0        273.43        268.16        10.74 o                         
   4  13   0        619.39        586.77        10.48 o                         
   5  13   0         64.66         73.50         5.58 o                         
   6  13   0        359.64        382.20        10.01 o                         
   7  13   0         48.10         50.25         3.39 o                         
   8  13   0        181.58        153.90        10.52 o                         
   0  14   0         57.68         47.15         5.41 o                         
   1  14   0        128.26         72.84        17.24 o                         
   2  14   0         34.81         33.34         3.13 o                         
   3  14   0          4.89          8.91         2.08 o                         
   4  14   0        703.84        709.56        25.48 o                         
   5  14   0        175.79        189.03         6.45 o                         
   6  14   0         15.86         19.55         2.54 o                         
   7  14   0         40.72         37.90         3.48 o                         
   1  15   0         93.76         92.73         5.54 o                         
   2  15   0        344.77        342.40         8.01 o                         
   3  15   0         48.97         43.70         3.38 o                         
   4  15   0        267.82        286.30         7.41 o                         
   5  15   0         73.80         63.51         4.01 o                         
   6  15   0        291.61        288.84         8.44 o                         
   7  15   0         38.46         21.89         7.06 o                         
   0  16   0        232.71        198.40        13.72 o                         
   1  16   0        133.42        131.79         6.78 o                         
   2  16   0        403.92        408.24        10.22 o                         
   3  16   0         80.62         95.15         6.35 o                         
   4  16   0        185.34        197.11         5.97 o                         
   5  16   0         93.26        108.16         5.69 o                         
   6  16   0         42.66         37.25         4.19 o                         
   1  17   0         86.35        102.21         6.48 o                         
   2  17   0        455.05        427.92        12.16 o                         
   3  17   0         74.78         70.29         4.47 o                         
   4  17   0         88.42         88.10         5.06 o                         
   5  17   0         18.09         20.04         2.46 o                         
   0  18   0        802.75        789.50        22.95 o                         
   1  18   0        124.29        128.04         6.08 o                         
   2  18   0        136.89        147.88         5.59 o                         
   3  18   0         29.12         30.12         3.41 o                         
   4  18   0         91.78         74.70         6.24 o                         
   1  19   0        126.01        134.71         6.44 o                         
   2  19   0        144.78        137.37         9.65 o                         
  -2 -19   1        210.93        235.84        20.48 o                         
  -1 -19   1         36.13         41.60         5.60 o                         
   0 -19   1          7.49          5.30         9.53 o                         
   1 -19   1        166.01        163.82        11.48 o                         
   2 -19   1         32.65         33.89         8.47 o                         
  -4 -18   1         14.23          9.89         4.94 o                         
  -3 -18   1         13.45          7.18         3.30 o                         
  -2 -18   1         30.75         36.52         4.58 o                         
  -1 -18   1         31.01         24.34         3.95 o                         
   0 -18   1        538.60        582.24        14.68 o                         
   1 -18   1        228.12        240.37        15.22 o                         
   2 -18   1         59.44         54.74         4.90 o                         
   3 -18   1        161.21        177.57        10.40 o                         
   4 -18   1          3.35          6.35         3.53 o                         
  -5 -17   1          5.44          1.92         3.39 o                         
  -4 -17   1        367.09        388.36        16.22 o                         
  -3 -17   1        262.99        270.20        10.19 o                         
  -2 -17   1         20.44         22.00         4.61 o                         
  -1 -17   1         48.13         35.61         4.39 o                         
   0 -17   1         95.62         98.28         7.55 o                         
   1 -17   1        224.14        252.97        17.72 o                         
   2 -17   1          8.95          3.26         4.89 o                         
   3 -17   1         38.08         39.05         4.16 o                         
   4 -17   1         87.27         93.75         9.89 o                         
   5 -17   1         41.75         33.89         6.35 o                         
  -5 -16   1        215.89        241.03         8.80 o                         
  -4 -16   1         11.16         20.21         3.64 o                         
  -3 -16   1          4.27          0.68         3.39 o                         
  -2 -16   1       1067.37       1103.58        23.44 o                         
  -1 -16   1        314.56        275.82        12.19 o                         
   0 -16   1        237.67        215.69         9.54 o                         
   1 -16   1         37.34         31.13         5.30 o                         
   2 -16   1        364.65        373.68        13.00 o                         
   3 -16   1        192.29        190.28        11.41 o                         
   4 -16   1         72.36         70.64         9.99 o                         
   5 -16   1         30.28         27.04         5.22 o                         
   6 -16   1         68.24         67.79        14.12 o                         
  -6 -15   1        255.89        281.51        20.12 o                         
  -5 -15   1         11.62         12.38         3.74 o                         
  -4 -15   1        448.79        466.18        14.57 o                         
  -3 -15   1        220.38        185.84         9.86 o                         
  -2 -15   1         89.35         76.32        12.71 o                         
  -1 -15   1          0.77         -0.59         3.26 o                         
   0 -15   1         49.52         50.72         5.10 o                         
   1 -15   1        143.92        152.21        14.18 o                         
   2 -15   1          8.89          8.95         3.64 o                         
   3 -15   1         89.02         96.90         7.69 o                         
   4 -15   1        277.70        277.22        13.24 o                         
   5 -15   1         52.50         59.51         6.01 o                         
   6 -15   1        195.42        166.92         9.84 o                         
  -7 -14   1         49.75         45.89         7.82 o                         
  -6 -14   1        134.03        146.12         7.80 o                         
  -5 -14   1        244.03        203.77         9.68 o                         
  -4 -14   1        271.31        277.65        12.49 o                         
  -3 -14   1        205.77        222.46        13.68 o                         
  -2 -14   1        454.14        450.51        13.71 o                         
  -1 -14   1        119.56         67.12        19.51 o                         
   0 -14   1       1037.44       1079.90        36.60 o                         
   1 -14   1        253.95        278.30        30.70 o                         
   2 -14   1        550.74        587.60        19.78 o                         
   3 -14   1          3.67          1.85         2.86 o                         
   4 -14   1        140.74        109.87         8.30 o                         
   5 -14   1        102.05        104.69         6.82 o                         
   6 -14   1         84.51         85.41         7.24 o                         
   7 -14   1        103.58        101.19         6.78 o                         
  -8 -13   1        224.39        242.76        10.23 o                         
  -7 -13   1         48.96         46.81         4.07 o                         
  -6 -13   1        721.22        698.95        12.93 o                         
  -5 -13   1        396.21        361.79        12.12 o                         
  -4 -13   1        236.44        221.20        11.29 o                         
  -3 -13   1         86.74         80.50        24.71 o                         
  -2 -13   1        147.78        159.14         8.32 o                         
  -1 -13   1       1427.95       1371.09        27.21 o                         
   0 -13   1        424.60        394.68        15.77 o                         
   1 -13   1        236.11        271.37        10.70 o                         
   2 -13   1        309.22        301.23        11.47 o                         
   3 -13   1        156.27        132.04        33.54 o                         
   4 -13   1        291.88        310.04        10.60 o                         
   5 -13   1          1.61          5.61         2.68 o                         
   6 -13   1        475.08        504.55        13.62 o                         
   7 -13   1         39.10         30.55         4.54 o                         
   8 -13   1        140.33         96.74        15.53 o                         
  -8 -12   1        367.94        351.86         7.57 o                         
  -7 -12   1          2.10          0.03         2.47 o                         
  -6 -12   1        331.70        322.55         8.18 o                         
  -5 -12   1        132.78        123.12         7.14 o                         
  -4 -12   1          2.54          2.29         9.53 o                         
  -3 -12   1        828.17        818.34        16.95 o                         
  -2 -12   1       1040.71        933.26        19.91 o                         
  -1 -12   1        926.10        942.19        21.51 o                         
   0 -12   1        294.79        257.99        11.35 o                         
   1 -12   1       1548.87       1499.17        27.46 o                         
   2 -12   1        384.05        379.91        20.86 o                         
   3 -12   1         20.94         24.38         4.19 o                         
   4 -12   1        155.91        139.80        10.26 o                         
   5 -12   1          6.78          7.12         2.64 o                         
   6 -12   1          2.58         -2.32         2.32 o                         
   7 -12   1        199.87        184.75         6.57 o                         
   8 -12   1         25.27         21.86         4.09 o                         
  -8 -11   1         72.57         61.29         6.31 o                         
  -7 -11   1          8.05          5.90         2.96 o                         
  -6 -11   1        335.60        339.43        11.97 o                         
  -5 -11   1        210.83        208.49         8.18 o                         
  -4 -11   1        384.89        355.18        11.84 o                         
  -3 -11   1        482.55        466.66        12.74 o                         
  -2 -11   1         33.98         43.62        12.72 o                         
  -1 -11   1         53.75         42.61         9.07 o                         
   0 -11   1        253.48        212.40        19.76 o                         
   1 -11   1         87.16        123.89        16.67 o                         
   2 -11   1        318.52        296.46        26.45 o                         
   3 -11   1        331.21        344.30        11.68 o                         
   4 -11   1        224.96        196.53         8.23 o                         
   5 -11   1         30.69         28.64         3.22 o                         
   6 -11   1         33.85         36.15         5.35 o                         
   7 -11   1         41.29         37.64         3.84 o                         
   8 -11   1        148.09        152.08         5.75 o                         
  -9 -10   1         26.31         18.55         2.79 o                         
  -8 -10   1        216.70        230.63         6.88 o                         
  -7 -10   1         13.39         14.48         3.23 o                         
  -6 -10   1       1150.39       1103.90        17.16 o                         
  -5 -10   1         31.76         35.81         4.68 o                         
  -4 -10   1         99.50         90.09         7.37 o                         
  -3 -10   1        644.90        709.51        41.55 o                         
  -2 -10   1        641.15        633.20        26.78 o                         
  -1 -10   1        311.55        298.53        17.70 o                         
   0 -10   1       5059.64       4837.98        75.41 o                         
   1 -10   1        271.15        341.64        26.95 o                         
   2 -10   1       1062.78       1052.71        41.04 o                         
   4 -10   1         31.33         32.07         7.05 o                         
   5 -10   1        981.78        990.38        14.77 o                         
   6 -10   1        258.65        247.45         7.89 o                         
   7 -10   1        113.65        121.25         6.18 o                         
   8 -10   1         33.13         33.27         3.44 o                         
   9 -10   1         80.12         75.65         9.01 o                         
  -9  -9   1         29.47         23.89         3.32 o                         
  -8  -9   1        139.29        163.05         7.29 o                         
  -7  -9   1         36.82         41.45         8.44 o                         
  -6  -9   1        582.81        610.66        13.72 o                         
  -5  -9   1        218.48        239.05        14.71 o                         
  -4  -9   1        707.84        669.17        34.38 o                         
  -3  -9   1        967.36       1085.33        41.11 o                         
  -2  -9   1       1016.88       1029.73        37.74 o                         
  -1  -9   1        315.30        340.61        17.45 o                         
   0  -9   1         59.04         73.22         9.15 o                         
   1  -9   1       1869.37       2061.10        49.18 o                         
   2  -9   1        120.50        129.94        38.84 o                         
   3  -9   1       1023.60       1039.76        39.72 o                         
   4  -9   1         70.90         66.03        14.42 o                         
   5  -9   1        233.45        222.65        18.17 o                         
   6  -9   1        240.10        234.19         9.87 o                         
   7  -9   1         72.24         68.72         8.49 o                         
   8  -9   1         11.85         16.58         4.71 o                         
   9  -9   1          9.41         11.29         2.32 o                         
  -9  -8   1         72.76         77.31         4.47 o                         
  -8  -8   1         77.90         86.58         5.30 o                         
  -7  -8   1        404.29        406.60        11.28 o                         
  -6  -8   1        182.47        182.76         7.21 o                         
  -5  -8   1         59.05         69.27         4.59 o                         
  -4  -8   1        186.63        160.79        19.88 o                         
  -3  -8   1       1217.08       1319.10        42.08 o                         
  -2  -8   1       2651.70       2831.16        51.73 o                         
  -1  -8   1       7639.67       8468.64        98.66 o                         
   0  -8   1       2924.20       2896.76        51.66 o                         
   1  -8   1       4718.57       5043.23        75.01 o                         
   2  -8   1       3281.83       3405.97        66.04 o                         
   3  -8   1        816.51        858.89        33.11 o                         
   4  -8   1        452.61        395.42        46.60 o                         
   5  -8   1        440.50        420.35        10.15 o                         
   6  -8   1         42.24         40.22         3.76 o                         
   7  -8   1        323.92        352.03         9.02 o                         
   8  -8   1        717.76        797.22        14.78 o                         
   9  -8   1         49.86         58.17         4.39 o                         
 -10  -7   1        100.57         80.65         5.53 o                         
  -9  -7   1        191.19        173.74         8.00 o                         
  -8  -7   1        519.57        544.48        11.49 o                         
  -7  -7   1        116.73        143.88         6.77 o                         
  -6  -7   1        686.24        685.34        14.65 o                         
  -5  -7   1         74.50         68.02        12.46 o                         
  -4  -7   1        839.57        797.27        34.03 o                         
  -3  -7   1       2536.06       2753.69        50.48 o                         
  -2  -7   1        415.71        432.26        18.01 o                         
  -1  -7   1       2748.62       2858.14        55.38 o                         
   0  -7   1        177.19        175.04        12.04 o                         
   1  -7   1        771.06        852.80        23.09 o                         
   2  -7   1        292.84        294.36        13.80 o                         
   3  -7   1       1629.51       1915.70        47.48 o                         
   4  -7   1        953.45       1010.08        52.25 o                         
   5  -7   1        205.28        226.03        33.48 o                         
   6  -7   1        670.25        682.10        13.02 o                         
   7  -7   1        112.78        126.31         6.10 o                         
   8  -7   1        529.87        572.82        12.86 o                         
   9  -7   1        161.98        145.78         5.90 o                         
  10  -7   1        122.23        121.41         7.73 o                         
 -10  -6   1        187.70        174.89         7.72 o                         
  -9  -6   1        189.68        170.11         7.50 o                         
  -8  -6   1       1058.18       1114.92        23.16 o                         
  -7  -6   1         22.80         20.96         5.39 o                         
  -6  -6   1        593.83        670.88        23.29 o                         
  -5  -6   1        281.13        305.05        21.44 o                         
  -4  -6   1       3921.61       3833.20        69.30 o                         
  -3  -6   1       1098.34       1308.04        31.90 o                         
  -2  -6   1         35.50         33.66         5.73 o                         
  -1  -6   1       1748.76       1682.09        32.22 o                         
   0  -6   1       8585.77       8339.14        82.10 o                         
   1  -6   1       2095.61       2146.06        35.13 o                         
   2  -6   1        399.17        388.89        14.38 o                         
   3  -6   1        823.11        844.16        22.73 o                         
   4  -6   1       4494.79       4427.98       152.52 o                         
   5  -6   1       1019.59       1036.55        51.94 o                         
   6  -6   1        411.25        455.71        39.21 o                         
   7  -6   1         90.51         64.37         6.96 o                         
   8  -6   1        409.68        441.80        17.45 o                         
   9  -6   1        172.83        163.30         6.41 o                         
  10  -6   1        115.53        124.71         8.44 o                         
 -10  -5   1          4.99          2.97         2.16 o                         
  -9  -5   1         92.40         85.78         9.99 o                         
  -8  -5   1        129.92        115.77         6.89 o                         
  -7  -5   1        208.01        199.46         7.45 o                         
  -6  -5   1       2092.91       1958.94        24.30 o                         
  -5  -5   1        604.22        686.53        26.00 o                         
  -4  -5   1       1585.33       1717.31        45.54 o                         
  -3  -5   1       4527.82       4734.04        62.47 o                         
  -2  -5   1        204.43        216.68        10.95 o                         
  -1  -5   1       1614.97       1655.09        29.40 o                         
   0  -5   1          3.78          4.06         2.38 o                         
   1  -5   1        441.28        499.85        16.99 o                         
   2  -5   1        135.11        138.59         8.08 o                         
   3  -5   1       3599.39       3544.80        48.16 o                         
   4  -5   1        921.08        880.58        29.69 o                         
   5  -5   1        794.19        815.71        37.23 o                         
   6  -5   1       5160.01       4858.57        40.66 o                         
   7  -5   1         36.64         41.34         4.03 o                         
   8  -5   1        475.75        473.67        11.85 o                         
   9  -5   1        143.30        155.59         8.66 o                         
  10  -5   1         20.54         18.34         2.99 o                         
 -10  -4   1         31.87         43.72         4.74 o                         
  -9  -4   1        422.89        412.04        13.24 o                         
  -8  -4   1        473.89        445.52        11.06 o                         
  -7  -4   1         21.14         24.98         3.34 o                         
  -6  -4   1        542.91        527.54        29.99 o                         
  -5  -4   1         31.57         20.96         7.89 o                         
  -4  -4   1       3895.83       3639.43        68.39 o                         
  -3  -4   1        744.13        601.15        27.47 o                         
  -2  -4   1        966.98        903.08        32.62 o                         
  -1  -4   1       1652.83       1623.24        26.48 o                         
   0  -4   1      12088.19      11760.94       229.84 o                         
   1  -4   1       1497.53       1507.73        27.47 o                         
   2  -4   1       1084.09       1063.03        35.49 o                         
   3  -4   1        931.54        848.30        19.88 o                         
   4  -4   1       4186.76       3850.69        50.04 o                         
   5  -4   1        374.98        429.18        25.43 o                         
   6  -4   1       1440.09       1453.34        63.33 o                         
   7  -4   1        441.62        458.70        10.68 o                         
   8  -4   1        249.74        244.59         8.73 o                         
   9  -4   1        355.42        328.24        14.61 o                         
  10  -4   1        169.15        171.07         6.69 o                         
 -10  -3   1        112.04        127.10         7.17 o                         
  -9  -3   1        216.38        232.47         8.64 o                         
  -8  -3   1        103.81         94.76         5.57 o                         
  -7  -3   1        903.19        879.14        16.29 o                         
  -6  -3   1       2708.72       2555.49        64.77 o                         
  -5  -3   1       2910.48       2797.94        55.43 o                         
  -4  -3   1       2972.02       3078.05        60.21 o                         
  -3  -3   1       2977.82       3250.67        55.33 o                         
  -2  -3   1       4047.92       4061.54        73.80 o                         
  -1  -3   1        662.70        680.96        27.54 o                         
   0  -3   1         86.30         86.82         7.06 o                         
   1  -3   1       1641.41       1799.15        56.49 o                         
   2  -3   1       4432.87       4178.42        45.85 o                         
   3  -3   1       3667.36       4072.78        51.29 o                         
   4  -3   1       3574.84       3768.12        50.18 o                         
   5  -3   1        765.09        799.44        24.73 o                         
   6  -3   1       1862.83       1805.26        64.02 o                         
   7  -3   1        452.08        464.78        11.59 o                         
   8  -3   1         42.24         44.22         4.37 o                         
   9  -3   1        106.53        118.08         6.87 o                         
  10  -3   1         38.88         49.45         4.57 o                         
 -10  -2   1         71.34         66.77         5.94 o                         
  -9  -2   1        108.68        102.93         6.29 o                         
  -8  -2   1         45.25         58.83         5.06 o                         
  -7  -2   1        180.09        145.32        18.39 o                         
  -6  -2   1        294.32        301.16        22.37 o                         
  -5  -2   1        723.60        827.99        24.00 o                         
  -4  -2   1       3006.25       3016.51        48.53 o                         
  -3  -2   1       3393.67       3414.41        46.00 o                         
  -2  -2   1       4673.79       4607.97        59.42 o                         
  -1  -2   1       3529.35       3527.93        52.59 o                         
   0  -2   1      11943.91      11998.35       150.75 o                         
   1  -2   1       4799.41       4778.21        96.03 o                         
   2  -2   1       6453.08       6369.76        83.79 o                         
   3  -2   1       6166.91       6299.02        88.16 o                         
   4  -2   1       3593.85       3558.02        55.09 o                         
   5  -2   1        288.85        320.79        14.69 o                         
   6  -2   1        570.90        562.18        24.99 o                         
   7  -2   1        226.66        192.66        20.25 o                         
   8  -2   1        448.24        441.77        11.08 o                         
   9  -2   1        179.11        169.71         7.50 o                         
  10  -2   1        214.01        211.73         7.48 o                         
 -10  -1   1         84.73         95.11         8.77 o                         
  -9  -1   1         11.56         18.42         3.64 o                         
  -8  -1   1        255.28        270.83         9.58 o                         
  -7  -1   1        113.79        119.87         9.74 o                         
  -6  -1   1        786.40        792.75        34.89 o                         
  -5  -1   1        430.75        452.60        17.36 o                         
  -4  -1   1        812.01        732.78        24.24 o                         
  -3  -1   1       3018.21       3282.90        49.05 o                         
  -2  -1   1       2117.29       2043.47        63.55 o                         
  -1  -1   1       1092.32       1043.95        60.73 o                         
   0  -1   1        142.75        136.14         4.54 o                         
   1  -1   1       2631.95       2440.88        71.59 o                         
   2  -1   1       3347.98       3167.62       116.15 o                         
   3  -1   1       3813.88       4100.80        51.30 o                         
   4  -1   1        266.64        233.10        14.71 o                         
   5  -1   1        244.08        316.75        15.83 o                         
   6  -1   1        304.93        282.88        17.85 o                         
   7  -1   1        412.20        456.65        30.07 o                         
   8  -1   1        312.86        307.30         9.89 o                         
   9  -1   1         18.36         27.10         4.05 o                         
  10  -1   1         74.93         72.12         6.12 o                         
  -9   0   1         16.22          3.03         5.28 o                         
  -8   0   1        107.72        123.52         8.02 o                         
  -7   0   1         31.52         41.24        10.39 o                         
  -6   0   1         83.85         89.95        16.24 o                         
  -5   0   1        413.59        436.58        16.37 o                         
  -4   0   1       1464.21       1710.19        33.39 o                         
  -3   0   1       6108.27       6410.25       128.71 o                         
  -2   0   1       1257.11       1272.79        29.69 o                         
  -1   0   1         77.13         71.32         5.42 o                         
   0   0   1       2655.22       2765.94        43.43 o                         
   1   0   1        158.02        154.92         6.32 o                         
   2   0   1       2023.28       2067.82        33.24 o                         
   3   0   1       7834.46       8072.65        80.12 o                         
   4   0   1       1048.75       1229.44        32.76 o                         
   5   0   1       1431.18       1491.05        35.39 o                         
   6   0   1         88.13         57.10        10.40 o                         
   7   0   1          0.10          0.11         4.58 o                         
   8   0   1        302.30        339.47        10.03 o                         
   9   0   1         19.11         14.58         3.61 o                         
  10   0   1        126.06        148.28        13.42 o                         
  -9   1   1         11.52         16.39         5.73 o                         
  -8   1   1        220.59        238.97        10.39 o                         
  -7   1   1        112.39         67.08        26.13 o                         
  -6   1   1        781.99        794.27        33.25 o                         
  -5   1   1        438.46        452.28        16.67 o                         
  -4   1   1        864.83        790.56        17.90 o                         
  -3   1   1       3057.78       3261.61        42.15 o                         
  -2   1   1       2025.32       1913.76        40.44 o                         
  -1   1   1       1084.99       1084.91        31.04 o                         
   0   1   1        144.73        139.76         6.43 o                         
   1   1   1       2631.80       2383.81        53.66 o                         
   2   1   1       3186.05       3078.83        42.28 o                         
   3   1   1       3889.26       4280.37        52.51 o                         
   4   1   1        296.44        278.09        13.00 o                         
   5   1   1        263.97        335.81        16.24 o                         
   6   1   1        262.25        220.35        17.04 o                         
   7   1   1        412.52        447.75        21.89 o                         
   8   1   1        298.28        301.51        10.48 o                         
   9   1   1         18.16         16.18         3.66 o                         
  -7   2   1        184.93         57.90        24.01 o                         
  -6   2   1        314.12        349.85        21.96 o                         
  -5   2   1        732.68        787.26        22.40 o                         
  -4   2   1       3112.19       3096.26        47.79 o                         
  -3   2   1       3411.60       3422.64        41.00 o                         
  -2   2   1       4919.20       5059.89        78.22 o                         
  -1   2   1       3568.56       3667.51        84.73 o                         
   0   2   1      11410.87      11352.29       124.90 o                         
   1   2   1       4824.07       4900.59        70.89 o                         
   2   2   1       6704.61       6627.21        62.20 o                         
   3   2   1       6129.54       6314.03        61.25 o                         
   4   2   1       3650.83       3597.59        42.65 o                         
   5   2   1        292.59        319.95        13.34 o                         
   6   2   1        569.19        565.38        35.86 o                         
   7   2   1        226.82        166.22        25.93 o                         
   8   2   1        436.58        394.36        13.53 o                         
  -7   3   1        916.41        921.47        67.08 o                         
  -6   3   1       2849.83       2668.30        54.34 o                         
  -5   3   1       2932.54       2758.62        45.31 o                         
  -4   3   1       2966.09       3064.77        43.66 o                         
  -3   3   1       2957.83       3227.15        42.27 o                         
  -2   3   1       3784.69       3863.86        68.17 o                         
  -1   3   1        691.38        695.51        37.42 o                         
   0   3   1         91.17         92.11         8.73 o                         
   1   3   1       1638.00       1746.58        39.08 o                         
   2   3   1       4122.10       3957.29        85.12 o                         
   3   3   1       3712.88       4107.91        46.95 o                         
   4   3   1       3464.90       3582.01        42.95 o                         
   5   3   1        798.64        808.30        30.00 o                         
   6   3   1       1898.63       1815.67        54.42 o                         
   7   3   1        444.93        514.67        27.04 o                         
   8   3   1         34.73         29.27         5.42 o                         
  -7   4   1         20.68         16.95        12.71 o                         
  -6   4   1        527.63        555.63        41.76 o                         
  -5   4   1         29.05         19.36         8.75 o                         
  -4   4   1       3979.04       3648.18        56.22 o                         
  -3   4   1        738.13        548.92        18.46 o                         
  -2   4   1        998.05        997.78        34.94 o                         
  -1   4   1       1637.49       1627.65        26.95 o                         
   0   4   1      11639.53      11573.11       306.45 o                         
   1   4   1       1520.46       1540.74        31.08 o                         
   2   4   1       1033.94        981.80        23.54 o                         
   3   4   1        942.90        855.72        19.99 o                         
   4   4   1       4226.17       3932.95        51.39 o                         
   5   4   1        362.36        415.15        24.53 o                         
   6   4   1       1390.55       1400.43        43.22 o                         
   7   4   1        456.82        431.02        12.27 o                         
   8   4   1        253.43        221.01        21.89 o                         
 -10   5   1          5.28          9.89         5.65 o                         
  -7   5   1        214.93        233.57        15.55 o                         
  -6   5   1       2104.35       1903.88        44.31 o                         
  -5   5   1        597.65        692.66        26.80 o                         
  -4   5   1       1631.99       1680.49        38.05 o                         
  -3   5   1       4510.44       4695.47        63.77 o                         
  -2   5   1        213.23        230.56        11.95 o                         
  -1   5   1       1575.17       1642.49        55.44 o                         
   0   5   1          2.65          5.53         3.36 o                         
   1   5   1        437.65        490.00        17.06 o                         
   2   5   1        198.07        193.58        11.24 o                         
   3   5   1       3655.82       3629.27        53.50 o                         
   4   5   1        893.48        830.88        22.76 o                         
   5   5   1        758.72        716.47        27.72 o                         
   6   5   1       5065.06       4751.30        81.53 o                         
   7   5   1         38.54         49.47         5.05 o                         
   9   5   1        136.16        163.11        16.24 o                         
  -8   6   1       1082.64       1086.25        22.05 o                         
  -7   6   1         20.16         28.95        10.59 o                         
  -6   6   1        559.17        589.93        12.99 o                         
  -5   6   1        295.60        337.31        16.13 o                         
  -4   6   1       3827.85       3681.15        62.07 o                         
  -3   6   1       1129.04       1313.63        34.96 o                         
  -2   6   1         16.27         10.95         4.59 o                         
  -1   6   1       1770.29       1716.21        34.46 o                         
   0   6   1       8103.62       7878.70       178.46 o                         
   1   6   1       2148.84       2174.30        40.62 o                         
   2   6   1        412.66        407.59        18.24 o                         
   3   6   1        850.47        899.69        27.32 o                         
   4   6   1       4459.73       4455.54       153.11 o                         
   5   6   1        988.34       1016.05        35.98 o                         
   6   6   1        398.73        418.53         9.85 o                         
   7   6   1         98.14        108.76        13.67 o                         
   8   6   1        420.44        399.29        14.54 o                         
   9   6   1        182.82        167.35        16.24 o                         
  -8   7   1        540.53        539.54        12.74 o                         
  -7   7   1        113.74        130.31         7.18 o                         
  -6   7   1        589.44        596.73        35.87 o                         
  -5   7   1         73.14         82.92         9.90 o                         
  -4   7   1        919.70        836.49        36.05 o                         
  -3   7   1       2485.58       2602.40        62.16 o                         
  -2   7   1        416.56        426.26        23.14 o                         
  -1   7   1       2734.81       2768.07        56.86 o                         
   0   7   1        169.21        162.02        13.40 o                         
   1   7   1        793.02        883.21        27.14 o                         
   2   7   1        323.36        314.75        16.67 o                         
   3   7   1       1596.16       1852.44        43.17 o                         
   4   7   1        959.92       1006.09        40.64 o                         
   5   7   1        214.86        254.13        30.68 o                         
   6   7   1        687.55        690.93        19.67 o                         
   7   7   1        121.09        127.04         6.74 o                         
   8   7   1        550.50        545.56        14.03 o                         
   9   7   1        150.22        141.93        14.12 o                         
  -9   8   1         73.51         84.73        12.71 o                         
  -8   8   1         55.77         65.03         6.03 o                         
  -7   8   1        402.19        387.89        10.53 o                         
  -6   8   1        202.68        204.72         8.60 o                         
  -5   8   1         49.60         56.64         4.56 o                         
  -4   8   1        210.91        187.27        21.24 o                         
  -3   8   1       1211.93       1322.72        36.17 o                         
  -2   8   1       2561.97       2690.35        64.35 o                         
  -1   8   1       7668.12       8244.13       109.05 o                         
   0   8   1       3138.93       3155.13        56.51 o                         
   1   8   1       4676.41       4861.66        82.04 o                         
   2   8   1       3154.37       3253.59        60.57 o                         
   3   8   1        835.46        858.43        29.03 o                         
   4   8   1        467.65        432.34        25.03 o                         
   5   8   1        454.05        440.70        12.61 o                         
   6   8   1         52.80         51.21         5.47 o                         
   7   8   1        306.90        309.40         9.36 o                         
   8   8   1        647.91        682.58        16.76 o                         
   9   8   1         56.26         43.78        12.00 o                         
  -9   9   1         24.45         19.77         6.35 o                         
  -8   9   1        126.49        132.04         6.47 o                         
  -7   9   1         31.82         44.48        13.42 o                         
  -6   9   1        554.49        564.16        15.51 o                         
  -5   9   1        216.78        231.88        11.93 o                         
  -4   9   1        786.66        758.26        30.20 o                         
  -3   9   1        995.56       1036.65        43.32 o                         
  -2   9   1       1114.30       1040.78        41.19 o                         
  -1   9   1        285.20        343.05        21.85 o                         
   0   9   1         56.27         67.00        10.34 o                         
   1   9   1       1905.04       2110.06        60.54 o                         
   2   9   1        110.31         85.12         9.75 o                         
   3   9   1       1026.67       1025.26        43.44 o                         
   4   9   1        115.19         92.95        25.02 o                         
   5   9   1        219.63        240.10        14.34 o                         
   6   9   1        213.31        242.84        15.32 o                         
   7   9   1         76.11         59.30        11.48 o                         
   8   9   1          9.17         10.09         3.12 o                         
   9   9   1         11.59          3.67         3.96 o                         
  -9  10   1         27.73         20.48         5.65 o                         
  -8  10   1        191.37        187.73         6.51 o                         
  -7  10   1         12.66         14.09         2.92 o                         
  -6  10   1       1113.13       1032.38        16.58 o                         
  -5  10   1         37.90         43.13         3.61 o                         
  -4  10   1        116.90        105.38         7.21 o                         
  -3  10   1        679.40        764.09        29.56 o                         
  -2  10   1        731.71        705.11        28.27 o                         
  -1  10   1        300.06        298.62        19.17 o                         
   0  10   1       5166.72       4771.48        81.67 o                         
   1  10   1        253.27        252.08        15.93 o                         
   2  10   1       1149.11       1166.49        36.28 o                         
   3  10   1        501.32        576.80        30.15 o                         
   4  10   1         36.86         36.94         4.87 o                         
   5  10   1        964.07        970.89        14.30 o                         
   6  10   1        246.39        240.37         8.31 o                         
   7  10   1        123.32        137.46         6.03 o                         
   8  10   1         15.81         14.81         3.74 o                         
   9  10   1         82.72         99.56        10.59 o                         
  -8  11   1         84.66         73.82         5.27 o                         
  -7  11   1          9.45          9.06         2.58 o                         
  -6  11   1        404.17        406.36        10.78 o                         
  -5  11   1        211.85        208.10         7.30 o                         
  -4  11   1        344.29        310.50         7.95 o                         
  -3  11   1        504.96        503.71         9.16 o                         
  -2  11   1         19.46         26.11         7.10 o                         
  -1  11   1         70.29         81.02        17.24 o                         
   0  11   1        257.28        248.99        19.00 o                         
   1  11   1         74.39         95.58        13.28 o                         
   2  11   1        289.91        264.48        19.25 o                         
   3  11   1        327.82        345.92         7.99 o                         
   4  11   1        222.09        197.80         6.74 o                         
   5  11   1         36.99         42.68         3.61 o                         
   6  11   1         47.68         48.75         4.62 o                         
   7  11   1         35.13         31.70         4.11 o                         
   8  11   1        150.44        162.02         7.67 o                         
  -8  12   1        386.54        369.25        10.09 o                         
  -7  12   1          3.38          1.39         2.06 o                         
  -6  12   1        309.39        304.20         8.34 o                         
  -5  12   1        155.30        151.11         5.69 o                         
  -4  12   1          4.59          8.82         5.53 o                         
  -3  12   1        832.80        831.23        11.97 o                         
  -2  12   1        937.22        854.29        18.70 o                         
  -1  12   1        917.06        936.09        16.20 o                         
   0  12   1        235.23        220.61         8.49 o                         
   1  12   1       1590.97       1554.94        19.26 o                         
   2  12   1        408.12        384.46         9.51 o                         
   3  12   1         15.01         21.38         2.68 o                         
   4  12   1        163.96        152.76        22.52 o                         
   5  12   1         11.17         10.76         3.83 o                         
   6  12   1          3.05          4.49         2.05 o                         
   7  12   1        209.03        199.38         6.56 o                         
   8  12   1         36.06         31.50         3.14 o                         
  -8  13   1        226.01        233.72        14.83 o                         
  -7  13   1         52.16         55.79         4.14 o                         
  -6  13   1        728.82        701.99        12.31 o                         
  -5  13   1        395.91        374.65         8.40 o                         
  -4  13   1        180.19        165.31         5.94 o                         
  -3  13   1         97.47         91.86        11.15 o                         
  -2  13   1        180.33        177.94         5.88 o                         
  -1  13   1       1391.38       1305.01        17.70 o                         
   0  13   1        422.45        390.38        11.32 o                         
   1  13   1        253.95        283.24        10.31 o                         
   2  13   1        255.72        229.24         5.98 o                         
   3  13   1        143.38        115.52        14.46 o                         
   4  13   1        296.01        316.10         7.95 o                         
   5  13   1          3.07          4.79         2.05 o                         
   6  13   1        480.11        496.65        10.32 o                         
   7  13   1         46.28         39.91         3.38 o                         
   8  13   1        132.27        134.46        18.71 o                         
  -7  14   1         58.18         47.92         3.67 o                         
  -6  14   1        148.96        149.12         5.44 o                         
  -5  14   1        269.57        249.04         7.16 o                         
  -4  14   1        256.42        286.17         9.73 o                         
  -3  14   1        184.60        184.44         5.93 o                         
  -2  14   1        516.11        487.03         8.91 o                         
  -1  14   1        127.47        124.25        15.31 o                         
   0  14   1        943.52        965.21        26.69 o                         
   1  14   1        245.70        263.12        16.82 o                         
   2  14   1        492.41        503.74         9.16 o                         
   3  14   1          1.25          3.51         1.87 o                         
   4  14   1        136.98        124.39         7.76 o                         
   5  14   1         89.44        107.14         5.28 o                         
   6  14   1         97.79        104.03         4.70 o                         
   7  14   1        100.44        108.25         4.79 o                         
  -6  15   1        231.73        275.94        11.32 o                         
  -5  15   1         11.14         10.98         2.22 o                         
  -4  15   1        474.56        492.53         8.90 o                         
  -3  15   1        228.43        218.05         6.22 o                         
  -2  15   1         71.33         66.62         4.84 o                         
  -1  15   1          4.10          6.30         2.24 o                         
   0  15   1         52.18         65.85         6.36 o                         
   1  15   1        125.74        124.74         5.77 o                         
   2  15   1          2.31          7.69         2.26 o                         
   3  15   1         85.07        104.09         5.18 o                         
   4  15   1        293.72        285.38         7.73 o                         
   5  15   1         51.55         62.38         3.90 o                         
   6  15   1        193.32        182.08         6.83 o                         
  -6  16   1         27.80         22.36         5.75 o                         
  -5  16   1        223.66        243.11         8.68 o                         
  -4  16   1         14.41         15.51         2.05 o                         
  -3  16   1          8.03          7.62         2.53 o                         
  -2  16   1       1117.36       1146.01        17.22 o                         
  -1  16   1        315.49        282.60         9.15 o                         
   0  16   1        273.29        240.14         8.54 o                         
   1  16   1         33.97         27.17         3.41 o                         
   2  16   1        362.85        366.95         8.33 o                         
   3  16   1        193.70        189.26         7.90 o                         
   4  16   1         73.65         84.32         4.54 o                         
   5  16   1         23.03         20.23         2.88 o                         
   6  16   1         68.88         55.19         5.84 o                         
  -5  17   1          6.20          9.53         2.14 o                         
  -4  17   1        356.04        353.14         9.99 o                         
  -3  17   1        252.52        235.35         6.75 o                         
  -2  17   1         30.10         33.70         4.33 o                         
  -1  17   1         51.41         38.43         3.91 o                         
   0  17   1         98.18        101.08         6.72 o                         
   1  17   1        236.82        249.16        10.29 o                         
   2  17   1         13.24          8.80         4.28 o                         
   3  17   1         35.22         39.90         3.93 o                         
   4  17   1         90.29         80.34         5.53 o                         
   5  17   1         39.07         39.10         5.05 o                         
  -4  18   1         11.09          8.58         3.22 o                         
  -3  18   1          7.91          8.33         2.38 o                         
  -2  18   1         26.33         36.02         3.81 o                         
  -1  18   1         31.37         25.46         4.38 o                         
   0  18   1        585.97        644.39        14.56 o                         
   1  18   1        229.66        220.48         9.09 o                         
   2  18   1         70.04         80.61         5.52 o                         
   3  18   1        172.11        195.78         8.56 o                         
   4  18   1          3.20          3.42         3.22 o                         
  -2  19   1        208.25        213.45        16.59 o                         
  -1  19   1         38.93         48.95         9.89 o                         
   0  19   1          6.84          8.01         2.56 o                         
   1  19   1        177.16        178.88         8.01 o                         
   2  19   1         38.32         26.31         4.92 o                         
  -2 -19   2         66.97         75.35         8.23 o                         
  -1 -19   2         55.86         56.00         5.56 o                         
   0 -19   2         36.29         42.89         8.12 o                         
   1 -19   2         78.78         86.63         6.44 o                         
  -4 -18   2         52.70         56.14         6.99 o                         
  -3 -18   2        100.93        127.07         7.56 o                         
  -2 -18   2        310.25        300.72        12.14 o                         
  -1 -18   2          0.43         -1.95         3.06 o                         
   0 -18   2         82.79         95.13         8.78 o                         
   1 -18   2         89.54         88.50         5.78 o                         
   2 -18   2         12.00         10.52         2.98 o                         
   3 -18   2         18.96         21.62         4.43 o                         
   4 -18   2         66.40         60.73        12.00 o                         
  -4 -17   2        133.36        143.10        14.04 o                         
  -3 -17   2         44.60         43.57         4.22 o                         
  -2 -17   2         35.97         32.78         4.45 o                         
  -1 -17   2         43.72         43.16         8.14 o                         
   0 -17   2         11.88         13.67         3.72 o                         
   1 -17   2         37.94         34.09         5.43 o                         
   2 -17   2         96.35        104.72         6.42 o                         
   3 -17   2          9.36          6.06         3.49 o                         
   4 -17   2        209.54        227.30        11.86 o                         
   5 -17   2        115.18        109.45        10.59 o                         
  -6 -16   2         60.59         72.29         7.29 o                         
  -5 -16   2         56.79         53.34         6.73 o                         
  -4 -16   2        203.35        219.59         9.29 o                         
  -3 -16   2         18.50         19.26         3.79 o                         
  -2 -16   2        148.79        149.07         8.09 o                         
  -1 -16   2         91.26         89.72         7.88 o                         
   0 -16   2        375.87        373.34        11.74 o                         
   1 -16   2         34.73         39.15         5.29 o                         
   2 -16   2        145.23        149.78         8.86 o                         
   3 -16   2         56.48         57.73         7.56 o                         
   4 -16   2         26.74         29.48         4.15 o                         
   5 -16   2         10.74          2.12         6.35 o                         
   6 -16   2         33.89         27.54         5.65 o                         
  -6 -15   2        251.75        237.59         9.58 o                         
  -5 -15   2         16.93         22.53         3.95 o                         
  -4 -15   2        109.76        117.08        13.06 o                         
  -3 -15   2         37.79         31.16         4.81 o                         
  -2 -15   2         87.33         84.20         9.63 o                         
  -1 -15   2        507.48        500.29        17.53 o                         
   0 -15   2        100.47        101.40         7.21 o                         
   1 -15   2        236.22        230.41        10.35 o                         
   2 -15   2        422.24        439.40        18.16 o                         
   3 -15   2         90.58        111.74         7.69 o                         
   4 -15   2        187.54        173.63        10.29 o                         
   5 -15   2         88.24         74.62        16.09 o                         
   6 -15   2        179.33        209.67         8.87 o                         
  -7 -14   2         50.10         54.17         5.12 o                         
  -6 -14   2        118.19         76.45         6.93 o                         
  -5 -14   2        135.97        154.87        11.48 o                         
  -4 -14   2         20.09         18.56         3.85 o                         
  -3 -14   2         93.40        124.27        10.99 o                         
  -2 -14   2         12.91         13.98         3.73 o                         
  -1 -14   2        377.31        349.80        11.99 o                         
   0 -14   2       3356.22       3087.58        85.30 o                         
   1 -14   2       1482.74       1440.48        26.02 o                         
   2 -14   2         50.61         57.11         6.13 o                         
   3 -14   2        387.82        403.30        13.67 o                         
   4 -14   2          0.87          4.24         3.47 o                         
   5 -14   2         38.52         36.90         4.40 o                         
   6 -14   2        161.67        163.38         8.54 o                         
   7 -14   2        130.97        137.69        12.00 o                         
  -8 -13   2         57.81         64.26        12.00 o                         
  -7 -13   2         23.97         23.18         3.02 o                         
  -6 -13   2        355.85        391.30        16.68 o                         
  -5 -13   2         38.44         23.45         3.83 o                         
  -4 -13   2          1.86         -2.24         5.94 o                         
  -3 -13   2        236.41        228.81        11.66 o                         
  -2 -13   2        421.23        401.21        13.12 o                         
  -1 -13   2        203.43        203.47        10.47 o                         
   0 -13   2         34.53         26.32         5.07 o                         
   1 -13   2        104.40         98.40         7.54 o                         
   2 -13   2        138.60        130.13        13.93 o                         
   3 -13   2        736.26        686.30        17.40 o                         
   4 -13   2        260.01        273.81         8.58 o                         
   5 -13   2         97.22        106.53         6.08 o                         
   6 -13   2        397.53        400.63        11.43 o                         
   7 -13   2         80.74         76.78         4.47 o                         
  -8 -12   2        259.42        254.06         8.19 o                         
  -7 -12   2         36.80         37.66         4.12 o                         
  -6 -12   2         16.91         18.45         3.95 o                         
  -5 -12   2        358.03        351.22        10.31 o                         
  -4 -12   2         34.33         31.12         4.73 o                         
  -3 -12   2         61.77         50.74         5.00 o                         
  -2 -12   2        187.48        172.21        23.68 o                         
  -1 -12   2          9.75          7.54         7.18 o                         
   0 -12   2        101.98         92.19         8.18 o                         
   1 -12   2        122.11         84.21         9.48 o                         
   2 -12   2        889.10        959.60        74.14 o                         
   3 -12   2        376.11        383.31        13.06 o                         
   4 -12   2        508.34        508.82        17.43 o                         
   5 -12   2       1541.52       1494.73        21.08 o                         
   6 -12   2        804.21        780.73        12.21 o                         
   7 -12   2         77.88         69.33         4.17 o                         
   8 -12   2        546.82        597.25        13.58 o                         
  -8 -11   2         61.39         62.77         4.57 o                         
  -7 -11   2          7.86          1.23         2.98 o                         
  -6 -11   2        546.39        506.85        23.33 o                         
  -5 -11   2        152.74        136.64         6.12 o                         
  -4 -11   2        439.53        426.65        11.16 o                         
  -3 -11   2         28.97         32.78        15.48 o                         
  -2 -11   2         17.22         32.41         9.73 o                         
  -1 -11   2        591.25        562.54        30.10 o                         
   0 -11   2        297.47        323.53        23.17 o                         
   1 -11   2        384.54        329.26        24.62 o                         
   2 -11   2        148.04        181.93        27.41 o                         
   3 -11   2        297.56        300.15        14.96 o                         
   4 -11   2        316.87        324.76         9.75 o                         
   5 -11   2        242.90        217.49         7.50 o                         
   6 -11   2        326.74        325.26        11.74 o                         
   7 -11   2        193.02        222.83         9.07 o                         
   8 -11   2         36.57         40.14         6.19 o                         
  -9 -10   2          4.16          1.74         2.76 o                         
  -8 -10   2         69.94         62.29         4.61 o                         
  -7 -10   2         19.50         16.22         3.05 o                         
  -6 -10   2        390.27        410.06        10.81 o                         
  -5 -10   2        201.89        193.75         7.16 o                         
  -4 -10   2         48.98         35.87         5.86 o                         
  -3 -10   2         31.75          4.07         9.12 o                         
  -2 -10   2        348.02        336.05        20.26 o                         
  -1 -10   2         28.59         23.00         7.03 o                         
   0 -10   2       1179.41       1177.43        41.07 o                         
   1 -10   2        255.70        234.47        18.53 o                         
   2 -10   2        396.87        387.41        34.95 o                         
   3 -10   2        534.22        528.55        69.20 o                         
   4 -10   2         90.08         99.99        24.01 o                         
   5 -10   2        503.21        519.96        16.18 o                         
   6 -10   2        417.27        423.02        13.64 o                         
   7 -10   2        195.19        201.27         7.37 o                         
   8 -10   2          2.44          0.68         2.83 o                         
   9 -10   2        106.77        109.05         4.96 o                         
  -9  -9   2         15.58         12.32         2.50 o                         
  -8  -9   2         49.27         34.42         6.73 o                         
  -7  -9   2         65.06         58.29         8.10 o                         
  -6  -9   2       1042.42       1086.13        16.85 o                         
  -5  -9   2        206.57        189.64         9.86 o                         
  -4  -9   2        408.40        396.76        27.10 o                         
  -3  -9   2        361.19        377.60        20.74 o                         
  -2  -9   2        411.90        413.67        20.63 o                         
  -1  -9   2        622.37        553.61        22.66 o                         
   0  -9   2        202.46        214.79        14.16 o                         
   1  -9   2        259.76        249.54        19.90 o                         
   2  -9   2        413.10        392.65        22.13 o                         
   3  -9   2        150.27        210.24        21.70 o                         
   4  -9   2        431.66        441.15        31.61 o                         
   5  -9   2        231.80        190.75        14.47 o                         
   6  -9   2        628.80        613.68        11.79 o                         
   7  -9   2        201.63        190.46        16.27 o                         
   8  -9   2         37.44         44.39         6.95 o                         
   9  -9   2         91.88         89.17         5.56 o                         
  -9  -8   2         56.53         53.79         4.12 o                         
  -8  -8   2         27.22         24.05         3.44 o                         
  -7  -8   2         24.26         17.02         3.40 o                         
  -6  -8   2        100.40         98.49         5.53 o                         
  -5  -8   2         91.40         79.18         4.81 o                         
  -4  -8   2         49.70         55.24        10.19 o                         
  -3  -8   2        164.44        181.12        14.28 o                         
  -2  -8   2        715.91        644.58        24.12 o                         
  -1  -8   2        802.24        824.34        26.37 o                         
   0  -8   2       4917.03       5027.10        76.03 o                         
   1  -8   2       2603.95       2571.73        68.21 o                         
   2  -8   2       1279.13       1340.69        40.22 o                         
   3  -8   2        537.40        512.09        35.78 o                         
   4  -8   2         82.24         83.90        13.56 o                         
   5  -8   2         43.19         52.03         4.22 o                         
   6  -8   2         60.61         68.05         4.63 o                         
   7  -8   2         37.49         47.96         4.36 o                         
   8  -8   2         95.01         88.25         5.42 o                         
   9  -8   2         71.70         72.97         4.23 o                         
  -9  -7   2          8.35          7.74         2.50 o                         
  -8  -7   2        162.36        168.33         6.89 o                         
  -7  -7   2         37.95         40.67         4.04 o                         
  -6  -7   2        550.76        527.86        12.03 o                         
  -5  -7   2         26.61         25.38         8.50 o                         
  -4  -7   2        965.22        929.09        31.68 o                         
  -3  -7   2       1813.32       1981.38        49.63 o                         
  -2  -7   2       1663.97       1989.66        48.00 o                         
  -1  -7   2         91.25        119.98        10.12 o                         
   0  -7   2        515.05        505.35        18.31 o                         
   1  -7   2        523.51        525.88        18.45 o                         
   2  -7   2       1202.00       1244.74        35.82 o                         
   3  -7   2       1248.02       1466.92        58.69 o                         
   4  -7   2        377.08        363.85        25.90 o                         
   5  -7   2        398.82        368.10        36.49 o                         
   6  -7   2        878.63        889.66        14.58 o                         
   7  -7   2         80.79         77.01         5.58 o                         
   8  -7   2        184.73        194.82         7.38 o                         
   9  -7   2         94.79        106.06         5.68 o                         
 -10  -6   2        116.63        125.69        16.95 o                         
  -9  -6   2         13.60          9.17         2.41 o                         
  -8  -6   2         92.25         78.63         5.91 o                         
  -7  -6   2        999.80       1005.83        16.54 o                         
  -6  -6   2         86.32         83.84         6.34 o                         
  -5  -6   2        369.58        327.69        33.11 o                         
  -4  -6   2       1573.80       1753.75        53.64 o                         
  -3  -6   2        340.36        299.80        15.47 o                         
  -2  -6   2        885.56        773.46        23.38 o                         
  -1  -6   2        282.05        287.07        13.20 o                         
   0  -6   2       3144.62       2796.38        42.21 o                         
   1  -6   2        483.40        492.66        19.48 o                         
   2  -6   2        291.63        219.84        14.70 o                         
   3  -6   2        793.30        813.21        40.21 o                         
   4  -6   2       1002.84       1054.55        41.96 o                         
   5  -6   2         96.30        102.41        18.97 o                         
   6  -6   2        539.65        546.53        14.57 o                         
   7  -6   2        155.78        142.90         6.79 o                         
   8  -6   2       1007.39       1016.26        16.19 o                         
   9  -6   2         35.04         24.81         3.10 o                         
  10  -6   2         31.06         29.14         4.57 o                         
 -10  -5   2        202.03        192.82         8.28 o                         
  -9  -5   2        110.22         96.90        11.52 o                         
  -8  -5   2        104.61         83.71         9.91 o                         
  -7  -5   2        156.82        134.43         6.84 o                         
  -6  -5   2        871.27        817.59        14.04 o                         
  -5  -5   2        894.07        963.08        35.98 o                         
  -4  -5   2       1227.45       1189.93        37.19 o                         
  -3  -5   2        364.16        353.27        15.79 o                         
  -2  -5   2       1622.79       1777.25        33.94 o                         
  -1  -5   2        762.11        685.37        18.86 o                         
   0  -5   2         72.36         77.02        11.12 o                         
   1  -5   2        172.84        172.54        14.72 o                         
   2  -5   2       1272.09       1404.98        57.90 o                         
   3  -5   2         45.90         12.56         6.92 o                         
   4  -5   2        699.58        796.65        33.82 o                         
   5  -5   2        271.38        270.57        21.86 o                         
   6  -5   2        802.74        798.56        17.81 o                         
   7  -5   2        551.11        539.68        12.76 o                         
   8  -5   2         31.74         27.58         4.98 o                         
   9  -5   2         54.70         49.90         6.99 o                         
  10  -5   2        213.34        194.63         8.13 o                         
 -10  -4   2        107.19        114.42         6.40 o                         
  -9  -4   2        200.11        193.41         7.91 o                         
  -8  -4   2        324.35        326.27         9.87 o                         
  -7  -4   2        509.14        494.64        11.56 o                         
  -6  -4   2       1378.17       1344.61        28.33 o                         
  -5  -4   2        280.44        297.03        21.18 o                         
  -4  -4   2       1849.73       1923.67        49.64 o                         
  -3  -4   2       1685.20       1847.79        43.89 o                         
  -2  -4   2       1301.26       1219.08        25.94 o                         
  -1  -4   2       1987.55       2007.31        32.44 o                         
   0  -4   2       3561.74       3648.25        49.23 o                         
   1  -4   2       4818.87       4791.39       163.11 o                         
   2  -4   2       1507.65       1389.76        41.92 o                         
   3  -4   2       1801.99       1959.08        47.20 o                         
   4  -4   2       3571.13       3660.00        72.84 o                         
   5  -4   2        825.29        776.85        35.46 o                         
   6  -4   2        731.15        729.67        19.34 o                         
   7  -4   2         17.43         21.03         3.10 o                         
   8  -4   2        510.11        530.69        11.60 o                         
   9  -4   2          5.48         15.26         3.74 o                         
  10  -4   2         28.51         32.25         3.79 o                         
 -10  -3   2         22.12         22.10         5.50 o                         
  -9  -3   2         32.76         30.34         4.14 o                         
  -8  -3   2        324.55        325.82         9.65 o                         
  -7  -3   2        556.83        551.94        12.39 o                         
  -6  -3   2        176.35        240.35        44.13 o                         
  -5  -3   2        130.55         80.67        12.59 o                         
  -4  -3   2        315.67        302.65        18.93 o                         
  -3  -3   2        703.23        649.22        24.10 o                         
  -2  -3   2       2673.71       2785.84        47.16 o                         
  -1  -3   2       1818.25       1745.13        30.94 o                         
   0  -3   2        209.45        194.47        12.36 o                         
   1  -3   2        572.51        629.14        34.60 o                         
   2  -3   2        811.40        759.90        23.66 o                         
   3  -3   2       2488.00       2328.18        40.75 o                         
   4  -3   2        534.49        482.72        16.28 o                         
   5  -3   2         92.51        177.11        14.76 o                         
   6  -3   2        578.28        598.04        46.58 o                         
   7  -3   2        121.21        119.66         6.17 o                         
   8  -3   2        219.21        203.82         7.38 o                         
   9  -3   2         55.77         54.33         6.07 o                         
  10  -3   2        103.93         99.26         6.75 o                         
 -10  -2   2         65.72         72.06         8.47 o                         
  -9  -2   2        291.83        300.02        14.33 o                         
  -8  -2   2        141.37        153.73         7.08 o                         
  -7  -2   2        164.11        181.49         8.35 o                         
  -6  -2   2        224.89        266.91        35.31 o                         
  -5  -2   2       1785.69       1763.17        42.73 o                         
  -4  -2   2       3700.66       4077.26        71.83 o                         
  -3  -2   2        781.76        889.67        27.78 o                         
  -2  -2   2       3106.98       3298.21        94.03 o                         
  -1  -2   2      20746.29      20469.41       267.26 o                         
   0  -2   2      10817.12      10402.31       121.82 o                         
   1  -2   2      18644.75      17983.17       426.49 o                         
   2  -2   2       2951.87       2968.94        58.67 o                         
   3  -2   2       2293.97       2395.13        47.16 o                         
   4  -2   2       3952.85       4149.47        61.97 o                         
   5  -2   2       1820.71       1767.28        36.11 o                         
   6  -2   2         33.43         34.27         7.85 o                         
   7  -2   2        397.73        393.46        11.66 o                         
   8  -2   2          9.10          7.76         5.23 o                         
   9  -2   2         88.76         96.49         6.69 o                         
  10  -2   2         84.28         81.64         5.40 o                         
 -10  -1   2         36.83         44.48         8.47 o                         
  -9  -1   2          8.64          8.74         3.67 o                         
  -8  -1   2        187.84        174.99         7.55 o                         
  -7  -1   2        173.50        184.41        28.24 o                         
  -6  -1   2        808.79        776.85        44.23 o                         
  -5  -1   2        243.95        302.71        17.27 o                         
  -4  -1   2       1110.62       1072.97        46.67 o                         
  -3  -1   2       2141.32       2198.91        44.40 o                         
  -2  -1   2       5647.65       5625.51        69.52 o                         
  -1  -1   2       1601.73       1726.36        34.70 o                         
   0  -1   2        147.60        138.52         6.09 o                         
   1  -1   2       2698.12       2733.72        47.66 o                         
   2  -1   2       4974.94       4911.14        62.85 o                         
   3  -1   2       2441.45       2376.56        38.36 o                         
   4  -1   2       1160.17       1101.96        28.11 o                         
   5  -1   2        178.26        186.38        20.31 o                         
   6  -1   2        815.60        753.89        34.11 o                         
   7  -1   2         65.55         87.83         8.18 o                         
   8  -1   2         10.37          9.53         3.07 o                         
   9  -1   2          6.01          1.57         2.95 o                         
  10  -1   2         97.67         90.45         6.35 o                         
 -10   0   2         96.51        104.50        17.65 o                         
  -9   0   2         16.47         13.51         4.69 o                         
  -8   0   2         13.56          7.34         3.50 o                         
  -7   0   2         30.44         23.24         5.34 o                         
  -6   0   2        101.14         70.92        16.61 o                         
  -5   0   2       1518.80       1645.22        86.14 o                         
  -4   0   2       1063.65        964.65        22.30 o                         
  -3   0   2        992.90       1120.92        27.70 o                         
  -2   0   2        829.97        880.00        21.36 o                         
  -1   0   2        343.94        431.83        12.54 o                         
   0   0   2       1821.32       1798.98        44.13 o                         
   1   0   2        279.93        324.77        12.72 o                         
   2   0   2          6.23          7.83         2.65 o                         
   3   0   2       1715.28       1605.74        35.45 o                         
   4   0   2        574.05        454.16        20.38 o                         
   5   0   2       2751.39       2867.58        66.72 o                         
   6   0   2        661.51        633.34        27.14 o                         
   7   0   2        154.89        136.26        23.71 o                         
   8   0   2         26.25         18.65         3.22 o                         
   9   0   2         64.80         67.43         5.71 o                         
  10   0   2         91.27         96.36         7.99 o                         
  -9   1   2          8.93          6.63         7.77 o                         
  -8   1   2        206.72        161.34         8.11 o                         
  -7   1   2        178.72        187.57        21.54 o                         
  -6   1   2        777.10        706.10        54.37 o                         
  -5   1   2        226.29        251.20        30.01 o                         
  -4   1   2       1259.41       1227.73        41.07 o                         
  -3   1   2       2112.48       2201.38        42.69 o                         
  -2   1   2       5910.89       5941.76        70.48 o                         
  -1   1   2       1612.69       1768.39        39.89 o                         
   0   1   2        155.15        147.58         7.44 o                         
   1   1   2       2689.73       2786.60        59.67 o                         
   2   1   2       5352.51       5292.71        84.29 o                         
   3   1   2       2375.11       2341.51        37.84 o                         
   4   1   2       1232.32       1129.37        24.94 o                         
   5   1   2        184.60        146.12        17.79 o                         
   6   1   2        796.75        747.83        41.86 o                         
   7   1   2         75.34        112.01        13.40 o                         
   8   1   2         14.33          6.80         3.01 o                         
   9   1   2          6.37          7.25         3.38 o                         
  -8   2   2        157.46        164.55        10.87 o                         
  -7   2   2        165.73        171.37        14.58 o                         
  -6   2   2        206.71        249.96        32.48 o                         
  -5   2   2       1782.48       1777.25        48.64 o                         
  -4   2   2       3592.68       3851.39        71.75 o                         
  -3   2   2        762.42        895.69        26.99 o                         
  -2   2   2       2945.72       2979.46        47.44 o                         
  -1   2   2      20490.44      19911.45       307.86 o                         
   0   2   2      10232.77       9935.83       126.75 o                         
   1   2   2      18378.00      17742.81       193.44 o                         
   2   2   2       2873.76       2860.67        48.43 o                         
   3   2   2       2242.91       2402.18        34.37 o                         
   4   2   2       3919.23       4196.56        47.50 o                         
   5   2   2       1844.77       1832.95        38.25 o                         
   6   2   2         30.19         48.99        11.95 o                         
   7   2   2        425.66        398.44        21.66 o                         
   8   2   2         26.88         16.71         6.88 o                         
   9   2   2        102.50        109.62        12.72 o                         
  -7   3   2        553.24        478.23        32.00 o                         
  -6   3   2        260.14        268.73        19.26 o                         
  -5   3   2        125.25        103.18        14.37 o                         
  -4   3   2        286.36        272.89        12.40 o                         
  -3   3   2        730.63        674.61        20.26 o                         
  -2   3   2       2844.30       3004.91        61.12 o                         
  -1   3   2       1813.89       1776.30        41.05 o                         
   0   3   2        192.98        169.29        11.19 o                         
   1   3   2        577.90        594.24        19.28 o                         
   2   3   2        965.73        922.94        26.44 o                         
   3   3   2       2580.23       2392.09        42.24 o                         
   4   3   2        584.92        517.99        17.16 o                         
   5   3   2         89.96        149.41        15.05 o                         
   6   3   2        697.84        694.74        44.72 o                         
   7   3   2        126.10        116.46         6.91 o                         
   8   3   2        198.90        163.35         8.03 o                         
   9   3   2         54.17         39.21         6.49 o                         
  -7   4   2        491.85        469.87        12.97 o                         
  -6   4   2       1398.68       1436.92        64.26 o                         
  -5   4   2        268.13        256.15        15.39 o                         
  -4   4   2       1898.92       1943.24        39.47 o                         
  -3   4   2       1700.87       2035.87       104.89 o                         
  -2   4   2       1113.73       1095.96        39.09 o                         
  -1   4   2       1940.82       1949.40        38.94 o                         
   0   4   2       3813.22       3815.84        85.72 o                         
   1   4   2       4791.57       4697.31        66.99 o                         
   2   4   2       1417.41       1354.51        29.80 o                         
   3   4   2       1834.58       1951.01        40.22 o                         
   4   4   2       3596.22       3727.53        62.07 o                         
   5   4   2        857.89        814.87        35.45 o                         
   6   4   2        750.38        772.81        29.44 o                         
   7   4   2         18.22         23.16         3.44 o                         
   8   4   2        473.79        470.88        13.17 o                         
   9   4   2          2.78         17.65         7.77 o                         
  -9   5   2        106.90         74.14        12.00 o                         
  -8   5   2        136.67        129.89        15.22 o                         
  -7   5   2        158.72        125.86         7.13 o                         
  -6   5   2        983.38        921.72        27.35 o                         
  -5   5   2        909.52        974.00        31.13 o                         
  -4   5   2       1093.35       1030.75        29.91 o                         
  -3   5   2        352.62        318.67        14.92 o                         
  -2   5   2       1581.53       1730.93        39.54 o                         
  -1   5   2        729.03        674.36        19.41 o                         
   0   5   2         79.20         80.16         8.11 o                         
   1   5   2        189.92        182.60        10.92 o                         
   2   5   2       1112.67       1263.34        30.56 o                         
   3   5   2         38.76          5.53         5.30 o                         
   4   5   2        606.27        698.58        26.73 o                         
   5   5   2        299.08        323.53        23.27 o                         
   6   5   2        936.86        904.39        17.59 o                         
   7   5   2        528.10        499.61        11.24 o                         
   8   5   2         23.37         28.32         9.89 o                         
  -9   6   2         12.78          7.06         5.65 o                         
  -8   6   2         91.89         77.63        15.63 o                         
  -7   6   2       1021.98        925.62        20.97 o                         
  -6   6   2         72.47         68.37         8.27 o                         
  -5   6   2        366.08        286.99        20.02 o                         
  -4   6   2       1599.16       1733.45        43.31 o                         
  -3   6   2        368.14        300.54        15.93 o                         
  -2   6   2        973.12        869.13        25.54 o                         
  -1   6   2        296.14        304.12        13.69 o                         
   0   6   2       3522.61       3128.40        55.75 o                         
   1   6   2        503.87        488.96        18.94 o                         
   2   6   2        345.47        290.89        17.64 o                         
   3   6   2        822.32        852.02        28.41 o                         
   4   6   2        996.90       1018.60        30.61 o                         
   5   6   2         89.80         84.51        11.90 o                         
   6   6   2        502.09        507.66        23.50 o                         
   7   6   2        165.51        148.88         7.31 o                         
   8   6   2       1056.76        977.25        17.44 o                         
   9   6   2         37.23         35.31         7.06 o                         
  10   6   2         38.05         29.66         6.35 o                         
  -9   7   2          7.20         23.30         8.47 o                         
  -8   7   2        147.86        149.18         8.44 o                         
  -7   7   2         39.79         41.58         4.62 o                         
  -6   7   2        506.19        480.00        13.43 o                         
  -5   7   2         26.08         23.89        12.91 o                         
  -4   7   2        859.18        809.95        25.50 o                         
  -3   7   2       1811.08       1898.40        43.26 o                         
  -2   7   2       1770.57       2090.15        63.06 o                         
  -1   7   2         80.85        123.09        16.42 o                         
   0   7   2        538.02        508.57        20.23 o                         
   1   7   2        557.11        600.24        22.57 o                         
   2   7   2       1362.81       1416.36        36.89 o                         
   3   7   2       1291.00       1413.72        54.53 o                         
   4   7   2        363.42        302.52        23.22 o                         
   5   7   2        381.08        356.10        30.84 o                         
   6   7   2        818.52        821.34        17.31 o                         
   7   7   2         83.26         77.69         5.91 o                         
   8   7   2        187.60        171.24         7.04 o                         
   9   7   2         87.63         59.31        10.59 o                         
  -9   8   2         58.11         66.06         7.44 o                         
  -8   8   2         18.74         15.89         4.98 o                         
  -7   8   2         23.64         21.12         3.40 o                         
  -6   8   2        111.38        128.08         7.84 o                         
  -5   8   2        101.93        102.96         6.15 o                         
  -4   8   2         63.26         80.08        10.76 o                         
  -3   8   2        150.90        168.76        13.71 o                         
  -2   8   2        663.27        588.87        29.04 o                         
  -1   8   2        828.93        845.63        26.97 o                         
   0   8   2       5141.64       5139.53        75.62 o                         
   1   8   2       2674.72       2656.08        53.31 o                         
   2   8   2       1123.64       1160.91        43.68 o                         
   3   8   2        500.43        507.46        24.13 o                         
   4   8   2         89.97         89.09        11.34 o                         
   5   8   2         42.33         44.70         3.89 o                         
   6   8   2         77.14         75.80         4.76 o                         
   7   8   2         32.96         45.86         3.99 o                         
   8   8   2         72.58         65.94         5.97 o                         
   9   8   2         80.96         67.51         6.38 o                         
  -9   9   2         12.34         11.42         4.22 o                         
  -8   9   2         35.01         23.17         3.35 o                         
  -7   9   2         56.79         60.20         5.36 o                         
  -6   9   2       1063.44       1073.48        16.02 o                         
  -5   9   2        215.87        197.97         7.50 o                         
  -4   9   2        454.32        463.38        29.42 o                         
  -3   9   2        380.47        424.84        22.44 o                         
  -2   9   2        367.18        382.34        22.07 o                         
  -1   9   2        657.56        553.59        23.75 o                         
   0   9   2        201.49        210.39        15.64 o                         
   1   9   2        244.01        287.59        17.89 o                         
   2   9   2        427.83        384.96        17.94 o                         
   3   9   2        171.52        183.05        15.95 o                         
   4   9   2        552.24        575.43        28.67 o                         
   5   9   2        212.79        181.92         8.22 o                         
   6   9   2        617.66        606.63        11.17 o                         
   7   9   2        205.44        178.82         8.13 o                         
   8   9   2         34.72         32.74         4.02 o                         
   9   9   2         83.15         86.44        14.22 o                         
  -9  10   2          3.63          2.82         6.35 o                         
  -8  10   2         97.19         91.62         6.30 o                         
  -7  10   2         20.58         13.98         2.89 o                         
  -6  10   2        389.71        402.47         9.72 o                         
  -5  10   2        227.55        223.83         7.02 o                         
  -4  10   2         36.79         16.79         6.83 o                         
  -3  10   2         25.88         18.69         7.13 o                         
  -2  10   2        403.08        390.65        55.43 o                         
  -1  10   2         23.55         17.18         7.85 o                         
   0  10   2       1116.77       1090.84        36.84 o                         
   1  10   2        230.79        186.01        14.23 o                         
   2  10   2        467.47        435.99        22.32 o                         
   3  10   2        494.94        452.82        23.61 o                         
   4  10   2         94.57         96.17         8.52 o                         
   5  10   2        477.91        492.93         9.75 o                         
   6  10   2        399.93        404.44         9.14 o                         
   7  10   2        177.26        177.00         6.57 o                         
   8  10   2          0.94          2.89         2.92 o                         
   9  10   2        110.06        114.39        16.24 o                         
  -8  11   2         61.22         70.13         4.80 o                         
  -7  11   2          7.17          7.82         2.58 o                         
  -6  11   2        578.10        556.69        33.19 o                         
  -5  11   2        151.13        146.24         5.94 o                         
  -4  11   2        434.74        434.10         9.18 o                         
  -3  11   2         31.53         31.18         4.24 o                         
  -2  11   2         17.32         14.99        10.12 o                         
  -1  11   2        552.68        521.70        40.95 o                         
   0  11   2        280.04        308.22        21.98 o                         
   1  11   2        404.96        366.45        20.72 o                         
   2  11   2        140.70        160.26        16.01 o                         
   3  11   2        321.25        360.30        13.19 o                         
   4  11   2        375.58        379.02         8.58 o                         
   5  11   2        232.92        217.77         6.74 o                         
   6  11   2        355.42        345.65        15.48 o                         
   7  11   2        189.87        195.29         7.89 o                         
   8  11   2         31.23         36.73         4.64 o                         
  -8  12   2        275.63        269.82         7.63 o                         
  -7  12   2         36.57         39.38         3.44 o                         
  -6  12   2         15.29         20.45         2.89 o                         
  -5  12   2        389.86        392.55         8.49 o                         
  -4  12   2         30.47         27.04         3.24 o                         
  -3  12   2         51.51         39.16         3.31 o                         
  -2  12   2        155.47        142.74         7.76 o                         
  -1  12   2          6.94          6.05         2.10 o                         
   0  12   2        136.46        110.69         5.68 o                         
   1  12   2        138.06        114.23         5.72 o                         
   2  12   2        844.08        821.55        18.79 o                         
   3  12   2        340.38        342.99         8.14 o                         
   4  12   2        519.70        529.41        11.85 o                         
   5  12   2       1492.35       1456.26        16.87 o                         
   6  12   2        809.18        785.09        11.81 o                         
   7  12   2         83.59         82.14         4.41 o                         
   8  12   2        557.94        581.91        11.06 o                         
  -7  13   2         29.76         29.01         3.04 o                         
  -6  13   2        368.92        398.72        11.72 o                         
  -5  13   2         35.01         22.20         2.72 o                         
  -4  13   2          0.69          4.38         2.11 o                         
  -3  13   2        223.80        229.78         7.00 o                         
  -2  13   2        454.56        433.44         8.92 o                         
  -1  13   2        226.33        218.22         7.00 o                         
   0  13   2         33.01         23.29         3.40 o                         
   1  13   2        101.84         95.06         5.15 o                         
   2  13   2        165.90        144.74         7.66 o                         
   3  13   2        699.61        689.45        11.41 o                         
   4  13   2        201.86        212.47         6.45 o                         
   5  13   2        108.98        109.43         4.78 o                         
   6  13   2        404.80        384.79         9.96 o                         
   7  13   2         66.97         64.32         4.03 o                         
  -7  14   2         50.11         52.81         3.36 o                         
  -6  14   2        120.85        120.95         6.44 o                         
  -5  14   2        140.77        134.82         5.92 o                         
  -4  14   2         15.41         13.10         2.19 o                         
  -3  14   2         96.12        123.10         5.22 o                         
  -2  14   2         30.84         29.30         3.01 o                         
  -1  14   2        359.07        337.24         9.83 o                         
   0  14   2       3320.83       3262.76        55.69 o                         
   1  14   2       1446.96       1403.06        21.09 o                         
   2  14   2         58.55         64.97         4.12 o                         
   3  14   2        420.60        419.57         8.83 o                         
   4  14   2          1.16          0.54         1.71 o                         
   5  14   2         32.61         29.72         3.23 o                         
   6  14   2        164.23        160.69         5.74 o                         
   7  14   2        137.29        136.54         6.22 o                         
  -6  15   2        241.80        235.74         6.24 o                         
  -5  15   2         15.75         25.44         2.59 o                         
  -4  15   2         86.08         87.39         4.94 o                         
  -3  15   2         34.80         31.37         3.14 o                         
  -2  15   2         72.59         75.25         5.85 o                         
  -1  15   2        467.46        467.56        10.80 o                         
   0  15   2        109.46        123.73         5.79 o                         
   1  15   2        270.54        266.65         9.74 o                         
   2  15   2        370.25        358.78        13.22 o                         
   3  15   2         94.88        102.00         5.28 o                         
   4  15   2        198.84        189.04         6.42 o                         
   5  15   2         91.67         89.21         4.67 o                         
   6  15   2        193.39        220.14         6.13 o                         
  -6  16   2         67.92         79.27         8.28 o                         
  -5  16   2         67.10         75.43         5.97 o                         
  -4  16   2        185.27        200.80         5.88 o                         
  -3  16   2         20.09         20.98         2.85 o                         
  -2  16   2        143.57        148.13         6.35 o                         
  -1  16   2         90.92         79.44         5.68 o                         
   0  16   2        342.08        344.63         9.91 o                         
   1  16   2         41.15         47.71         4.66 o                         
   2  16   2        145.63        141.12         6.14 o                         
   3  16   2         72.07         64.92         6.06 o                         
   4  16   2         26.76         31.30         3.07 o                         
   5  16   2         10.68         11.32         2.19 o                         
   6  16   2         37.45         33.60         2.98 o                         
  -5  17   2         25.93         21.42         5.75 o                         
  -4  17   2        144.61        164.64         5.74 o                         
  -3  17   2         43.34         45.28         3.35 o                         
  -2  17   2         38.32         41.26         4.96 o                         
  -1  17   2         38.27         32.44         5.42 o                         
   0  17   2         13.59         18.99         3.92 o                         
   1  17   2         51.45         51.03         5.01 o                         
   2  17   2         71.76         79.66         5.18 o                         
   3  17   2         13.48         16.99         3.19 o                         
   4  17   2        193.83        194.64         6.16 o                         
   5  17   2        113.10        117.39         6.00 o                         
  -4  18   2         52.47         45.65         6.22 o                         
  -3  18   2         96.41        124.74         7.95 o                         
  -2  18   2        304.53        317.70         9.47 o                         
  -1  18   2          0.96          1.55         2.56 o                         
   0  18   2         97.40         87.80         6.32 o                         
   1  18   2         95.10         92.65         6.16 o                         
   2  18   2          6.01          6.78         6.71 o                         
   3  18   2         18.90         14.23         3.11 o                         
   4  18   2         61.97         67.26         6.23 o                         
  -2  19   2         78.82         91.85        11.30 o                         
  -1  19   2         62.32         57.16         6.78 o                         
   0  19   2         35.93         33.22         4.30 o                         
   1  19   2         91.23        106.02         8.23 o                         
  -2 -19   3          1.11         -3.53         3.53 o                         
  -1 -19   3         77.27         77.67        15.53 o                         
   0 -19   3         18.20         21.18         7.77 o                         
   1 -19   3        113.49        129.78        11.78 o                         
   2 -19   3          1.97         -1.41         4.94 o                         
  -3 -18   3         38.35         36.56         4.67 o                         
  -2 -18   3        130.91        118.18        16.70 o                         
  -1 -18   3         52.12         48.12         5.37 o                         
   0 -18   3        228.17        237.25        12.72 o                         
   2 -18   3         68.54         54.41         5.91 o                         
   3 -18   3        158.47        173.06         8.79 o                         
  -5 -17   3         91.69        110.15        11.30 o                         
  -4 -17   3         70.88         68.68         5.52 o                         
  -3 -17   3          7.51          6.51         3.13 o                         
  -2 -17   3          2.26         -0.48         3.18 o                         
  -1 -17   3         54.84         56.03         5.87 o                         
   0 -17   3          1.50          0.67        12.71 o                         
   1 -17   3         39.07         40.78         5.14 o                         
   2 -17   3         97.57        112.18         6.72 o                         
   3 -17   3         24.20         23.30         6.49 o                         
   4 -17   3          1.37          5.07         2.80 o                         
   5 -17   3         89.41        110.86        11.30 o                         
  -5 -16   3         45.27         39.22         7.41 o                         
  -4 -16   3         17.92         13.13         6.23 o                         
  -3 -16   3         15.78         16.61         4.30 o                         
  -2 -16   3         83.85         93.78         7.32 o                         
  -1 -16   3        112.89        107.36         7.12 o                         
   0 -16   3        294.33        299.61        12.14 o                         
   1 -16   3         64.28         70.30         6.66 o                         
   2 -16   3         84.97         90.10         7.24 o                         
   3 -16   3         30.87         31.68         6.83 o                         
   4 -16   3         72.81         71.87         5.85 o                         
   5 -16   3        141.79        155.10         8.76 o                         
  -6 -15   3         72.09         75.16         6.04 o                         
  -5 -15   3         37.58         37.45         4.44 o                         
  -4 -15   3        207.59        244.58        11.00 o                         
  -3 -15   3         82.97         97.05         7.32 o                         
  -2 -15   3         58.33         33.83         8.23 o                         
  -1 -15   3        583.93        626.79        17.49 o                         
   0 -15   3        116.21        128.02         8.30 o                         
   1 -15   3        199.86        201.81        11.34 o                         
   2 -15   3        281.38        282.45        15.88 o                         
   3 -15   3          2.21          3.68         3.03 o                         
   4 -15   3        112.10        119.26         9.63 o                         
   5 -15   3         56.60         59.08         5.68 o                         
   6 -15   3         71.18         69.01         8.28 o                         
  -7 -14   3         61.24         53.55         7.79 o                         
  -6 -14   3         12.57          8.21         2.90 o                         
  -5 -14   3        219.08        213.71         9.67 o                         
  -4 -14   3          5.66          5.50         3.08 o                         
  -3 -14   3        206.87        193.98        11.65 o                         
  -2 -14   3         85.77         86.80         9.43 o                         
  -1 -14   3        177.54        179.58         9.01 o                         
   0 -14   3        313.67        329.88        13.84 o                         
   1 -14   3        384.74        404.01        15.03 o                         
   2 -14   3         24.12         27.27         4.73 o                         
   3 -14   3        207.89        213.30        10.67 o                         
   4 -14   3         44.26         37.02         5.18 o                         
   5 -14   3         52.24         58.77         5.25 o                         
   6 -14   3        147.96        137.81         5.37 o                         
   7 -14   3         15.33         -2.82         4.24 o                         
  -7 -13   3         89.11         82.27         5.30 o                         
  -6 -13   3        379.65        390.56        13.44 o                         
  -5 -13   3         25.64         27.52         3.84 o                         
  -4 -13   3        200.17        176.36         7.68 o                         
  -3 -13   3         43.45         44.25        10.19 o                         
  -2 -13   3        115.48        102.31         7.81 o                         
  -1 -13   3         56.11         54.79         5.14 o                         
   0 -13   3        650.08        653.22        15.42 o                         
   1 -13   3         51.06         54.44         6.02 o                         
   2 -13   3        296.93        307.12        13.57 o                         
   3 -13   3          9.57         19.36         4.62 o                         
   4 -13   3         96.21         93.14         7.20 o                         
   5 -13   3        101.41        104.44         6.57 o                         
   6 -13   3        138.96        159.83         7.31 o                         
   7 -13   3         76.25         77.65         6.52 o                         
  -8 -12   3         74.35         74.41         8.47 o                         
  -7 -12   3        126.46        123.07         6.24 o                         
  -6 -12   3         26.55         28.96         3.49 o                         
  -5 -12   3        626.51        658.79        15.78 o                         
  -4 -12   3        209.64        232.23        11.74 o                         
  -3 -12   3        324.82        318.52        13.72 o                         
  -2 -12   3        284.56        274.31        16.31 o                         
  -1 -12   3        420.84        408.32        18.97 o                         
   0 -12   3       1339.15       1272.68        26.21 o                         
   1 -12   3        726.68        689.67        17.18 o                         
   2 -12   3        166.73        164.32        12.53 o                         
   3 -12   3        114.81        129.84        11.53 o                         
   4 -12   3          8.34         10.95         3.09 o                         
   5 -12   3          4.40          6.13         2.89 o                         
   6 -12   3         11.05         13.95         3.45 o                         
   7 -12   3         20.53         18.73         2.87 o                         
   8 -12   3        108.97        107.87        10.28 o                         
  -8 -11   3         31.83         25.21         2.66 o                         
  -7 -11   3        196.48        197.47         8.94 o                         
  -6 -11   3        808.51        799.48        14.05 o                         
  -5 -11   3        437.12        397.85        13.58 o                         
  -4 -11   3       1548.04       1478.01        20.55 o                         
  -3 -11   3        638.84        652.09        16.12 o                         
  -2 -11   3        130.30        114.27         7.59 o                         
  -1 -11   3       1007.01        984.80        43.84 o                         
   0 -11   3         40.85         25.07        10.98 o                         
   1 -11   3       1197.84       1145.20        58.10 o                         
   2 -11   3         84.98         47.94         5.74 o                         
   3 -11   3        275.50        269.87        15.86 o                         
   4 -11   3        673.65        636.42        14.62 o                         
   5 -11   3        165.73        146.37         9.09 o                         
   6 -11   3        111.22        112.23         5.82 o                         
   7 -11   3         35.33         29.85         3.79 o                         
   8 -11   3         14.83          9.84         2.29 o                         
  -9 -10   3         24.44         22.60         4.94 o                         
  -8 -10   3        209.39        219.22         6.93 o                         
  -7 -10   3         71.08         73.72         5.15 o                         
  -6 -10   3        145.40        133.50         6.60 o                         
  -5 -10   3        121.86        132.09         8.20 o                         
  -4 -10   3        143.02        174.67        12.87 o                         
  -3 -10   3        176.11        187.04        21.30 o                         
  -2 -10   3        127.53        101.18        12.32 o                         
  -1 -10   3       1858.94       1813.13        53.57 o                         
   0 -10   3        903.09        884.02        37.18 o                         
   1 -10   3       1925.77       1845.05       101.68 o                         
   2 -10   3         29.06         27.67         8.85 o                         
   3 -10   3        242.72        224.90        21.50 o                         
   4 -10   3         18.37         29.68        20.83 o                         
   5 -10   3        562.81        537.78        15.22 o                         
   6 -10   3        606.23        577.40        12.10 o                         
   7 -10   3         64.85         67.28         4.70 o                         
   8 -10   3         44.26         50.60         3.62 o                         
   9 -10   3          7.36          7.09         2.38 o                         
  -9  -9   3          7.44          8.65         2.05 o                         
  -8  -9   3          8.49         11.91         2.70 o                         
  -7  -9   3         39.35         39.23         3.92 o                         
  -6  -9   3         86.07         95.40         5.41 o                         
  -5  -9   3        183.82        200.66         7.91 o                         
  -4  -9   3       1693.45       1574.24        34.58 o                         
  -3  -9   3        176.34        168.02        16.11 o                         
  -2  -9   3        187.41        143.22        13.93 o                         
  -1  -9   3         43.80         34.67         6.42 o                         
   0  -9   3         41.37         64.85        11.36 o                         
   1  -9   3        741.27        671.39        30.82 o                         
   2  -9   3        190.31        204.83        24.09 o                         
   3  -9   3         12.44         19.15         9.63 o                         
   4  -9   3        467.08        449.30        15.30 o                         
   5  -9   3         60.93         75.50         4.96 o                         
   6  -9   3         97.93        113.42         6.12 o                         
   7  -9   3        614.75        682.33        13.14 o                         
   8  -9   3         67.55         70.07         6.10 o                         
   9  -9   3         26.61         23.52         2.70 o                         
  -9  -8   3         96.56        124.50         9.72 o                         
  -8  -8   3        653.39        684.00        13.76 o                         
  -7  -8   3         59.13         49.06         4.91 o                         
  -6  -8   3       1360.69       1313.28        34.99 o                         
  -5  -8   3        891.52        876.55        23.54 o                         
  -4  -8   3        641.57        657.11        34.91 o                         
  -3  -8   3        113.97        108.36        15.91 o                         
  -2  -8   3         79.60         82.55        10.61 o                         
  -1  -8   3        286.01        291.01        13.53 o                         
   0  -8   3       1042.87        899.27        25.95 o                         
   1  -8   3        135.67        174.57        13.87 o                         
   2  -8   3        476.24        494.86        37.50 o                         
   3  -8   3        393.79        442.00        29.45 o                         
   4  -8   3        710.17        729.50        40.00 o                         
   5  -8   3        444.81        402.71        16.51 o                         
   6  -8   3       1705.33       1824.28        51.01 o                         
   7  -8   3        497.33        484.25        11.53 o                         
   8  -8   3        436.06        498.32        11.83 o                         
   9  -8   3        104.13        109.76         8.79 o                         
  -9  -7   3         83.27         86.31         9.52 o                         
  -8  -7   3       1300.00       1367.10        20.43 o                         
  -7  -7   3        370.37        404.78         9.69 o                         
  -6  -7   3        906.63        863.08        13.35 o                         
  -5  -7   3        299.62        301.21         9.93 o                         
  -4  -7   3         43.28         59.40         9.39 o                         
  -3  -7   3        136.88        140.98        12.77 o                         
  -2  -7   3        117.59        111.67        10.98 o                         
  -1  -7   3       1078.60        988.92        23.11 o                         
   0  -7   3       1280.58       1361.26        30.09 o                         
   1  -7   3       1694.00       1762.68        51.37 o                         
   2  -7   3         38.57         13.02         6.73 o                         
   3  -7   3        688.52        695.45        47.86 o                         
   4  -7   3        262.71        270.41        22.12 o                         
   5  -7   3        133.22        126.06         7.08 o                         
   6  -7   3        577.56        545.61        11.64 o                         
   7  -7   3        359.30        340.15         9.56 o                         
   8  -7   3        624.54        659.14        12.54 o                         
   9  -7   3        195.36        186.97         6.24 o                         
 -10  -6   3        353.41        368.81        12.23 o                         
  -9  -6   3         10.14         10.74         2.55 o                         
  -8  -6   3         64.36         69.86         5.47 o                         
  -7  -6   3         66.36         50.51         4.61 o                         
  -6  -6   3        673.20        632.73        13.92 o                         
  -5  -6   3         59.39         52.22        10.03 o                         
  -4  -6   3         35.82         38.02         9.51 o                         
  -3  -6   3        613.87        617.09        23.57 o                         
  -2  -6   3       4690.37       4866.23        67.22 o                         
  -1  -6   3          5.82         18.70         3.72 o                         
   0  -6   3       1455.37       1324.05        28.54 o                         
   1  -6   3         21.41         47.87        25.07 o                         
   2  -6   3       3854.23       3862.49        72.67 o                         
   3  -6   3        948.12        902.75        36.15 o                         
   4  -6   3        200.22        204.34        22.87 o                         
   5  -6   3         19.80         18.89        11.23 o                         
   6  -6   3        148.49        147.55         7.66 o                         
   7  -6   3        759.74        819.82        14.74 o                         
   8  -6   3        260.79        266.68         8.51 o                         
   9  -6   3         73.54         63.39         4.87 o                         
  10  -6   3         44.43         39.76         3.93 o                         
 -10  -5   3        229.86        206.63         8.76 o                         
  -9  -5   3         40.21         35.71         3.68 o                         
  -8  -5   3        138.47        131.34         8.11 o                         
  -7  -5   3        469.24        435.81        16.85 o                         
  -6  -5   3        850.42        807.35        27.33 o                         
  -5  -5   3        615.71        567.47        25.53 o                         
  -4  -5   3        511.11        474.71        24.37 o                         
  -3  -5   3        469.59        430.21        18.46 o                         
  -2  -5   3        455.16        452.29        17.31 o                         
  -1  -5   3        602.91        662.82        22.36 o                         
   0  -5   3       1018.54        909.23        18.51 o                         
   1  -5   3        496.75        569.24        22.24 o                         
   2  -5   3       1072.15       1053.67        33.46 o                         
   3  -5   3        188.67        195.30        17.74 o                         
   4  -5   3        253.81        204.77        41.66 o                         
   5  -5   3        416.88        425.97        29.63 o                         
   6  -5   3        547.33        442.82        62.49 o                         
   7  -5   3        166.31        140.88         8.37 o                         
   8  -5   3        140.45        156.66         7.55 o                         
   9  -5   3        305.92        292.59         8.53 o                         
  10  -5   3        193.08        194.39         8.85 o                         
 -10  -4   3        317.15        313.13        11.07 o                         
  -9  -4   3         87.42         80.20         7.85 o                         
  -8  -4   3        560.43        520.75        14.79 o                         
  -7  -4   3        483.27        481.73        10.67 o                         
  -6  -4   3        152.31        172.22         8.63 o                         
  -5  -4   3        492.45        442.59        26.30 o                         
  -4  -4   3        746.50        702.86        37.78 o                         
  -3  -4   3        680.56        657.91        33.50 o                         
  -2  -4   3       4050.84       4103.28        54.72 o                         
  -1  -4   3        516.76        520.11        16.04 o                         
   0  -4   3       8085.00       7688.48       149.11 o                         
   1  -4   3        965.65        956.81        26.94 o                         
   2  -4   3       6375.61       6398.07        92.86 o                         
   3  -4   3         71.10         48.86         8.67 o                         
   4  -4   3        212.64        227.99        14.70 o                         
   5  -4   3        498.84        492.21        28.95 o                         
   6  -4   3        983.17        983.14        16.18 o                         
   7  -4   3        128.36        124.74         6.58 o                         
   8  -4   3        269.57        276.44        10.37 o                         
   9  -4   3          3.58          6.00         8.12 o                         
  10  -4   3        186.73        189.78         7.06 o                         
 -10  -3   3        167.31        152.77        11.38 o                         
  -9  -3   3        118.16        103.98         8.38 o                         
  -8  -3   3        250.16        247.81         8.67 o                         
  -7  -3   3         13.83         16.89         2.85 o                         
  -6  -3   3         84.78         65.78         7.73 o                         
  -5  -3   3        231.15        238.91        18.64 o                         
  -4  -3   3        788.60        727.13        30.12 o                         
  -3  -3   3       3396.00       3413.25        62.59 o                         
  -2  -3   3        862.39        872.05        26.30 o                         
  -1  -3   3        353.96        362.14        12.70 o                         
   0  -3   3        320.64        320.61        11.67 o                         
   1  -3   3       2075.91       2135.82        39.20 o                         
   2  -3   3        297.42        309.23        13.39 o                         
   3  -3   3       3012.48       2800.49        47.69 o                         
   4  -3   3        644.85        707.82        29.66 o                         
   5  -3   3        774.67        841.68        33.44 o                         
   6  -3   3         97.76         84.64         8.03 o                         
   7  -3   3        260.67        265.49         8.79 o                         
   8  -3   3        283.48        279.60         9.16 o                         
   9  -3   3         31.62         35.50         4.17 o                         
  10  -3   3         13.71          5.37         2.60 o                         
 -10  -2   3         51.08         49.33         4.64 o                         
  -9  -2   3         70.27         70.27         6.47 o                         
  -8  -2   3        199.03        214.34         8.05 o                         
  -7  -2   3          4.12          6.07         2.84 o                         
  -6  -2   3         74.57         50.80        12.20 o                         
  -5  -2   3       1334.80       1331.85        45.16 o                         
  -4  -2   3        123.56        156.47        14.04 o                         
  -3  -2   3         44.18         35.33         7.63 o                         
  -2  -2   3      10332.44      10819.87       116.02 o                         
  -1  -2   3       9450.79       9717.41       170.88 o                         
   0  -2   3       1516.84       1543.98        26.86 o                         
   1  -2   3      10526.66      10295.79       132.56 o                         
   2  -2   3       6964.75       7212.05       107.72 o                         
   3  -2   3        179.48        158.11        12.13 o                         
   4  -2   3       2742.86       2861.46        52.39 o                         
   5  -2   3        674.47        615.96        24.83 o                         
   6  -2   3        606.38        595.03        41.17 o                         
   7  -2   3         56.54         66.32         5.19 o                         
   8  -2   3        558.52        588.83        12.56 o                         
   9  -2   3         39.07         31.49         3.67 o                         
  10  -2   3         21.62         22.12         3.53 o                         
 -10  -1   3         67.09         37.58         6.43 o                         
  -9  -1   3         97.48        104.72         8.13 o                         
  -8  -1   3        580.74        575.02        12.65 o                         
  -7  -1   3        320.06        320.69         9.60 o                         
  -6  -1   3        859.04        803.35        61.08 o                         
  -5  -1   3         30.78         18.87         6.62 o                         
  -4  -1   3       5269.25       5614.78        89.68 o                         
  -3  -1   3        377.43        362.52        17.96 o                         
  -2  -1   3       2006.37       2058.27        40.12 o                         
  -1  -1   3       4218.62       4690.51        55.92 o                         
   0  -1   3       1196.67       1134.74        27.71 o                         
   1  -1   3       5875.39       6156.11        87.77 o                         
   2  -1   3        546.02        548.34        18.91 o                         
   3  -1   3        389.73        358.54        17.31 o                         
   4  -1   3       1623.53       1619.27        35.20 o                         
   5  -1   3        111.48        101.01        14.82 o                         
   6  -1   3        220.77        216.77        49.43 o                         
   7  -1   3        529.17        538.33        11.67 o                         
   8  -1   3        299.49        305.35         9.03 o                         
   9  -1   3         64.50         58.44         5.54 o                         
  10  -1   3        216.79        215.40        11.92 o                         
  -9   0   3         28.61         29.20         7.41 o                         
  -8   0   3        652.84        657.36        12.93 o                         
  -7   0   3         14.44         17.54         3.77 o                         
  -6   0   3       1865.15       1863.16        74.14 o                         
  -5   0   3         10.93         25.20         7.23 o                         
  -4   0   3        393.55        410.52        21.69 o                         
  -3   0   3        547.62        613.23        18.77 o                         
  -2   0   3        145.28        194.09        10.80 o                         
  -1   0   3          8.11          7.90         2.80 o                         
   0   0   3       8746.66       8991.38       106.06 o                         
   1   0   3        894.64        957.96        26.43 o                         
   2   0   3       1537.96       1556.86        31.85 o                         
   3   0   3       1061.57        958.35        27.90 o                         
   4   0   3        523.29        427.92        21.07 o                         
   5   0   3        821.89        767.31        43.49 o                         
   6   0   3       1090.50       1171.43        79.08 o                         
   7   0   3        156.37        158.53         8.09 o                         
   8   0   3        248.90        278.81         9.37 o                         
   9   0   3        489.74        527.76        14.92 o                         
  10   0   3         57.29         64.18         6.18 o                         
  -9   1   3         95.54         62.84        13.42 o                         
  -8   1   3        624.14        614.27        13.78 o                         
  -7   1   3        311.32        304.28         9.84 o                         
  -6   1   3        854.29        873.08        52.42 o                         
  -5   1   3         31.78         25.18         8.82 o                         
  -4   1   3       5446.17       5667.28        84.71 o                         
  -3   1   3        401.89        382.27        17.61 o                         
  -2   1   3       1909.43       1970.48        38.23 o                         
  -1   1   3       4203.67       4703.37        72.49 o                         
   0   1   3       1154.11       1108.58        43.78 o                         
   1   1   3       5962.07       6156.69        79.56 o                         
   2   1   3        483.55        520.02        16.23 o                         
   3   1   3        346.21        355.40        15.78 o                         
   4   1   3       1726.66       1705.80        41.87 o                         
   5   1   3         92.11         81.84        10.74 o                         
   6   1   3        223.07        235.84        44.48 o                         
   7   1   3        520.11        513.83        11.61 o                         
   8   1   3        311.62        333.67        10.86 o                         
   9   1   3         61.85         57.56         6.01 o                         
  10   1   3        205.64        187.66        11.70 o                         
  -9   2   3         64.75         60.98         7.22 o                         
  -8   2   3        186.87        184.45         8.42 o                         
  -7   2   3          4.40          3.38         2.56 o                         
  -6   2   3         74.80         72.30        15.25 o                         
  -5   2   3       1353.80       1314.76        41.52 o                         
  -4   2   3        108.79        144.30        12.59 o                         
  -3   2   3         54.31         31.94         6.70 o                         
  -2   2   3      10313.97      10923.52       118.01 o                         
  -1   2   3       9540.94       9657.21       123.89 o                         
   0   2   3       1793.35       1701.32        33.43 o                         
   1   2   3      10663.66      10571.08       109.49 o                         
   2   2   3       6888.59       7313.93        78.13 o                         
   3   2   3        184.52        173.73        16.18 o                         
   4   2   3       2772.95       2918.77        48.67 o                         
   5   2   3        656.61        660.58        30.85 o                         
   6   2   3        551.47        555.36        40.36 o                         
   7   2   3         69.05         77.63         5.31 o                         
   8   2   3        510.31        509.65        12.16 o                         
   9   2   3         50.71         33.19         9.18 o                         
  -8   3   3        253.51        226.40         9.87 o                         
  -7   3   3         11.79         22.63         4.27 o                         
  -6   3   3        123.90        120.55        16.85 o                         
  -5   3   3        257.23        227.13        14.11 o                         
  -4   3   3        740.86        724.52        35.41 o                         
  -3   3   3       3304.20       3208.32        55.97 o                         
  -2   3   3        907.27        974.93        55.78 o                         
  -1   3   3        363.10        357.54        20.85 o                         
   0   3   3        294.38        310.90        16.45 o                         
   1   3   3       2075.74       2116.08        35.08 o                         
   2   3   3        213.82        231.72        11.98 o                         
   3   3   3       2888.02       2765.99        60.34 o                         
   4   3   3        535.61        574.65        23.70 o                         
   5   3   3        779.53        793.48        34.51 o                         
   6   3   3        128.80        108.11        21.18 o                         
   7   3   3        275.50        269.45         8.61 o                         
   8   3   3        290.42        292.64         9.30 o                         
   9   3   3         33.50         27.10         4.76 o                         
  -7   4   3        492.82        486.46        12.72 o                         
  -6   4   3        165.77        175.18        10.23 o                         
  -5   4   3        479.37        420.18        30.84 o                         
  -4   4   3        732.40        695.33        27.66 o                         
  -3   4   3        658.94        609.21        28.33 o                         
  -2   4   3       3709.63       3744.02        61.20 o                         
  -1   4   3        500.92        524.98        19.86 o                         
   0   4   3       8294.69       8024.97        79.55 o                         
   1   4   3        980.17        975.29        24.17 o                         
   2   4   3       6025.08       6136.76        75.58 o                         
   3   4   3         82.70         63.22        10.70 o                         
   4   4   3        213.84        251.52        16.92 o                         
   5   4   3        511.37        460.29        19.37 o                         
   6   4   3       1050.06       1011.72        19.77 o                         
   7   4   3        123.88        132.35         6.26 o                         
   9   4   3          2.74          7.60         3.71 o                         
  -9   5   3         37.20         36.01         9.18 o                         
  -8   5   3        147.06        130.49         8.62 o                         
  -7   5   3        468.78        449.12        29.68 o                         
  -6   5   3        849.74        777.19        24.26 o                         
  -5   5   3        608.64        570.66        26.49 o                         
  -4   5   3        466.24        429.79        24.19 o                         
  -3   5   3        483.52        433.87        17.49 o                         
  -2   5   3        428.62        402.89        16.70 o                         
  -1   5   3        576.08        626.66        19.98 o                         
   0   5   3       1018.07        918.97        23.70 o                         
   1   5   3        516.58        578.43        19.81 o                         
   2   5   3        972.64        968.78        27.87 o                         
   3   5   3        205.60        190.88        14.10 o                         
   4   5   3        174.41        156.37        14.13 o                         
   5   5   3        447.24        418.72        28.66 o                         
   6   5   3        610.60        509.88        15.12 o                         
   7   5   3        168.33        120.45        25.10 o                         
   8   5   3        151.72        151.16         6.75 o                         
   9   5   3        315.43        293.85        10.81 o                         
  -9   6   3         10.21         25.42         7.06 o                         
  -8   6   3         69.72         72.44         6.10 o                         
  -7   6   3         58.33         44.28         4.24 o                         
  -6   6   3        674.27        624.31        19.66 o                         
  -5   6   3         52.13         72.99        12.14 o                         
  -4   6   3         54.19         53.89        10.03 o                         
  -3   6   3        597.83        590.90        22.13 o                         
  -2   6   3       4891.40       5011.86       115.80 o                         
  -1   6   3          9.78         27.62         8.10 o                         
   0   6   3       1454.78       1322.83        31.30 o                         
   1   6   3         20.43         19.84         7.23 o                         
   2   6   3       3840.90       3772.57        62.26 o                         
   3   6   3        949.27        889.06        30.53 o                         
   4   6   3        197.51        214.83        13.34 o                         
   5   6   3         17.61         20.48         9.89 o                         
   6   6   3        129.40        122.50        11.40 o                         
   7   6   3        771.02        815.53        13.64 o                         
   8   6   3        287.39        296.49         9.55 o                         
   9   6   3         62.54         60.02         9.18 o                         
  -9   7   3         76.22         61.43        11.30 o                         
  -8   7   3       1211.43       1179.56        17.72 o                         
  -7   7   3        352.18        375.00        10.25 o                         
  -6   7   3        908.18        842.58        14.09 o                         
  -5   7   3        290.83        265.60        10.37 o                         
  -4   7   3         19.82         31.88         7.24 o                         
  -3   7   3        160.32        173.01        12.13 o                         
  -2   7   3        146.12        159.26        20.11 o                         
  -1   7   3       1024.14        918.28        29.94 o                         
   0   7   3       1303.90       1398.92        34.36 o                         
   1   7   3       1752.41       1799.46        41.28 o                         
   2   7   3         43.36         40.89         7.88 o                         
   3   7   3        745.43        685.75        29.32 o                         
   4   7   3        205.08        193.48        17.98 o                         
   5   7   3        121.47        128.84         7.48 o                         
   6   7   3        544.01        514.48        10.42 o                         
   7   7   3        354.05        329.27         9.42 o                         
   8   7   3        596.85        601.62        13.28 o                         
   9   7   3        194.85        166.93         7.05 o                         
  -9   8   3         96.36         80.50        12.00 o                         
  -8   8   3        602.20        593.24        16.45 o                         
  -7   8   3         67.08         61.80         5.89 o                         
  -6   8   3       1374.44       1376.82        24.86 o                         
  -5   8   3        936.70        980.07        49.43 o                         
  -4   8   3        644.80        632.01        34.60 o                         
  -3   8   3        123.88        100.30        20.80 o                         
  -2   8   3         99.88         88.69        16.08 o                         
  -1   8   3        313.64        316.77        17.95 o                         
   0   8   3       1199.61       1051.20        31.82 o                         
   1   8   3        128.66        134.17        13.90 o                         
   2   8   3        555.53        550.51        25.06 o                         
   3   8   3        373.57        384.98        22.28 o                         
   4   8   3        730.38        759.46        39.18 o                         
   5   8   3        431.84        381.69        13.44 o                         
   6   8   3       1750.36       1774.91        34.82 o                         
   7   8   3        496.38        454.35        12.34 o                         
   8   8   3        369.45        385.72        18.65 o                         
   9   8   3         97.35         97.95         7.85 o                         
  -9   9   3          7.85          8.60         9.18 o                         
  -8   9   3          3.85          2.82         2.79 o                         
  -7   9   3         36.42         31.97         3.29 o                         
  -6   9   3         91.94        106.06         5.57 o                         
  -5   9   3        185.73        182.70         6.86 o                         
  -4   9   3       1550.91       1500.93        18.46 o                         
  -3   9   3        161.44        143.03        13.86 o                         
  -2   9   3        162.75        176.79        20.70 o                         
  -1   9   3         38.92         36.01        13.42 o                         
   0   9   3         32.31         28.10        11.52 o                         
   1   9   3        769.85        760.26        29.75 o                         
   2   9   3        163.64        152.48        15.55 o                         
   3   9   3         16.92         26.18         6.89 o                         
   4   9   3        421.40        409.85         9.39 o                         
   5   9   3         54.11         54.79         4.27 o                         
   6   9   3        131.45        142.87         6.64 o                         
   7   9   3        602.92        633.35        12.20 o                         
   8   9   3         67.45         64.26         6.21 o                         
   9   9   3         23.38         18.04         3.99 o                         
  -9  10   3         23.42         27.54         6.35 o                         
  -8  10   3        237.06        249.50         8.37 o                         
  -7  10   3         79.94         81.84         7.78 o                         
  -6  10   3        143.50        122.66         6.42 o                         
  -5  10   3        138.74        150.63        10.68 o                         
  -4  10   3        141.61        154.55        17.90 o                         
  -3  10   3        173.42        188.40        10.90 o                         
  -2  10   3        102.35         88.55        12.55 o                         
  -1  10   3       1860.74       1746.63        43.05 o                         
   0  10   3        923.59        858.81        26.33 o                         
   1  10   3       1961.30       1891.92        51.29 o                         
   2  10   3         18.35          7.38         6.46 o                         
   3  10   3        245.73        235.55        12.64 o                         
   4  10   3         15.50         34.76         8.66 o                         
   5  10   3        557.10        522.70        15.83 o                         
   6  10   3        634.82        601.64        11.08 o                         
   7  10   3         75.02         91.35         5.16 o                         
   8  10   3         41.95         44.25         3.99 o                         
   9  10   3          4.02          7.06         3.53 o                         
  -8  11   3         41.00         39.29         3.57 o                         
  -7  11   3        206.95        209.53        11.16 o                         
  -6  11   3        772.71        758.05        13.17 o                         
  -5  11   3        442.57        423.61        10.11 o                         
  -4  11   3       1441.79       1378.26        17.21 o                         
  -3  11   3        626.10        610.70        19.39 o                         
  -2  11   3        150.51        131.86         6.89 o                         
  -1  11   3       1039.78        988.74        33.78 o                         
   0  11   3         33.71          0.76         9.15 o                         
   1  11   3       1137.83       1104.30        33.83 o                         
   2  11   3         82.65         67.12         4.69 o                         
   3  11   3        250.60        241.49        10.16 o                         
   4  11   3        623.88        599.21        10.05 o                         
   5  11   3        166.69        161.10         6.14 o                         
   6  11   3        123.01        127.82         5.28 o                         
   7  11   3         35.35         28.85         4.63 o                         
   8  11   3         19.32         15.50         2.70 o                         
  -8  12   3         88.05         83.71         7.03 o                         
  -7  12   3        119.56        121.08         5.19 o                         
  -6  12   3         28.66         25.55         2.81 o                         
  -5  12   3        591.55        626.25        11.42 o                         
  -4  12   3        181.84        202.85         6.42 o                         
  -3  12   3        310.06        321.50         7.78 o                         
  -2  12   3        234.04        220.99         8.95 o                         
  -1  12   3        403.48        411.75        11.58 o                         
   0  12   3       1352.44       1324.22        21.06 o                         
   1  12   3        730.47        703.86        16.33 o                         
   2  12   3        127.84        127.55         6.46 o                         
   3  12   3        132.69        147.57         5.33 o                         
   4  12   3          6.48          8.15         1.99 o                         
   5  12   3          6.70          8.71         2.12 o                         
   6  12   3          5.78          7.05         2.22 o                         
   7  12   3         27.56         30.08         2.75 o                         
   8  12   3        122.39        111.00         4.94 o                         
  -7  13   3         87.52         80.48         5.97 o                         
  -6  13   3        373.98        380.31        12.47 o                         
  -5  13   3         25.19         28.14         2.93 o                         
  -4  13   3        214.91        201.97         6.38 o                         
  -3  13   3         51.48         56.07         4.05 o                         
  -2  13   3        124.59        127.02         5.44 o                         
  -1  13   3         65.18         64.28         4.60 o                         
   0  13   3        631.68        617.19        11.81 o                         
   1  13   3         48.36         48.75         3.46 o                         
   2  13   3        273.30        284.51         7.86 o                         
   3  13   3         14.51         19.77         2.52 o                         
   4  13   3        117.07        116.18         4.99 o                         
   5  13   3        102.16        102.53         4.63 o                         
   6  13   3        144.40        139.42         6.64 o                         
   7  13   3         86.97         85.33         6.13 o                         
  -7  14   3         61.81         46.10         3.19 o                         
  -6  14   3         11.45          7.58         2.70 o                         
  -5  14   3        224.07        221.68         6.54 o                         
  -4  14   3          5.09          3.68         1.89 o                         
  -3  14   3        225.95        197.98         6.53 o                         
  -2  14   3         64.69         60.95         3.98 o                         
  -1  14   3        193.60        189.33         8.21 o                         
   0  14   3        363.24        362.24         8.95 o                         
   1  14   3        398.97        410.25         9.58 o                         
   2  14   3         31.73         29.97         2.92 o                         
   3  14   3        187.74        179.99         6.14 o                         
   4  14   3         47.43         49.53         3.44 o                         
   5  14   3         51.03         58.48         3.87 o                         
   6  14   3        149.84        146.43         4.68 o                         
   7  14   3         11.56          9.43         2.51 o                         
  -6  15   3         69.41         74.53         4.59 o                         
  -5  15   3         37.84         35.24         3.25 o                         
  -4  15   3        257.94        297.91         8.91 o                         
  -3  15   3         89.73        100.50         5.05 o                         
  -2  15   3         48.65         56.27         6.55 o                         
  -1  15   3        568.00        580.36        14.95 o                         
   0  15   3        115.10        113.17         5.77 o                         
   1  15   3        201.94        203.43         8.64 o                         
   2  15   3        273.56        275.45        10.23 o                         
   3  15   3          0.54         -1.90         2.13 o                         
   4  15   3        104.69        115.34         6.60 o                         
   5  15   3         66.93         69.16         4.14 o                         
   6  15   3         69.45         59.04         4.92 o                         
  -5  16   3         47.99         36.05         3.25 o                         
  -4  16   3         12.98          9.14         2.09 o                         
  -3  16   3         20.10         24.10         3.99 o                         
  -2  16   3         78.25         81.39         7.01 o                         
  -1  16   3        105.77         95.66         6.03 o                         
   0  16   3        233.49        224.93         7.68 o                         
   1  16   3         51.85         49.87         4.38 o                         
   2  16   3         74.28         78.96         5.83 o                         
   3  16   3         22.66         16.93         3.09 o                         
   4  16   3         76.93         71.65         3.92 o                         
   5  16   3        126.51        146.43         4.87 o                         
  -5  17   3         92.07         81.99         6.68 o                         
  -4  17   3         81.23         71.48         3.94 o                         
  -3  17   3          5.89          4.20         1.94 o                         
  -2  17   3          0.45          0.31         3.43 o                         
  -1  17   3         44.41         43.67         4.46 o                         
   0  17   3          3.05          2.49         3.78 o                         
   1  17   3         43.32         41.43         5.61 o                         
   2  17   3        103.33        110.81         6.36 o                         
   3  17   3         21.31         20.47         2.42 o                         
   4  17   3          3.17          3.35         1.86 o                         
   5  17   3         86.30        106.49         7.73 o                         
  -3  18   3         30.64         28.34         3.54 o                         
  -2  18   3        139.43        119.16         6.00 o                         
  -1  18   3         52.88         67.40         6.13 o                         
   0  18   3        218.93        235.72         8.53 o                         
   1  18   3          8.71         14.09         3.52 o                         
   2  18   3         65.71         58.46         5.68 o                         
   3  18   3        156.57        188.40         9.21 o                         
  -1  19   3         78.98         81.63        10.49 o                         
   0  19   3         19.92         23.36         4.41 o                         
   1  19   3        112.99        135.57        14.12 o                         
   2  19   3          1.34         -3.53         4.24 o                         
  -1 -19   4         52.02         37.42         6.35 o                         
   0 -19   4         95.45        103.68        12.71 o                         
   1 -19   4        100.24        110.15        19.06 o                         
  -3 -18   4         47.65         40.25         8.47 o                         
  -2 -18   4          3.72          0.85         3.85 o                         
  -1 -18   4         19.32         25.08         4.32 o                         
   0 -18   4        249.07        259.89        13.33 o                         
   1 -18   4        171.31        182.06         9.14 o                         
   2 -18   4         48.40         54.56         5.50 o                         
   3 -18   4         12.12         11.30         9.89 o                         
  -4 -17   4        188.98        215.48        11.03 o                         
  -3 -17   4          2.45         10.58         3.07 o                         
  -2 -17   4         40.09         32.50         5.99 o                         
  -1 -17   4         73.42         64.72         5.96 o                         
   0 -17   4         80.17         83.52         6.89 o                         
   1 -17   4         30.39         38.03         5.52 o                         
   2 -17   4         15.61          8.77         6.89 o                         
   3 -17   4         69.13         72.10         6.36 o                         
   4 -17   4         76.29         80.98        15.18 o                         
  -5 -16   4        176.22        183.15         8.24 o                         
  -4 -16   4         83.23         96.45         9.05 o                         
  -3 -16   4        103.29        107.43         7.23 o                         
  -2 -16   4        209.04        226.68        14.67 o                         
  -1 -16   4        143.79        155.72         8.64 o                         
   0 -16   4        177.58        190.45         9.07 o                         
   1 -16   4          4.85         11.74         6.01 o                         
   2 -16   4        406.41        416.85        12.96 o                         
   3 -16   4         97.70        116.90         7.20 o                         
   4 -16   4         16.38         19.63         4.70 o                         
   5 -16   4         26.28         23.65         3.31 o                         
  -6 -15   4        140.86        135.38         7.66 o                         
  -5 -15   4        342.84        366.24        12.90 o                         
  -4 -15   4        371.56        388.62        19.03 o                         
  -3 -15   4        415.55        437.43        14.18 o                         
  -2 -15   4        168.92        156.10         8.74 o                         
  -1 -15   4        208.05        199.66        12.13 o                         
   0 -15   4        294.18        274.67        21.89 o                         
   1 -15   4        318.35        302.14        13.32 o                         
   2 -15   4         84.06         96.62         7.05 o                         
   3 -15   4         24.10         22.36         4.32 o                         
   4 -15   4        168.94        181.57        14.48 o                         
   5 -15   4        414.62        452.25        14.55 o                         
   6 -15   4         58.33         78.93         7.19 o                         
  -7 -14   4         81.06         72.73         9.89 o                         
  -6 -14   4         15.80         13.32         3.11 o                         
  -5 -14   4        553.62        577.44        17.12 o                         
  -4 -14   4         73.46         81.56         8.75 o                         
  -3 -14   4        374.70        399.66        29.66 o                         
  -2 -14   4        709.86        713.59        16.43 o                         
  -1 -14   4       1084.90       1099.86        21.23 o                         
   0 -14   4       1024.02       1016.58        20.27 o                         
   1 -14   4        180.56        168.79         8.93 o                         
   2 -14   4         20.71         30.48         4.58 o                         
   3 -14   4        100.33        100.27        16.24 o                         
   4 -14   4         21.59         19.64         3.83 o                         
   5 -14   4        242.16        233.99         9.88 o                         
   6 -14   4         90.83        102.88         5.91 o                         
   7 -14   4         74.37         72.69         7.05 o                         
  -7 -13   4         10.59         12.36         2.74 o                         
  -6 -13   4        137.26        144.39         6.31 o                         
  -5 -13   4        304.94        323.09        10.28 o                         
  -4 -13   4        124.73        110.26         9.26 o                         
  -3 -13   4        144.24        158.92        11.83 o                         
  -2 -13   4         40.56         39.43         5.15 o                         
  -1 -13   4        805.05        824.33        18.77 o                         
   0 -13   4        102.78         98.62         7.00 o                         
   1 -13   4        326.81        307.96        10.59 o                         
   2 -13   4        270.99        253.30        10.89 o                         
   3 -13   4        236.60        240.23        10.24 o                         
   4 -13   4          7.80          6.35        10.59 o                         
   5 -13   4         66.96         59.12         6.08 o                         
   6 -13   4        128.87        130.91        13.30 o                         
   7 -13   4         19.69         19.72         2.61 o                         
  -8 -12   4         62.72         63.07         6.78 o                         
  -7 -12   4         29.72         20.30         2.33 o                         
  -6 -12   4         12.06         11.03         3.18 o                         
  -5 -12   4         76.93         71.74         8.25 o                         
  -4 -12   4        104.75         97.48         6.95 o                         
  -3 -12   4        104.11        123.73        11.07 o                         
  -2 -12   4        953.28        967.68        20.11 o                         
  -1 -12   4       1297.37       1196.11        32.10 o                         
   0 -12   4        176.17        189.43        18.50 o                         
   1 -12   4       1850.97       1811.92        47.29 o                         
   2 -12   4        412.76        372.44        10.71 o                         
   3 -12   4        209.39        194.65         9.85 o                         
   4 -12   4        216.69        206.87        10.31 o                         
   5 -12   4          9.34          6.20         3.20 o                         
   6 -12   4        252.45        236.25         8.75 o                         
   7 -12   4         17.85         21.29         2.68 o                         
   8 -12   4         96.28         88.26         9.18 o                         
  -8 -11   4        110.45        118.17         5.69 o                         
  -7 -11   4        226.79        224.73         6.46 o                         
  -6 -11   4         48.97         65.27         5.49 o                         
  -5 -11   4         58.10         44.63         4.36 o                         
  -4 -11   4        369.41        388.50        15.90 o                         
  -3 -11   4         14.24         16.61         5.48 o                         
  -2 -11   4         71.43         67.80         8.26 o                         
  -1 -11   4        212.89        173.39         9.28 o                         
   0 -11   4        575.81        562.24        28.75 o                         
   1 -11   4       1005.21        908.29        26.23 o                         
   2 -11   4        488.36        463.23        13.09 o                         
   3 -11   4       1123.24       1183.13        27.53 o                         
   4 -11   4       1972.99       1958.06        50.54 o                         
   5 -11   4        394.34        402.48        10.54 o                         
   6 -11   4         19.89         22.56         3.16 o                         
   7 -11   4         60.31         62.48         4.47 o                         
   8 -11   4         52.58         51.51         5.32 o                         
  -8 -10   4         43.66         49.70         5.69 o                         
  -7 -10   4         19.19         22.86         3.35 o                         
  -6 -10   4        215.55        238.59        12.11 o                         
  -5 -10   4        637.64        649.73        11.86 o                         
  -4 -10   4        562.56        529.98        12.10 o                         
  -3 -10   4         43.42         40.76         4.76 o                         
  -2 -10   4       1050.95       1030.67        51.16 o                         
  -1 -10   4        875.08        988.78        47.17 o                         
   0 -10   4       1754.96       1692.01        70.96 o                         
   1 -10   4        414.78        416.34        35.22 o                         
   2 -10   4        595.12        591.63        40.63 o                         
   3 -10   4        689.57        639.75        16.34 o                         
   4 -10   4        305.34        337.22        12.16 o                         
   5 -10   4        986.57       1033.34        15.23 o                         
   6 -10   4       1296.50       1331.69        26.34 o                         
   7 -10   4        493.08        533.79        11.87 o                         
   8 -10   4         64.66         79.82         5.98 o                         
  -9  -9   4         34.97         34.40         3.93 o                         
  -8  -9   4         66.85         70.81         5.66 o                         
  -7  -9   4        747.60        800.40        14.12 o                         
  -6  -9   4       1363.67       1358.83        17.70 o                         
  -5  -9   4        286.90        287.88         9.49 o                         
  -4  -9   4        654.56        612.50        23.37 o                         
  -3  -9   4        342.14        402.44        29.13 o                         
  -2  -9   4        349.99        377.14        20.72 o                         
  -1  -9   4        228.10        239.57        22.95 o                         
   0  -9   4        710.80        679.19        33.12 o                         
   1  -9   4        188.13        188.70        18.74 o                         
   2  -9   4         31.91         19.27        11.77 o                         
   3  -9   4        175.36        136.31        39.89 o                         
   4  -9   4        500.79        488.17        14.78 o                         
   5  -9   4        160.10        145.60         8.02 o                         
   6  -9   4        187.47        193.96         7.14 o                         
   7  -9   4        261.08        279.47         8.49 o                         
   8  -9   4         22.51         21.96         2.83 o                         
   9  -9   4          6.14          4.94         2.71 o                         
  -9  -8   4         89.86         81.92         4.76 o                         
  -8  -8   4        502.40        590.04        24.59 o                         
  -7  -8   4         31.84         40.77         5.33 o                         
  -6  -8   4        683.81        725.87        12.73 o                         
  -5  -8   4         78.67         61.17         6.19 o                         
  -4  -8   4        315.86        392.07        26.65 o                         
  -3  -8   4        100.34        124.71        13.04 o                         
  -2  -8   4       2083.87       2148.08        48.57 o                         
  -1  -8   4        521.92        442.25        19.98 o                         
   0  -8   4        678.52        686.47        24.24 o                         
   1  -8   4        307.56        359.31        44.48 o                         
   2  -8   4        953.28        964.10        46.73 o                         
   3  -8   4        472.42        502.00        30.12 o                         
   4  -8   4        161.17        133.59        25.96 o                         
   5  -8   4        648.84        650.08        21.42 o                         
   6  -8   4        303.64        312.65         9.10 o                         
   7  -8   4        671.72        683.49        18.94 o                         
   8  -8   4        509.41        526.99        20.42 o                         
   9  -8   4         23.54         15.89         2.58 o                         
  -9  -7   4         37.60         36.09         4.03 o                         
  -8  -7   4        655.94        661.13        12.44 o                         
  -7  -7   4        277.35        285.77         8.86 o                         
  -6  -7   4        880.13        882.81        14.79 o                         
  -5  -7   4        961.30        911.39        20.40 o                         
  -4  -7   4       1674.14       1729.81        53.75 o                         
  -3  -7   4        384.25        370.18        19.46 o                         
  -2  -7   4        589.58        668.12        26.14 o                         
  -1  -7   4        899.46        857.97        26.13 o                         
   0  -7   4        228.29        231.32        13.12 o                         
   1  -7   4       1985.30       2073.00        52.06 o                         
   2  -7   4        397.60        388.35        23.06 o                         
   3  -7   4       1173.72       1190.09        45.64 o                         
   4  -7   4        360.03        298.33        31.27 o                         
   5  -7   4       1764.42       1715.29        38.00 o                         
   6  -7   4        438.44        422.84        10.48 o                         
   7  -7   4        292.41        325.69         9.49 o                         
   8  -7   4        266.94        260.82         8.71 o                         
   9  -7   4        101.70         92.47         8.56 o                         
  -9  -6   4         56.01         50.61         3.96 o                         
  -8  -6   4        476.21        463.86        10.58 o                         
  -7  -6   4        144.94        152.34         7.05 o                         
  -6  -6   4        268.72        253.27         8.17 o                         
  -5  -6   4        461.01        432.64        15.38 o                         
  -4  -6   4        290.15        295.66        18.36 o                         
  -3  -6   4        734.23        827.17        32.98 o                         
  -2  -6   4       1632.88       1749.65        45.04 o                         
  -1  -6   4       3516.43       3473.07        53.23 o                         
   0  -6   4       4148.34       4010.25        55.70 o                         
   1  -6   4       1788.35       1807.41        45.53 o                         
   2  -6   4       1124.72       1080.33        37.97 o                         
   3  -6   4        697.24        722.58        33.51 o                         
   4  -6   4        502.01        514.56        30.29 o                         
   5  -6   4        226.51        197.09        12.47 o                         
   6  -6   4        346.36        347.14         9.32 o                         
   7  -6   4         51.73         53.32         4.83 o                         
   8  -6   4         97.20        110.83         6.96 o                         
   9  -6   4        206.06        177.71         9.05 o                         
 -10  -5   4        181.53        175.02         8.73 o                         
  -9  -5   4        128.45        125.65         5.91 o                         
  -8  -5   4        176.01        206.23         7.41 o                         
  -7  -5   4        608.32        636.11        13.06 o                         
  -6  -5   4        477.47        457.99        12.74 o                         
  -5  -5   4         34.51         31.01        10.21 o                         
  -4  -5   4        693.38        640.22        25.82 o                         
  -3  -5   4       1176.36       1108.74        31.70 o                         
  -2  -5   4       1621.21       1600.29        35.44 o                         
  -1  -5   4        226.47        243.22        12.29 o                         
   0  -5   4         46.45         43.82         6.06 o                         
   1  -5   4       1240.03       1214.11        34.68 o                         
   2  -5   4       2115.18       2213.53        53.60 o                         
   3  -5   4        390.11        353.89        21.70 o                         
   4  -5   4        230.31        224.34        22.18 o                         
   5  -5   4        442.56        486.74        30.87 o                         
   6  -5   4        787.03        857.18        19.66 o                         
   7  -5   4        627.93        672.89        13.14 o                         
   8  -5   4         97.19        110.23         6.23 o                         
   9  -5   4         60.42         59.79         4.81 o                         
  10  -5   4         30.98         21.63         2.97 o                         
 -10  -4   4        111.69        115.80        12.71 o                         
  -9  -4   4        127.14        119.02         6.46 o                         
  -8  -4   4        292.64        301.67         8.92 o                         
  -7  -4   4         73.84         74.53         6.07 o                         
  -6  -4   4        360.75        389.67        17.32 o                         
  -5  -4   4       1888.30       2037.84        60.13 o                         
  -4  -4   4        627.43        575.83        33.45 o                         
  -3  -4   4         10.95         -0.48         7.71 o                         
  -2  -4   4        365.31        364.74        15.53 o                         
  -1  -4   4       1967.09       2095.79        36.42 o                         
   0  -4   4       1536.30       1452.53        26.68 o                         
   1  -4   4        651.02        722.49        24.78 o                         
   2  -4   4        460.46        476.61        22.27 o                         
   3  -4   4        236.22        188.86        13.15 o                         
   4  -4   4        679.08        636.23        27.42 o                         
   5  -4   4       1877.66       1888.51        59.05 o                         
   6  -4   4         95.78        102.66        13.06 o                         
   7  -4   4        554.26        548.70        14.64 o                         
   8  -4   4          2.18          5.98         2.60 o                         
   9  -4   4        162.13        169.71         7.04 o                         
  10  -4   4         66.22         66.47         4.79 o                         
 -10  -3   4         28.68         29.66         6.35 o                         
  -9  -3   4         95.21         93.57         5.85 o                         
  -8  -3   4        162.49        181.13        13.64 o                         
  -7  -3   4        242.98        234.08        10.44 o                         
  -6  -3   4        833.99        815.09        15.85 o                         
  -5  -3   4          0.91          9.30         7.79 o                         
  -4  -3   4       2659.70       2871.40        67.39 o                         
  -3  -3   4         61.04         60.08         9.54 o                         
  -2  -3   4        557.12        545.87        21.60 o                         
  -1  -3   4       2974.72       3099.37        42.60 o                         
   0  -3   4        190.96        192.39         8.91 o                         
   1  -3   4       2093.66       2245.95        55.41 o                         
   2  -3   4       1377.45       1275.36        34.28 o                         
   3  -3   4        267.24        227.27        13.07 o                         
   4  -3   4       2269.50       2295.20        59.89 o                         
   5  -3   4         40.04         38.88         9.31 o                         
   6  -3   4        491.84        462.68        11.80 o                         
   7  -3   4        620.54        610.07        20.21 o                         
   8  -3   4         56.31         56.83         9.26 o                         
   9  -3   4        154.92        152.94         6.67 o                         
  10  -3   4          0.07         -1.41         2.50 o                         
 -10  -2   4         30.19         26.83         6.35 o                         
  -9  -2   4         31.61         28.25         5.33 o                         
  -8  -2   4          7.44          5.58         4.23 o                         
  -7  -2   4         92.62         89.08         5.84 o                         
  -6  -2   4        476.19        463.70        12.80 o                         
  -5  -2   4        116.58        171.54        16.69 o                         
  -4  -2   4       1877.02       2022.49        52.54 o                         
  -3  -2   4       1903.57       1964.89        46.74 o                         
  -2  -2   4       3691.16       3807.30        60.84 o                         
  -1  -2   4        799.65        794.21        18.54 o                         
   0  -2   4       5194.98       5196.42       133.86 o                         
   1  -2   4       1943.55       2082.09        50.93 o                         
   2  -2   4       3352.23       3229.27        55.87 o                         
   3  -2   4        456.03        450.53        17.40 o                         
   4  -2   4       1462.45       1439.76        43.71 o                         
   5  -2   4        794.28        835.11        36.32 o                         
   6  -2   4       1159.49       1147.11        18.41 o                         
   7  -2   4        186.28        185.77         7.50 o                         
   8  -2   4        361.77        365.79        11.40 o                         
   9  -2   4         17.89         19.38         6.23 o                         
  10  -2   4         11.82          9.31         2.63 o                         
 -10  -1   4          0.82         -9.18         9.18 o                         
  -9  -1   4        106.18        101.78         8.39 o                         
  -8  -1   4        328.60        296.72         9.37 o                         
  -7  -1   4        129.01        138.81         7.27 o                         
  -6  -1   4       1739.15       1663.82        40.72 o                         
  -5  -1   4        547.35        542.06        29.21 o                         
  -4  -1   4          5.26          4.04         6.00 o                         
  -3  -1   4        951.03       1063.47        35.38 o                         
  -2  -1   4         98.46         89.90         8.92 o                         
  -1  -1   4       5464.82       5858.54        61.22 o                         
   0  -1   4       2041.32       2040.97        65.31 o                         
   1  -1   4       4787.98       4749.40        76.92 o                         
   2  -1   4        472.57        450.01        18.65 o                         
   3  -1   4       1097.02       1151.66        39.69 o                         
   4  -1   4        732.88        704.37        34.03 o                         
   5  -1   4        160.33        163.61        25.41 o                         
   6  -1   4        663.74        598.94        16.79 o                         
   7  -1   4        101.81         90.91         6.86 o                         
   8  -1   4          3.06          4.36         3.14 o                         
   9  -1   4        142.34        126.46         8.72 o                         
  10  -1   4         22.21         22.26         3.32 o                         
 -10   0   4        194.60        182.54        11.45 o                         
  -9   0   4        105.91        116.97         8.75 o                         
  -8   0   4         66.95         74.27         6.62 o                         
  -7   0   4        316.08        337.19         9.06 o                         
  -6   0   4          0.32          1.15        10.92 o                         
  -5   0   4        186.86        218.56        18.47 o                         
  -4   0   4         42.17         14.16         5.91 o                         
  -3   0   4          4.09          0.71         5.65 o                         
  -2   0   4        637.57        663.96        19.34 o                         
  -1   0   4       4588.16       4782.21        54.08 o                         
   0   0   4        231.30        220.09        13.23 o                         
   1   0   4       2311.11       2203.61        38.53 o                         
   2   0   4        425.95        425.69        17.13 o                         
   3   0   4        547.57        580.51        23.16 o                         
   4   0   4         16.95         13.42         7.06 o                         
   5   0   4          7.07          5.80         7.77 o                         
   6   0   4       1380.17       1248.17        28.96 o                         
   7   0   4         19.40         31.34         3.70 o                         
   8   0   4        813.05        796.55        16.00 o                         
   9   0   4          0.86          3.89         3.62 o                         
  10   0   4        185.46        202.16        10.59 o                         
  -9   1   4        100.00         98.40         7.10 o                         
  -8   1   4        320.74        297.08        10.15 o                         
  -7   1   4        145.38        170.34         7.19 o                         
  -6   1   4       1696.01       1600.40        33.60 o                         
  -5   1   4        577.82        571.80        30.82 o                         
  -4   1   4         21.80         10.88         4.73 o                         
  -3   1   4       1003.43       1122.83        35.82 o                         
  -2   1   4        117.05         99.71         8.27 o                         
  -1   1   4       5448.15       5810.97        71.67 o                         
   0   1   4       2085.88       2041.20        42.37 o                         
   1   1   4       4653.35       4594.21        62.27 o                         
   2   1   4        531.79        463.40        26.75 o                         
   3   1   4       1202.55       1175.82        36.25 o                         
   4   1   4        846.85        830.98        26.06 o                         
   5   1   4        150.70        153.13        16.47 o                         
   6   1   4        609.72        573.59        19.02 o                         
   7   1   4        108.73         98.91         5.86 o                         
   8   1   4          2.08          6.09         2.84 o                         
   9   1   4        145.75        133.41        10.85 o                         
  -9   2   4         38.54         40.99         5.30 o                         
  -8   2   4         10.17          9.27         4.81 o                         
  -7   2   4         88.37         82.10         5.75 o                         
  -6   2   4        497.10        476.81        15.73 o                         
  -5   2   4        120.82        151.42        12.88 o                         
  -4   2   4       1760.95       1813.09        47.69 o                         
  -3   2   4       1885.16       2011.64        46.75 o                         
  -2   2   4       3606.72       3822.68        82.97 o                         
  -1   2   4        796.63        798.18        23.06 o                         
   0   2   4       4955.87       5041.71        97.56 o                         
   1   2   4       1938.78       2033.47        49.64 o                         
   2   2   4       3301.72       3160.51        56.38 o                         
   3   2   4        464.11        463.50        33.54 o                         
   4   2   4       1500.95       1478.06        44.97 o                         
   5   2   4        775.09        854.25        37.22 o                         
   6   2   4       1244.44       1225.61        19.66 o                         
   7   2   4        208.74        234.32         7.98 o                         
   8   2   4        387.94        384.03        15.59 o                         
   9   2   4         23.02         24.11         3.27 o                         
  10   2   4         21.24         21.18         7.06 o                         
  -9   3   4         90.59         86.29         9.69 o                         
  -8   3   4        182.55        201.03        13.95 o                         
  -7   3   4        240.57        228.67         8.37 o                         
  -6   3   4        837.34        764.42        16.31 o                         
  -5   3   4          2.18          4.32        29.30 o                         
  -4   3   4       2560.32       2712.85       108.03 o                         
  -3   3   4         69.61         61.45        12.55 o                         
  -2   3   4        533.34        506.82        30.72 o                         
  -1   3   4       2934.30       3070.83        70.96 o                         
   0   3   4        214.24        218.94         9.48 o                         
   1   3   4       2080.12       2133.72        50.40 o                         
   2   3   4       1272.42       1212.40        29.92 o                         
   3   3   4        303.81        244.94        14.64 o                         
   4   3   4       2182.74       2205.65        74.31 o                         
   5   3   4         29.28         21.02         6.56 o                         
   6   3   4        429.04        400.50        11.84 o                         
   7   3   4        627.94        618.05        13.49 o                         
   8   3   4         52.19         49.71         9.80 o                         
   9   3   4        164.27        151.32         6.42 o                         
  -9   4   4        138.91        133.72        10.23 o                         
  -8   4   4        240.65        229.23         8.87 o                         
  -7   4   4         81.07         82.39         9.50 o                         
  -6   4   4        355.91        392.50        17.68 o                         
  -5   4   4       1917.99       1962.24        87.88 o                         
  -4   4   4        674.12        617.26        35.28 o                         
  -3   4   4          5.75          2.76         6.00 o                         
  -2   4   4        348.36        306.50        18.29 o                         
  -1   4   4       2091.92       2199.23        50.99 o                         
   0   4   4       1711.40       1556.72        29.86 o                         
   1   4   4        700.04        733.72        22.04 o                         
   2   4   4        407.98        460.73        19.48 o                         
   3   4   4        221.02        198.56        13.85 o                         
   4   4   4        661.85        670.49        27.18 o                         
   5   4   4       1859.72       1675.23        79.97 o                         
   6   4   4        115.58         98.42         8.41 o                         
   7   4   4        599.58        562.69        15.71 o                         
   8   4   4         11.58         16.65         3.12 o                         
   9   4   4        174.02        169.49         6.73 o                         
  -9   5   4        135.04        105.92        16.24 o                         
  -8   5   4        182.54        195.18         7.43 o                         
  -7   5   4        613.12        595.29        14.03 o                         
  -6   5   4        499.79        496.47        23.44 o                         
  -5   5   4         40.52         62.39        11.12 o                         
  -4   5   4        746.06        694.78        29.08 o                         
  -3   5   4       1143.21       1062.06        34.91 o                         
  -2   5   4       1673.92       1691.96        35.80 o                         
  -1   5   4        235.30        264.09        15.89 o                         
   0   5   4         58.23         55.44         7.09 o                         
   1   5   4       1289.76       1257.13        32.31 o                         
   2   5   4       2308.56       2387.87        47.29 o                         
   3   5   4        334.41        308.71        17.99 o                         
   4   5   4        282.81        270.81        15.67 o                         
   5   5   4        498.14        538.66        32.26 o                         
   6   5   4        769.58        835.88        29.80 o                         
   7   5   4        661.28        690.26        13.89 o                         
   8   5   4         97.67         90.41         6.71 o                         
   9   5   4         54.85         53.64         8.49 o                         
  -9   6   4         50.00         42.55         5.78 o                         
  -8   6   4        519.58        482.39        11.81 o                         
  -7   6   4        137.42        160.15         6.63 o                         
  -6   6   4        254.97        236.75         7.66 o                         
  -5   6   4        472.09        468.96        36.09 o                         
  -4   6   4        271.68        289.83        26.62 o                         
  -3   6   4        786.84        881.00        33.96 o                         
  -2   6   4       1866.05       1897.41        41.05 o                         
  -1   6   4       3628.55       3563.41       101.43 o                         
   0   6   4       4031.56       3967.04        59.41 o                         
   1   6   4       1862.90       1837.46        40.61 o                         
   2   6   4       1232.69       1182.33        34.32 o                         
   3   6   4        737.82        798.43        29.91 o                         
   4   6   4        510.33        508.23        24.17 o                         
   5   6   4        205.38        188.17        11.72 o                         
   6   6   4        283.58        283.42         8.40 o                         
   7   6   4         65.94         69.78         5.30 o                         
   8   6   4         73.14         85.16         5.44 o                         
   9   6   4        194.22        178.94         8.41 o                         
  -9   7   4         32.97         33.89         7.06 o                         
  -8   7   4        646.05        624.59        16.40 o                         
  -7   7   4        276.12        267.25         8.29 o                         
  -6   7   4        926.69        921.64        14.48 o                         
  -5   7   4       1017.46        954.12        18.97 o                         
  -4   7   4       1767.99       1853.94        58.09 o                         
  -3   7   4        356.17        317.86        18.72 o                         
  -2   7   4        542.52        585.44        36.96 o                         
  -1   7   4        925.80        884.52        44.82 o                         
   0   7   4        213.15        228.32        13.60 o                         
   1   7   4       2000.07       2068.54        46.32 o                         
   2   7   4        342.23        323.06        22.78 o                         
   3   7   4       1124.34       1180.97        38.83 o                         
   4   7   4        463.12        465.77        26.48 o                         
   5   7   4       1852.74       1771.82        28.54 o                         
   6   7   4        489.16        478.54        10.47 o                         
   7   7   4        295.53        322.63         8.55 o                         
   8   7   4        254.52        226.50         8.95 o                         
   9   7   4        109.20         95.55         6.05 o                         
  -9   8   4         84.07         93.21        10.59 o                         
  -8   8   4        514.90        501.16        10.88 o                         
  -7   8   4         37.66         39.70         4.52 o                         
  -6   8   4        694.21        706.09        12.87 o                         
  -5   8   4         68.31         63.95         5.34 o                         
  -4   8   4        326.54        422.05       124.63 o                         
  -3   8   4        101.02         95.79        16.58 o                         
  -2   8   4       1950.03       1972.85        44.09 o                         
  -1   8   4        526.76        482.69        30.06 o                         
   0   8   4        596.55        614.76        24.36 o                         
   1   8   4        343.88        388.72        21.03 o                         
   2   8   4        906.81        967.89        31.48 o                         
   3   8   4        456.30        429.86        19.87 o                         
   4   8   4        156.32        149.88        15.64 o                         
   5   8   4        653.46        681.86        12.87 o                         
   6   8   4        348.96        342.35         8.66 o                         
   7   8   4        675.93        693.05        13.71 o                         
   8   8   4        486.19        499.38        13.37 o                         
   9   8   4         15.73         18.14         3.66 o                         
  -9   9   4         32.34         28.67         6.00 o                         
  -8   9   4         53.91         55.09         5.00 o                         
  -7   9   4        779.86        783.37        12.74 o                         
  -6   9   4       1371.76       1349.06        18.05 o                         
  -5   9   4        295.99        295.86         8.64 o                         
  -4   9   4        739.49        709.42        36.72 o                         
  -3   9   4        376.81        412.42        25.57 o                         
  -2   9   4        390.23        387.27        24.73 o                         
  -1   9   4        215.18        212.93        21.55 o                         
   0   9   4        714.97        734.76        28.54 o                         
   1   9   4        179.75        213.62        13.99 o                         
   2   9   4         33.17         41.62         7.70 o                         
   3   9   4        168.55        152.76        14.06 o                         
   4   9   4        534.57        529.19        16.06 o                         
   5   9   4        152.66        151.22         5.99 o                         
   6   9   4        162.87        164.11         6.36 o                         
   7   9   4        285.76        289.87         8.58 o                         
   8   9   4         22.59         28.05         3.05 o                         
   9   9   4          7.15          2.82         4.94 o                         
  -8  10   4         29.71         27.35         4.59 o                         
  -7  10   4         22.70         21.86         3.21 o                         
  -6  10   4        210.13        216.00         8.32 o                         
  -5  10   4        611.73        625.36        12.33 o                         
  -4  10   4        538.27        516.33        10.92 o                         
  -3  10   4         34.57         30.37         3.30 o                         
  -2  10   4       1085.04       1078.91        35.07 o                         
  -1  10   4        895.31        913.81        38.15 o                         
   0  10   4       1815.42       1691.07        66.85 o                         
   1  10   4        439.70        426.15        23.69 o                         
   2  10   4        646.19        627.98        25.91 o                         
   3  10   4        703.27        663.46        10.71 o                         
   4  10   4        316.08        336.57         8.05 o                         
   5  10   4       1027.49       1063.95        13.82 o                         
   6  10   4       1286.95       1314.87        19.67 o                         
   7  10   4        520.73        571.83        11.34 o                         
   8  10   4         72.32         74.59         5.96 o                         
  -8  11   4        131.38        152.72         5.92 o                         
  -7  11   4        212.20        208.56         6.15 o                         
  -6  11   4         36.34         49.97         4.28 o                         
  -5  11   4         56.77         42.25         3.96 o                         
  -4  11   4        397.61        381.63        24.36 o                         
  -3  11   4         22.57         28.12         3.00 o                         
  -2  11   4         71.36         63.51         4.84 o                         
  -1  11   4        189.30        181.52         9.12 o                         
   0  11   4        561.30        551.51        19.08 o                         
   1  11   4       1024.39        972.64        15.50 o                         
   2  11   4        504.08        497.71        11.51 o                         
   3  11   4       1139.01       1203.24        15.87 o                         
   4  11   4       1879.31       1846.61        32.23 o                         
   5  11   4        395.06        396.75         8.71 o                         
   6  11   4         19.03         22.94         2.94 o                         
   7  11   4         55.14         57.11         3.84 o                         
   8  11   4         58.05         56.39         4.04 o                         
  -8  12   4         51.07         55.13         4.76 o                         
  -7  12   4         29.08         20.29         2.35 o                         
  -6  12   4         14.13         14.07         2.53 o                         
  -5  12   4         87.57         88.07         7.70 o                         
  -4  12   4        122.31        113.21         5.43 o                         
  -3  12   4        120.79        131.19         9.57 o                         
  -2  12   4        890.01        878.50        11.66 o                         
  -1  12   4       1317.79       1231.59        21.02 o                         
   0  12   4        183.16        209.98        14.36 o                         
   1  12   4       1904.93       1869.28        25.61 o                         
   2  12   4        361.31        343.92         7.81 o                         
   3  12   4        211.06        216.23         8.87 o                         
   4  12   4        232.47        227.98         7.01 o                         
   5  12   4          9.91          7.81         3.53 o                         
   6  12   4        225.90        219.44         6.74 o                         
   7  12   4         17.52         22.27         2.32 o                         
   8  12   4        113.11        112.90         5.81 o                         
  -7  13   4         11.44         12.85         2.08 o                         
  -6  13   4        142.70        148.26         5.19 o                         
  -5  13   4        319.68        338.15         8.03 o                         
  -4  13   4         87.24         91.26         6.67 o                         
  -3  13   4        144.51        159.49         5.93 o                         
  -2  13   4         31.11         25.23         3.11 o                         
  -1  13   4        794.05        813.65        12.81 o                         
   0  13   4        113.74        103.60         5.62 o                         
   1  13   4        322.95        309.75         8.23 o                         
   2  13   4        299.53        271.28         7.52 o                         
   3  13   4        239.50        236.74         6.59 o                         
   4  13   4         14.98         17.39         4.01 o                         
   5  13   4         72.68         74.02         5.86 o                         
   6  13   4        141.10        145.91         5.24 o                         
   7  13   4         20.10         21.66         2.25 o                         
  -7  14   4         88.20         80.89         5.61 o                         
  -6  14   4         18.58         18.27         2.14 o                         
  -5  14   4        563.72        604.72        12.93 o                         
  -4  14   4         86.65         86.82         5.14 o                         
  -3  14   4        366.45        375.02        17.87 o                         
  -2  14   4        739.78        707.16        10.88 o                         
  -1  14   4       1118.09       1103.28        15.87 o                         
   0  14   4       1009.95        972.89        15.15 o                         
   1  14   4        196.66        175.62         6.96 o                         
   2  14   4         20.77         24.11         2.82 o                         
   3  14   4        110.36        130.61         8.69 o                         
   4  14   4         18.22         17.44         2.35 o                         
   5  14   4        219.00        202.36         6.72 o                         
   6  14   4         96.17        103.46         4.34 o                         
   7  14   4         70.98         71.28         5.23 o                         
  -6  15   4        141.68        140.15         5.08 o                         
  -5  15   4        342.61        348.19         8.48 o                         
  -4  15   4        354.77        358.21        12.37 o                         
  -3  15   4        404.64        405.49         8.98 o                         
  -2  15   4        150.61        145.93         5.73 o                         
  -1  15   4        208.32        205.94         8.90 o                         
   0  15   4        272.01        241.68        14.10 o                         
   1  15   4        290.34        288.08        14.26 o                         
   2  15   4         85.30         87.67         5.80 o                         
   3  15   4         21.05         20.34         2.61 o                         
   4  15   4        187.59        193.92         7.19 o                         
   5  15   4        431.98        471.86         8.51 o                         
   6  15   4         57.56         70.00         5.94 o                         
  -5  16   4        160.44        156.01         6.30 o                         
  -4  16   4         99.51         90.66         4.35 o                         
  -3  16   4        102.26        116.31         6.18 o                         
  -2  16   4        224.85        245.03         7.98 o                         
  -1  16   4        124.77        113.57         6.43 o                         
   0  16   4        166.23        166.61         7.99 o                         
   1  16   4          3.80          7.72         2.96 o                         
   2  16   4        391.54        397.59        10.09 o                         
   3  16   4        104.60        130.25         5.36 o                         
   4  16   4         17.35         16.35         3.74 o                         
   5  16   4         32.89         36.33         3.16 o                         
  -4  17   4        164.05        168.38         6.18 o                         
  -3  17   4          5.34          6.48         2.51 o                         
  -2  17   4         48.23         49.25         4.62 o                         
  -1  17   4         76.39         75.64         5.04 o                         
   0  17   4         71.04         82.95         5.76 o                         
   1  17   4         26.99         31.74         4.21 o                         
   2  17   4         14.41          8.23         2.85 o                         
   3  17   4         77.42         81.96         5.43 o                         
   4  17   4         69.17         80.71         6.44 o                         
  -3  18   4         52.22         32.72         5.08 o                         
  -2  18   4          1.68          2.60         2.92 o                         
  -1  18   4         15.84         24.10        10.24 o                         
   0  18   4        263.44        282.97        13.56 o                         
   1  18   4        172.72        189.47         9.35 o                         
   2  18   4         41.55         45.01         4.25 o                         
   3  18   4         11.37         16.24         5.65 o                         
  -1  19   4         46.52         56.49        10.59 o                         
   0  19   4         94.00        108.20         7.49 o                         
   1  19   4         95.22        105.92        11.30 o                         
  -2 -18   5        208.73        229.48        14.12 o                         
  -1 -18   5          7.19          6.11         5.65 o                         
   0 -18   5        171.41        177.99        18.49 o                         
   1 -18   5        229.09        227.95         9.61 o                         
   2 -18   5        214.42        214.70         9.98 o                         
  -4 -17   5        468.10        496.39        27.54 o                         
  -3 -17   5        105.16        136.99         7.52 o                         
  -2 -17   5         38.27         30.13         3.95 o                         
  -1 -17   5          7.16          9.24         3.51 o                         
   0 -17   5         42.64         31.49         4.93 o                         
   1 -17   5         56.98         57.70         6.28 o                         
   2 -17   5        109.73        125.21        10.01 o                         
   3 -17   5         55.26         53.14         5.70 o                         
   4 -17   5        327.74        353.76        25.42 o                         
  -5 -16   5         41.23         30.36         9.89 o                         
  -4 -16   5        250.17        278.78        10.15 o                         
  -3 -16   5         61.55         56.68         4.99 o                         
  -2 -16   5        293.79        301.67        11.07 o                         
  -1 -16   5        105.62        116.06         9.48 o                         
   0 -16   5         49.94         48.05         5.19 o                         
   1 -16   5        108.13        115.59         7.36 o                         
   2 -16   5         66.63         54.62         6.41 o                         
   3 -16   5        130.83        121.98         8.62 o                         
   4 -16   5         65.49         76.86         6.23 o                         
   5 -16   5         23.96         30.36         7.77 o                         
  -6 -15   5        595.86        584.89        22.21 o                         
  -5 -15   5          0.31          2.12         5.65 o                         
  -4 -15   5        520.98        550.17        16.51 o                         
  -3 -15   5        212.17        207.69        14.50 o                         
  -2 -15   5        282.30        275.31        11.72 o                         
  -1 -15   5          2.11         10.74         4.33 o                         
   0 -15   5         50.85         51.23         5.22 o                         
   1 -15   5         63.91         81.44         6.52 o                         
   2 -15   5        216.49        232.71         9.38 o                         
   3 -15   5         46.11         48.75         6.01 o                         
   4 -15   5        404.02        407.94        11.93 o                         
   5 -15   5        298.47        283.01        15.89 o                         
   6 -15   5        256.08        227.37        16.95 o                         
  -6 -14   5         40.71         22.59         6.99 o                         
  -5 -14   5          3.63          7.44         3.15 o                         
  -4 -14   5        563.55        555.15        15.11 o                         
  -3 -14   5          7.62          1.88         3.67 o                         
  -2 -14   5        360.69        374.03        21.55 o                         
  -1 -14   5        530.39        535.98        14.34 o                         
   0 -14   5       1732.62       1735.35        25.92 o                         
   1 -14   5        126.73        132.11         7.91 o                         
   2 -14   5        547.95        547.35        25.96 o                         
   3 -14   5         63.94         62.53         5.27 o                         
   4 -14   5        701.16        728.42        20.58 o                         
   5 -14   5         64.83         61.45         6.36 o                         
   6 -14   5        331.72        348.96         9.82 o                         
  -7 -13   5         94.51         83.22         7.94 o                         
  -6 -13   5         22.94         23.29         3.11 o                         
  -5 -13   5         98.71         84.86         8.32 o                         
  -4 -13   5        653.71        577.16        14.48 o                         
  -3 -13   5        237.96        228.49         9.73 o                         
  -2 -13   5        731.44        735.15        19.22 o                         
  -1 -13   5        192.51        183.00         9.40 o                         
   0 -13   5       1045.44       1029.20        22.28 o                         
   1 -13   5        114.33        123.14         9.93 o                         
   2 -13   5       2400.54       2436.37        42.26 o                         
   3 -13   5          1.58         -2.72         2.72 o                         
   4 -13   5        557.41        575.97        13.99 o                         
   5 -13   5         11.42         11.66         3.47 o                         
   6 -13   5        235.78        258.08         8.92 o                         
   7 -13   5         39.33         29.19         4.94 o                         
  -7 -12   5         47.11         45.30         4.38 o                         
  -6 -12   5         49.36         69.44         6.79 o                         
  -5 -12   5         94.76         89.65         6.22 o                         
  -4 -12   5        192.06        215.47         9.06 o                         
  -3 -12   5         84.31         80.35         6.09 o                         
  -2 -12   5       3493.25       3391.20        33.79 o                         
  -1 -12   5        703.72        646.14        17.08 o                         
   0 -12   5       3892.63       3718.60        42.14 o                         
   1 -12   5        369.32        379.73        12.91 o                         
   2 -12   5       2760.32       2609.09        32.02 o                         
   3 -12   5        374.92        355.42        10.19 o                         
   4 -12   5        395.78        408.46        11.83 o                         
   5 -12   5        271.02        283.40        12.23 o                         
   6 -12   5         16.46          5.31         3.05 o                         
   7 -12   5        186.50        173.44         7.37 o                         
  -8 -11   5        228.86        223.16        10.73 o                         
  -7 -11   5         68.78         78.02         4.82 o                         
  -6 -11   5        246.88        251.73         7.56 o                         
  -5 -11   5        103.41         89.88         7.64 o                         
  -4 -11   5        860.58        853.82        16.98 o                         
  -3 -11   5         75.08         73.78         9.00 o                         
  -2 -11   5       1391.19       1335.84        28.69 o                         
  -1 -11   5        207.91        246.43        38.84 o                         
   0 -11   5         42.80         24.25        12.21 o                         
   1 -11   5        370.16        361.53        47.31 o                         
   2 -11   5        933.60        899.18        24.87 o                         
   3 -11   5         35.96         39.74         4.41 o                         
   4 -11   5        747.26        756.63        17.22 o                         
   5 -11   5        296.27        275.99        13.56 o                         
   6 -11   5        265.69        294.20         9.45 o                         
   7 -11   5          7.95          7.21         2.89 o                         
   8 -11   5         42.41         32.48         7.06 o                         
  -8 -10   5        150.54        142.26         6.42 o                         
  -7 -10   5         76.70         78.15         8.01 o                         
  -6 -10   5         36.10         34.43         3.53 o                         
  -5 -10   5        586.26        598.76        11.58 o                         
  -4 -10   5       1911.90       1948.55        22.29 o                         
  -3 -10   5        648.64        673.42        22.72 o                         
  -2 -10   5        835.76        795.20        25.34 o                         
  -1 -10   5       1195.55       1077.32        42.88 o                         
   0 -10   5        178.25        177.74        24.36 o                         
   1 -10   5        604.87        634.78        37.94 o                         
   2 -10   5       1303.37       1215.73        25.56 o                         
   3 -10   5        177.02        155.15        15.69 o                         
   4 -10   5        764.07        793.56        13.92 o                         
   5 -10   5        293.53        261.45         8.46 o                         
   6 -10   5         92.88        102.66         5.24 o                         
   7 -10   5         69.85         74.81         6.76 o                         
   8 -10   5        144.19        137.53         7.61 o                         
  -9  -9   5         33.57         16.95         7.06 o                         
  -8  -9   5        256.54        259.81         7.69 o                         
  -7  -9   5         58.67         47.72         4.18 o                         
  -6  -9   5       2459.28       2568.07        27.79 o                         
  -5  -9   5        179.02        199.93        17.38 o                         
  -4  -9   5       1171.10       1147.68        19.02 o                         
  -3  -9   5        212.13        196.86         8.86 o                         
  -2  -9   5        219.75        240.78        33.89 o                         
  -1  -9   5          8.01         30.33         9.49 o                         
   0  -9   5        301.05        238.42        26.21 o                         
   1  -9   5        161.34        154.34        20.21 o                         
   2  -9   5         50.45         63.75        13.58 o                         
   3  -9   5         36.13         25.63         5.42 o                         
   4  -9   5       1545.17       1558.68        31.68 o                         
   5  -9   5        412.76        530.99        68.49 o                         
   6  -9   5       1319.73       1406.37        17.91 o                         
   7  -9   5         67.99         74.12         4.84 o                         
   8  -9   5          4.96          6.60         2.12 o                         
   9  -9   5         17.48         14.12         4.94 o                         
  -9  -8   5         65.34         61.60         4.63 o                         
  -8  -8   5        234.73        247.97         7.29 o                         
  -7  -8   5         44.47         47.23         4.09 o                         
  -6  -8   5        320.55        317.95         9.52 o                         
  -5  -8   5        257.24        251.75         7.86 o                         
  -4  -8   5        971.55       1024.09        22.08 o                         
  -3  -8   5        803.57        799.83        39.24 o                         
  -2  -8   5        456.47        441.01        22.27 o                         
  -1  -8   5        326.00        320.73        20.93 o                         
   0  -8   5        111.70         67.60        12.19 o                         
   1  -8   5        411.77        367.26        23.60 o                         
   2  -8   5         72.51         69.10        12.08 o                         
   3  -8   5        285.32        307.16        35.82 o                         
   4  -8   5        277.75        292.22        11.23 o                         
   5  -8   5        300.56        293.32         8.52 o                         
   6  -8   5        569.36        594.77        12.48 o                         
   7  -8   5         94.22        104.05         5.71 o                         
   8  -8   5       1095.81       1131.85        16.55 o                         
   9  -8   5         30.19         24.73         2.77 o                         
  -9  -7   5         11.58         16.02         2.32 o                         
  -8  -7   5       1141.03       1130.94        25.84 o                         
  -7  -7   5        362.15        348.01        21.95 o                         
  -6  -7   5        378.70        358.45         9.50 o                         
  -5  -7   5        229.79        250.15        13.83 o                         
  -4  -7   5       1185.04       1255.92        42.32 o                         
  -3  -7   5        617.09        568.83        25.81 o                         
  -2  -7   5        861.15        904.66        30.04 o                         
  -1  -7   5       1704.96       1831.92        40.21 o                         
   0  -7   5        151.90        163.25        14.45 o                         
   1  -7   5        525.71        560.39        29.39 o                         
   2  -7   5        695.06        751.59        33.86 o                         
   3  -7   5        328.39        355.07        25.23 o                         
   4  -7   5        727.29        709.41        39.14 o                         
   5  -7   5        658.48        626.03        31.26 o                         
   6  -7   5        138.43        144.72         7.21 o                         
   7  -7   5        353.31        304.33        22.60 o                         
   8  -7   5        249.88        215.54        18.99 o                         
   9  -7   5         40.88         44.02         3.37 o                         
  -9  -6   5         21.87         15.79         3.39 o                         
  -8  -6   5        119.41        115.52         6.71 o                         
  -7  -6   5        149.74        138.41         6.49 o                         
  -6  -6   5          5.18          1.03         2.43 o                         
  -5  -6   5        292.49        270.87        12.61 o                         
  -4  -6   5         38.92         20.84         7.80 o                         
  -3  -6   5        476.70        480.81        22.29 o                         
  -2  -6   5       1761.20       1999.33        45.51 o                         
  -1  -6   5        357.89        313.32        17.69 o                         
   0  -6   5       3013.02       3261.48        61.00 o                         
   1  -6   5        177.69        148.02        18.53 o                         
   2  -6   5        996.77       1086.22        39.38 o                         
   3  -6   5        101.98        106.21        17.03 o                         
   4  -6   5        488.41        553.59        52.96 o                         
   5  -6   5        659.66        672.63        28.19 o                         
   6  -6   5       1608.07       1562.55        20.70 o                         
   7  -6   5        305.51        316.17         9.17 o                         
   8  -6   5        179.17        193.65         7.44 o                         
   9  -6   5        337.74        341.85        10.26 o                         
  -9  -5   5         27.24         20.94         3.19 o                         
  -8  -5   5        133.26        128.87         6.27 o                         
  -7  -5   5        250.01        251.16         9.49 o                         
  -6  -5   5        467.99        464.83        10.89 o                         
  -5  -5   5        606.34        572.03        12.11 o                         
  -4  -5   5        365.87        387.22        21.15 o                         
  -3  -5   5        123.44        130.27        16.34 o                         
  -2  -5   5        352.16        397.68        20.18 o                         
  -1  -5   5        546.12        546.51        19.12 o                         
   0  -5   5       1833.25       1940.57        35.97 o                         
   1  -5   5         53.08         34.57         7.83 o                         
   2  -5   5       3078.34       3235.26        67.87 o                         
   3  -5   5         23.57         32.15        13.06 o                         
   4  -5   5       1858.96       1866.92        58.91 o                         
   5  -5   5        347.88        319.17        10.44 o                         
   6  -5   5         77.98         92.53         5.61 o                         
   7  -5   5        185.70        160.43         7.49 o                         
   8  -5   5         68.37         80.69         5.65 o                         
   9  -5   5         35.26         38.01         4.18 o                         
  -9  -4   5        162.54        156.06         6.81 o                         
  -8  -4   5        150.59        179.02         8.63 o                         
  -7  -4   5         95.81         90.25         6.50 o                         
  -6  -4   5        688.69        715.73        14.11 o                         
  -5  -4   5        136.12        112.98        24.36 o                         
  -4  -4   5        335.90        343.48        22.70 o                         
  -3  -4   5        107.65        133.29        12.76 o                         
  -2  -4   5       2175.85       2409.12        44.54 o                         
  -1  -4   5       2829.74       2704.02        38.31 o                         
   0  -4   5      11116.35      12150.27       132.39 o                         
   1  -4   5       3496.24       3521.92        62.37 o                         
   2  -4   5        707.80        676.68        28.00 o                         
   3  -4   5        743.92        639.55        35.33 o                         
   4  -4   5        315.61        329.68        27.63 o                         
   5  -4   5         14.32         14.12        13.42 o                         
   6  -4   5        487.28        499.81        11.59 o                         
   7  -4   5        276.14        271.47         9.31 o                         
   8  -4   5        554.63        583.98        12.61 o                         
   9  -4   5        152.63        143.19         6.19 o                         
  10  -4   5        122.96        105.56         8.44 o                         
 -10  -3   5         25.46         19.68         7.06 o                         
  -9  -3   5         32.09         21.95         3.32 o                         
  -8  -3   5        305.81        317.41         9.75 o                         
  -7  -3   5        641.54        596.09        13.05 o                         
  -6  -3   5       1165.58       1250.60        31.84 o                         
  -5  -3   5        869.69        992.78       112.98 o                         
  -4  -3   5        901.45       1075.13        40.25 o                         
  -3  -3   5        341.94        363.02        20.58 o                         
  -2  -3   5       4611.13       5360.38       101.60 o                         
  -1  -3   5        224.37        240.35        10.23 o                         
   0  -3   5        306.47        284.30        14.60 o                         
   1  -3   5       2477.65       2507.34        48.75 o                         
   2  -3   5       2548.75       2744.91        47.49 o                         
   3  -3   5        334.19        298.38        16.31 o                         
   4  -3   5        931.49        963.23        45.08 o                         
   5  -3   5        105.16         91.09        26.13 o                         
   6  -3   5       1145.65       1040.86        66.02 o                         
   7  -3   5        149.50        143.99         8.63 o                         
   8  -3   5        110.05        119.65         6.45 o                         
   9  -3   5         65.38         79.87         6.49 o                         
  10  -3   5         99.46         90.20         6.21 o                         
 -10  -2   5        146.84        166.44        14.12 o                         
  -9  -2   5         38.76         32.98         3.49 o                         
  -8  -2   5        360.53        365.50        10.39 o                         
  -7  -2   5        292.82        313.50        10.07 o                         
  -6  -2   5        155.70        182.36        10.39 o                         
  -5  -2   5       1028.93       1093.03        44.51 o                         
  -4  -2   5        745.68        757.82        33.08 o                         
  -3  -2   5         79.33         56.88         9.58 o                         
  -2  -2   5       1621.71       1945.95        53.81 o                         
  -1  -2   5       3163.29       3468.33        41.75 o                         
   0  -2   5       3435.18       3479.72        52.74 o                         
   1  -2   5       2939.44       3052.90        43.94 o                         
   2  -2   5       2946.45       3049.51        76.85 o                         
   3  -2   5        579.42        622.23        27.16 o                         
   4  -2   5       1050.91       1130.22        40.17 o                         
   5  -2   5        640.74        604.07        39.63 o                         
   6  -2   5        113.63        118.95         9.11 o                         
   7  -2   5        139.72        151.88         7.69 o                         
   8  -2   5        330.56        354.12         9.99 o                         
   9  -2   5          4.27          2.67         4.08 o                         
  10  -2   5        104.91        101.68        10.59 o                         
 -10  -1   5        143.32        156.16        12.23 o                         
  -9  -1   5         53.10         47.07         4.38 o                         
  -8  -1   5         57.64         67.31         5.31 o                         
  -7  -1   5        171.92        173.51        16.71 o                         
  -6  -1   5        524.25        509.72        19.06 o                         
  -5  -1   5        244.56        268.88        15.79 o                         
  -4  -1   5        198.16        289.50        33.19 o                         
  -3  -1   5       1698.44       1742.68        45.53 o                         
  -2  -1   5       2680.51       2731.51        44.25 o                         
  -1  -1   5       1106.08       1173.27        26.21 o                         
   0  -1   5       1039.08       1057.97        25.75 o                         
   1  -1   5       5166.32       5253.06       142.71 o                         
   2  -1   5       2271.26       2171.88        54.40 o                         
   3  -1   5       1710.50       1609.63        42.10 o                         
   4  -1   5        410.69        440.64        24.88 o                         
   5  -1   5       1411.21       1509.27        66.15 o                         
   6  -1   5        545.50        586.70        19.73 o                         
   7  -1   5         18.55         17.53         5.28 o                         
   8  -1   5         14.67         14.72         3.27 o                         
   9  -1   5          6.21          7.47         2.51 o                         
  10  -1   5         31.33         22.45         4.41 o                         
  -9   0   5          8.36          5.18         2.70 o                         
  -8   0   5         83.37         85.64         7.40 o                         
  -7   0   5          8.04          9.10         8.34 o                         
  -6   0   5          7.96          9.10         4.21 o                         
  -5   0   5       2409.91       2719.60        50.22 o                         
  -4   0   5        688.21        864.98        57.19 o                         
  -3   0   5         55.56         33.50         8.05 o                         
  -2   0   5         64.42         27.92         5.13 o                         
  -1   0   5       1805.65       1968.55        46.36 o                         
   0   0   5      10624.53      10542.52       144.78 o                         
   1   0   5         66.03         79.64        11.95 o                         
   2   0   5        133.95        167.84        11.81 o                         
   3   0   5       1768.64       1803.73        42.80 o                         
   4   0   5         21.76          2.61         7.06 o                         
   5   0   5       2694.18       2946.99        73.71 o                         
   6   0   5         99.42         90.22         9.99 o                         
   7   0   5         52.31         62.98        12.41 o                         
   8   0   5          8.98         11.38         4.06 o                         
   9   0   5          7.23          4.12         2.22 o                         
  10   0   5        294.36        249.43        19.06 o                         
  -9   1   5         55.56         57.20         4.60 o                         
  -8   1   5         64.69         64.30         5.07 o                         
  -7   1   5        186.83        196.46        41.66 o                         
  -6   1   5        565.13        522.83        19.93 o                         
  -5   1   5        228.74        212.22        17.55 o                         
  -4   1   5        262.50        324.10        36.01 o                         
  -3   1   5       1646.72       1638.19        37.35 o                         
  -2   1   5       2650.16       2766.84        53.93 o                         
  -1   1   5       1090.30       1182.88        30.10 o                         
   0   1   5        981.70        993.73        24.88 o                         
   1   1   5       5318.14       5370.11        61.20 o                         
   2   1   5       2059.42       1884.38        34.28 o                         
   3   1   5       1672.27       1550.65        43.45 o                         
   4   1   5        348.97        367.70        22.78 o                         
   5   1   5       1526.27       1630.43        53.60 o                         
   6   1   5        581.05        560.09        18.25 o                         
   7   1   5         25.88         37.31         6.65 o                         
   8   1   5         14.64         11.37         3.18 o                         
   9   1   5          5.85          5.20         3.13 o                         
  10   1   5         38.66         25.40         4.22 o                         
  -9   2   5         43.39         35.88         4.55 o                         
  -8   2   5        397.72        405.43        10.59 o                         
  -7   2   5        279.40        295.36        11.36 o                         
  -6   2   5        152.79        167.93        13.66 o                         
  -5   2   5       1046.81       1194.73        74.14 o                         
  -4   2   5        820.94        784.58        32.04 o                         
  -3   2   5         93.10         65.83         9.96 o                         
  -2   2   5       1880.59       2233.29        48.17 o                         
  -1   2   5       3152.35       3513.37        58.37 o                         
   0   2   5       3120.34       3157.91        42.33 o                         
   1   2   5       2922.52       3053.16        53.27 o                         
   2   2   5       3106.54       2952.22       103.80 o                         
   3   2   5        577.41        604.47        31.80 o                         
   4   2   5       1069.04       1146.56        41.77 o                         
   5   2   5        594.48        631.65        33.24 o                         
   6   2   5        109.32        135.94        13.81 o                         
   7   2   5        136.71        127.65         7.08 o                         
   8   2   5        373.40        377.61         9.94 o                         
   9   2   5          9.43          5.00         3.36 o                         
  -9   3   5         27.69         20.73         4.08 o                         
  -8   3   5        259.64        257.45         9.47 o                         
  -7   3   5        661.51        600.95        12.76 o                         
  -6   3   5       1178.24       1211.46        42.06 o                         
  -5   3   5        828.07        836.32        39.77 o                         
  -4   3   5       1044.39       1209.25        46.26 o                         
  -3   3   5        316.53        312.93        23.45 o                         
  -2   3   5       4726.95       5403.02        83.08 o                         
  -1   3   5        218.20        245.29        13.78 o                         
   0   3   5        332.60        311.84        11.07 o                         
   1   3   5       2559.32       2499.60        57.92 o                         
   2   3   5       2827.50       2929.00        69.14 o                         
   3   3   5        356.02        317.55        20.44 o                         
   4   3   5        986.87       1035.55        47.93 o                         
   5   3   5        117.52         95.32        18.32 o                         
   6   3   5       1124.72       1197.29        59.39 o                         
   7   3   5        156.11        152.41         6.89 o                         
   8   3   5        110.23        109.98         5.84 o                         
   9   3   5         70.74         71.83         5.63 o                         
  -9   4   5        155.54        150.91        14.74 o                         
  -8   4   5        126.00        140.89         6.71 o                         
  -7   4   5         86.72         74.02         5.61 o                         
  -6   4   5        692.15        721.03        16.71 o                         
  -5   4   5        143.01        136.35        23.98 o                         
  -4   4   5        295.37        302.97        26.84 o                         
  -3   4   5        116.17        160.32        19.10 o                         
  -2   4   5       2325.01       2544.53        69.04 o                         
  -1   4   5       2853.58       2777.11        53.61 o                         
   0   4   5      11498.00      12079.92       138.20 o                         
   1   4   5       3548.97       3513.79        63.31 o                         
   2   4   5        747.05        707.01        29.21 o                         
   3   4   5        771.55        718.16        30.99 o                         
   4   4   5        326.84        315.77        17.99 o                         
   5   4   5          8.40          9.69        12.74 o                         
   6   4   5        443.66        458.20        11.98 o                         
   7   4   5        282.39        286.17         8.81 o                         
   8   4   5        482.32        492.29        10.35 o                         
   9   4   5        144.41        140.01        10.60 o                         
  -9   5   5         24.33         21.62         4.06 o                         
  -8   5   5        141.75        148.00         6.78 o                         
  -7   5   5        265.22        266.58         8.86 o                         
  -6   5   5        399.37        390.57         9.93 o                         
  -5   5   5        627.51        585.89        16.28 o                         
  -4   5   5        386.44        446.03        26.84 o                         
  -3   5   5        124.62        145.78        15.07 o                         
  -2   5   5        332.62        359.74        21.43 o                         
  -1   5   5        528.26        488.24        28.20 o                         
   0   5   5       1901.79       2015.63        46.72 o                         
   1   5   5         40.44         28.11         7.49 o                         
   2   5   5       3226.90       3396.51        60.42 o                         
   3   5   5         35.57         67.28        10.67 o                         
   4   5   5       1926.02       1944.65        52.78 o                         
   5   5   5        341.39        290.15         9.96 o                         
   6   5   5         55.31         63.61         4.13 o                         
   7   5   5        187.72        161.67         7.09 o                         
   8   5   5         67.36         91.09         6.68 o                         
   9   5   5         30.15         33.44         4.58 o                         
  -9   6   5         23.62         30.87         3.76 o                         
  -8   6   5        150.58        149.95         8.03 o                         
  -7   6   5        153.79        151.59         6.69 o                         
  -6   6   5          5.55          7.62         2.75 o                         
  -5   6   5        278.61        250.31        12.17 o                         
  -4   6   5         61.60         49.04        16.24 o                         
  -3   6   5        457.57        467.27        51.55 o                         
  -2   6   5       1934.41       2218.31        78.54 o                         
  -1   6   5        297.35        258.31        16.87 o                         
   0   6   5       3010.68       3240.84        84.12 o                         
   1   6   5        142.59        123.37        14.21 o                         
   2   6   5       1080.65       1162.92        37.16 o                         
   3   6   5        113.22         99.66        13.15 o                         
   4   6   5        504.22        546.15        25.01 o                         
   5   6   5        659.56        677.66        17.16 o                         
   6   6   5       1574.25       1491.51        18.73 o                         
   7   6   5        310.62        310.54        12.64 o                         
   8   6   5        219.30        242.75        11.11 o                         
   9   6   5        346.49        357.79         9.62 o                         
  -9   7   5         14.50          2.91         4.05 o                         
  -8   7   5       1224.31       1170.08        18.36 o                         
  -7   7   5        341.31        329.44        12.99 o                         
  -6   7   5        435.22        421.93        10.46 o                         
  -5   7   5        236.29        242.83        10.75 o                         
  -4   7   5       1186.25       1295.54        44.40 o                         
  -3   7   5        668.51        628.47        30.52 o                         
  -2   7   5        815.98        825.65        35.40 o                         
  -1   7   5       1663.38       1750.50        48.50 o                         
   0   7   5        134.86        168.90        16.84 o                         
   1   7   5        563.83        566.86        24.54 o                         
   2   7   5        682.63        716.44        23.99 o                         
   3   7   5        367.81        392.02        19.22 o                         
   4   7   5        789.34        789.35        28.38 o                         
   5   7   5        613.91        574.82        14.73 o                         
   6   7   5        171.57        176.40         6.70 o                         
   7   7   5        359.63        331.46        17.73 o                         
   8   7   5        247.91        209.30         9.77 o                         
   9   7   5         47.36         49.86         5.20 o                         
  -8   8   5        260.70        253.43         7.60 o                         
  -7   8   5         37.12         31.11         3.57 o                         
  -6   8   5        333.71        336.02         9.12 o                         
  -5   8   5        276.70        282.14         8.27 o                         
  -4   8   5       1061.16       1105.99        19.05 o                         
  -3   8   5        740.71        798.60        48.02 o                         
  -2   8   5        506.61        501.68        29.92 o                         
  -1   8   5        296.27        354.46        32.48 o                         
   0   8   5        103.99         72.01        11.65 o                         
   1   8   5        414.13        372.51        17.27 o                         
   2   8   5         72.98         70.01        11.62 o                         
   3   8   5        263.93        270.62        22.08 o                         
   4   8   5        262.39        289.57        11.98 o                         
   5   8   5        299.95        290.48         7.82 o                         
   6   8   5        648.01        679.50        12.12 o                         
   7   8   5        106.45        125.01         5.52 o                         
   8   8   5       1166.70       1197.85        17.00 o                         
   9   8   5         38.66         26.81         4.20 o                         
  -8   9   5        274.03        271.32         9.11 o                         
  -7   9   5         46.10         39.10         3.86 o                         
  -6   9   5       2496.50       2554.24        24.38 o                         
  -5   9   5        210.73        235.03        14.46 o                         
  -4   9   5       1277.80       1269.68        21.53 o                         
  -3   9   5        200.24        192.01         7.41 o                         
  -2   9   5        200.72        209.94        29.01 o                         
  -1   9   5          4.49         12.49         9.77 o                         
   0   9   5        270.41        280.74        22.41 o                         
   1   9   5        182.80        171.69        12.97 o                         
   2   9   5         22.78         27.65         7.08 o                         
   3   9   5         47.96         41.12         4.47 o                         
   4   9   5       1658.92       1685.70        20.34 o                         
   5   9   5        455.24        477.63        19.94 o                         
   6   9   5       1298.69       1363.68        16.75 o                         
   7   9   5         70.47         80.17         4.96 o                         
   8   9   5          5.35          5.10         2.60 o                         
  -8  10   5        134.91        120.57         5.63 o                         
  -7  10   5         68.61         86.19         6.90 o                         
  -6  10   5         35.53         33.48         3.39 o                         
  -5  10   5        592.21        619.86        12.34 o                         
  -4  10   5       1858.00       1909.55        19.85 o                         
  -3  10   5        683.17        684.95        24.93 o                         
  -2  10   5        897.49        819.71        14.58 o                         
  -1  10   5       1216.14       1056.73        35.63 o                         
   0  10   5        124.73        119.51        14.90 o                         
   1  10   5        645.97        609.46        35.47 o                         
   2  10   5       1280.99       1217.81        19.11 o                         
   3  10   5        199.57        200.38         9.85 o                         
   4  10   5        770.63        786.06        11.55 o                         
   5  10   5        269.35        248.50         7.25 o                         
   6  10   5         99.56        105.56         5.08 o                         
   7  10   5         56.13         60.32         6.07 o                         
   8  10   5        144.24        141.46         5.04 o                         
  -8  11   5        238.26        249.12        11.59 o                         
  -7  11   5         67.51         72.91         4.21 o                         
  -6  11   5        213.41        208.08         6.90 o                         
  -5  11   5        125.64        133.98         6.07 o                         
  -4  11   5        915.73        942.39        14.14 o                         
  -3  11   5         64.08         64.93         4.27 o                         
  -2  11   5       1435.81       1452.83        23.84 o                         
  -1  11   5        189.28        185.88        11.30 o                         
   0  11   5         44.25         35.97         4.65 o                         
   1  11   5        353.57        344.25        16.05 o                         
   2  11   5       1040.79        998.36        16.87 o                         
   3  11   5         47.71         45.02         3.26 o                         
   4  11   5        816.16        834.35        11.92 o                         
   5  11   5        308.13        295.90         8.31 o                         
   6  11   5        238.03        268.76         7.53 o                         
   7  11   5         12.06         10.22         2.04 o                         
   8  11   5         36.79         36.15         3.73 o                         
  -7  12   5         53.99         46.72         3.71 o                         
  -6  12   5         46.24         49.92         5.65 o                         
  -5  12   5        108.19         94.57         5.12 o                         
  -4  12   5        160.24        174.67         6.40 o                         
  -3  12   5         90.28         83.11         4.61 o                         
  -2  12   5       3585.78       3503.31        26.93 o                         
  -1  12   5        652.71        589.70        11.33 o                         
   0  12   5       4005.62       3809.44        27.83 o                         
   1  12   5        386.65        392.83         8.72 o                         
   2  12   5       2723.31       2628.21        22.99 o                         
   3  12   5        357.58        359.12         7.86 o                         
   4  12   5        416.84        440.81         8.46 o                         
   5  12   5        249.88        252.52         7.06 o                         
   6  12   5         24.61         16.32         6.34 o                         
   7  12   5        190.82        188.06         6.63 o                         
  -7  13   5         98.22         97.66         4.90 o                         
  -6  13   5         39.19         34.47         2.88 o                         
  -5  13   5         88.93         88.94         5.06 o                         
  -4  13   5        610.48        558.76        10.50 o                         
  -3  13   5        207.73        225.94         6.68 o                         
  -2  13   5        701.58        681.36        10.92 o                         
  -1  13   5        193.06        181.75         6.72 o                         
   0  13   5       1082.77       1077.44        18.51 o                         
   1  13   5        115.64        126.08         5.96 o                         
   2  13   5       2413.91       2437.21        31.02 o                         
   3  13   5          0.36          1.06         2.44 o                         
   4  13   5        542.90        575.57        10.35 o                         
   5  13   5         13.29         11.81         2.19 o                         
   6  13   5        264.24        280.03         6.88 o                         
   7  13   5         48.92         39.68         3.27 o                         
  -6  14   5         36.44         34.07         2.62 o                         
  -5  14   5          1.65          1.95         1.84 o                         
  -4  14   5        619.65        616.52        11.13 o                         
  -3  14   5         10.59          9.64         2.13 o                         
  -2  14   5        365.68        390.33        15.50 o                         
  -1  14   5        533.65        526.85        10.73 o                         
   0  14   5       1658.12       1628.30        20.78 o                         
   1  14   5        136.78        147.27         6.83 o                         
   2  14   5        592.29        596.66        33.29 o                         
   3  14   5         75.15         83.50         4.22 o                         
   4  14   5        701.48        745.05        12.76 o                         
   5  14   5         56.86         66.65         4.02 o                         
   6  14   5        320.31        336.00         6.62 o                         
  -6  15   5        620.31        616.53        13.97 o                         
  -5  15   5          0.61          6.29         2.25 o                         
  -4  15   5        496.34        538.65         9.48 o                         
  -3  15   5        211.04        214.09         7.22 o                         
  -2  15   5        278.17        257.99         7.31 o                         
  -1  15   5          2.19          6.24         3.52 o                         
   0  15   5         43.21         45.83         4.97 o                         
   1  15   5         80.12         83.85         5.38 o                         
   2  15   5        179.96        209.80         7.86 o                         
   3  15   5         39.20         42.21         3.37 o                         
   4  15   5        404.65        401.50         8.06 o                         
   5  15   5        285.24        279.89         7.72 o                         
   6  15   5        256.13        234.84         9.29 o                         
  -5  16   5         41.01         28.78         3.80 o                         
  -4  16   5        263.99        271.92         7.23 o                         
  -3  16   5         73.00         67.36         6.10 o                         
  -2  16   5        295.14        305.71         8.17 o                         
  -1  16   5        111.51        112.25         6.36 o                         
   0  16   5         74.73         82.39        10.99 o                         
   1  16   5        125.43        132.76         9.05 o                         
   2  16   5         65.44         73.90         4.78 o                         
   3  16   5        120.63        116.68         5.77 o                         
   4  16   5         72.58         85.61         5.13 o                         
   5  16   5         23.42         26.92         4.92 o                         
  -4  17   5        445.23        489.63        12.82 o                         
  -3  17   5         91.02        105.44         5.73 o                         
  -2  17   5         47.30         46.75         4.89 o                         
  -1  17   5         11.46          9.11         3.55 o                         
   0  17   5         36.24         38.29         4.59 o                         
   1  17   5         56.17         66.86         5.54 o                         
   2  17   5        117.26        125.47         8.91 o                         
   3  17   5         64.54         70.38         6.09 o                         
   4  17   5        302.54        288.90        25.42 o                         
  -2  18   5        188.42        202.03        11.30 o                         
  -1  18   5         11.87          7.06         5.30 o                         
   0  18   5        186.45        208.30        15.53 o                         
   1  18   5        238.49        233.07        11.70 o                         
   2  18   5        193.70        196.29        12.28 o                         
  -1 -18   6         32.91         31.07        12.00 o                         
   0 -18   6         65.93         87.56        11.30 o                         
   1 -18   6        117.18        122.16        19.06 o                         
  -3 -17   6        114.04        108.03        13.42 o                         
  -2 -17   6        101.42        116.89         7.03 o                         
  -1 -17   6        233.88        250.74        10.41 o                         
   0 -17   6         64.95         67.74         5.21 o                         
   1 -17   6         98.12        100.77        11.20 o                         
   2 -17   6        132.17        133.92         8.38 o                         
   3 -17   6         66.21         62.95         6.35 o                         
  -4 -16   6         44.70         31.19         4.45 o                         
  -3 -16   6          9.47         13.84         3.52 o                         
  -2 -16   6        340.41        316.25        10.86 o                         
  -1 -16   6        302.51        335.91        11.51 o                         
   0 -16   6         16.68         16.89         3.71 o                         
   1 -16   6        138.14        137.65         7.00 o                         
   2 -16   6         46.70         53.59         5.50 o                         
   3 -16   6        290.69        297.52        13.74 o                         
   4 -16   6        123.16        127.41         9.73 o                         
  -5 -15   6         36.90         44.62         6.71 o                         
  -4 -15   6        429.15        484.22        24.43 o                         
  -3 -15   6        225.92        249.13         9.77 o                         
  -2 -15   6        104.99        106.66         8.89 o                         
  -1 -15   6        232.02        239.16        10.83 o                         
   0 -15   6        230.71        246.39        10.09 o                         
   1 -15   6        135.59        149.54         7.66 o                         
   2 -15   6        188.98        180.64         9.84 o                         
   3 -15   6         65.29         62.96         7.28 o                         
   4 -15   6        478.66        546.56        17.11 o                         
   5 -15   6         77.00         67.19         5.90 o                         
  -6 -14   6         97.63        112.72         8.23 o                         
  -5 -14   6          3.53          4.87         2.81 o                         
  -4 -14   6         33.10         35.04         5.72 o                         
  -3 -14   6        135.15        123.50         9.50 o                         
  -2 -14   6         84.02         75.75         6.33 o                         
  -1 -14   6        297.12        326.49        14.47 o                         
   0 -14   6        235.78        236.55        24.71 o                         
   1 -14   6         18.66         16.54         4.94 o                         
   2 -14   6        382.01        388.31        12.06 o                         
   3 -14   6        159.33        167.04        10.77 o                         
   4 -14   6        158.90        134.94        14.12 o                         
   5 -14   6        149.18        152.95         8.18 o                         
   6 -14   6        189.50        207.58         9.15 o                         
  -7 -13   6         61.13         50.84         9.18 o                         
  -6 -13   6        177.36        184.17         9.02 o                         
  -5 -13   6        228.10        237.23         8.91 o                         
  -4 -13   6        214.90        221.19         9.13 o                         
  -3 -13   6         31.65         30.39         7.06 o                         
  -2 -13   6          4.28          2.54         3.36 o                         
  -1 -13   6        511.88        490.26        13.86 o                         
   0 -13   6        206.17        192.19        12.53 o                         
   1 -13   6        437.98        462.35        13.90 o                         
   2 -13   6        427.95        430.12        20.13 o                         
   3 -13   6        511.84        499.20        15.82 o                         
   4 -13   6        506.05        492.24        13.92 o                         
   5 -13   6        171.05        169.50         9.86 o                         
   6 -13   6         94.47         90.07        16.95 o                         
   7 -13   6        114.68        139.10        12.71 o                         
  -7 -12   6         46.58         49.02         4.62 o                         
  -6 -12   6        113.77        105.26         6.73 o                         
  -5 -12   6         81.53         70.40         6.57 o                         
  -4 -12   6        143.41        167.23        10.98 o                         
  -3 -12   6        140.13        134.90         8.12 o                         
  -2 -12   6        868.98        862.89        17.39 o                         
  -1 -12   6       1240.12       1291.47        91.79 o                         
   0 -12   6       1314.87       1308.31        21.32 o                         
   1 -12   6        250.84        293.74        40.95 o                         
   2 -12   6        623.83        617.08        16.79 o                         
   3 -12   6        232.34        228.43         8.41 o                         
   4 -12   6        112.54        129.76         8.54 o                         
   5 -12   6        168.83        169.79         7.91 o                         
   6 -12   6          0.19          2.50         5.50 o                         
   7 -12   6        100.64        102.98         5.37 o                         
  -8 -11   6         73.46         61.55         7.49 o                         
  -7 -11   6         31.46         32.05         3.07 o                         
  -6 -11   6         85.34         95.62         5.89 o                         
  -5 -11   6        210.71        201.65         7.71 o                         
  -4 -11   6        121.07        131.85         7.35 o                         
  -3 -11   6       2262.19       2350.44        51.71 o                         
  -2 -11   6        216.49        220.74         9.07 o                         
  -1 -11   6        507.14        483.32        16.44 o                         
   0 -11   6        467.06        454.47        15.77 o                         
   1 -11   6       1049.10       1002.40        21.91 o                         
   2 -11   6        784.30        792.19        18.85 o                         
   3 -11   6        328.47        337.31        23.85 o                         
   4 -11   6        350.08        316.98        10.79 o                         
   5 -11   6        106.76        112.78         6.76 o                         
   6 -11   6         76.39         87.79         5.55 o                         
   7 -11   6          3.77          9.13         2.03 o                         
  -8 -10   6         79.21         74.47         5.35 o                         
  -7 -10   6         51.81         55.39         5.26 o                         
  -6 -10   6         24.98         27.26         3.77 o                         
  -5 -10   6       1172.94       1239.14        22.42 o                         
  -4 -10   6        278.82        278.60        11.88 o                         
  -3 -10   6        516.94        531.44        12.31 o                         
  -2 -10   6        274.39        259.33        30.13 o                         
  -1 -10   6        559.95        527.71        18.70 o                         
   0 -10   6        949.62        805.71        27.10 o                         
   1 -10   6        231.83        226.34        14.58 o                         
   2 -10   6        339.35        349.92        16.01 o                         
   3 -10   6        421.29        412.59        12.29 o                         
   4 -10   6        368.09        373.02        11.25 o                         
   5 -10   6       1126.33       1191.09        19.50 o                         
   6 -10   6        167.60        157.22         6.96 o                         
   7 -10   6         51.64         45.50         4.16 o                         
   8 -10   6        148.18        138.29         5.77 o                         
  -8  -9   6         36.69         37.93         3.86 o                         
  -7  -9   6        226.12        234.05        10.47 o                         
  -6  -9   6        217.16        221.65         7.97 o                         
  -5  -9   6        697.48        728.01        12.60 o                         
  -4  -9   6        418.27        417.29         9.76 o                         
  -3  -9   6         69.01         62.66         9.51 o                         
  -2  -9   6        768.83        714.22        18.55 o                         
  -1  -9   6        752.93        837.22        48.02 o                         
   0  -9   6        210.85        238.66        38.13 o                         
   1  -9   6        509.38        542.29        55.08 o                         
   2  -9   6       1305.68       1275.48        24.37 o                         
   3  -9   6        512.73        553.89        14.80 o                         
   4  -9   6        881.03        856.99        16.09 o                         
   5  -9   6        464.28        452.98         9.94 o                         
   6  -9   6        265.73        272.18         8.24 o                         
   7  -9   6        131.46        124.74         6.49 o                         
   8  -9   6         53.28         47.42         3.83 o                         
  -9  -8   6        101.17         88.97        14.83 o                         
  -8  -8   6         67.36         81.73         4.34 o                         
  -7  -8   6        236.81        247.03         7.96 o                         
  -6  -8   6        246.51        256.76         8.38 o                         
  -5  -8   6         50.72         56.08        13.47 o                         
  -4  -8   6        677.89        709.69        19.19 o                         
  -3  -8   6         49.58         41.78         5.50 o                         
  -2  -8   6        252.43        276.09        35.31 o                         
  -1  -8   6       1216.22       1229.33        74.14 o                         
   0  -8   6        188.36        111.67        17.89 o                         
   1  -8   6        982.41        914.15        47.02 o                         
   2  -8   6         57.11         28.60        10.98 o                         
   3  -8   6        253.84        247.75        17.53 o                         
   4  -8   6        114.71        112.01        10.79 o                         
   5  -8   6         35.91         43.43         9.33 o                         
   6  -8   6        106.39         94.22         6.30 o                         
   7  -8   6         58.84         55.27         4.31 o                         
   8  -8   6        313.51        332.63         7.42 o                         
   9  -8   6         19.55          7.06         4.94 o                         
  -9  -7   6         46.10         60.02         6.00 o                         
  -8  -7   6        130.93        142.58         5.61 o                         
  -7  -7   6        198.87        205.16         7.46 o                         
  -6  -7   6        449.63        463.29        11.22 o                         
  -5  -7   6        381.90        392.07         8.91 o                         
  -4  -7   6        880.79        773.45        13.40 o                         
  -3  -7   6        306.39        384.59        26.77 o                         
  -2  -7   6        676.54        690.38        29.01 o                         
  -1  -7   6        612.59        618.86        32.38 o                         
   0  -7   6         19.45          6.32         7.98 o                         
   1  -7   6        843.74        783.50        34.23 o                         
   2  -7   6       1653.00       1622.37        52.32 o                         
   3  -7   6        142.10        101.68        26.83 o                         
   4  -7   6         70.25         79.66         6.40 o                         
   5  -7   6       1016.03       1067.01        15.46 o                         
   6  -7   6        367.36        357.58         9.29 o                         
   7  -7   6         41.48         40.39         4.43 o                         
   8  -7   6        127.40        125.19         5.89 o                         
   9  -7   6          5.58          4.04         2.77 o                         
  -9  -6   6        135.61        123.36         5.54 o                         
  -8  -6   6         73.23         87.07        11.68 o                         
  -7  -6   6         17.43         18.11         3.36 o                         
  -6  -6   6         25.24         22.44         3.47 o                         
  -5  -6   6        316.94        352.28        10.16 o                         
  -4  -6   6        481.54        444.25        21.19 o                         
  -3  -6   6        632.95        657.37        27.57 o                         
  -2  -6   6       2256.79       2246.56        48.31 o                         
  -1  -6   6       1536.94       1364.46        72.29 o                         
   0  -6   6        754.73        760.65        29.86 o                         
   1  -6   6       1100.82        980.84        37.92 o                         
   2  -6   6       1673.35       1654.07        64.12 o                         
   3  -6   6        936.29        924.53        41.30 o                         
   4  -6   6        932.33        889.82        68.49 o                         
   5  -6   6        183.87        158.60         7.44 o                         
   6  -6   6         37.30         46.22         3.86 o                         
   7  -6   6        878.87        922.55        24.58 o                         
   8  -6   6        405.37        449.87        27.48 o                         
   9  -6   6        106.24        106.32         4.74 o                         
  -9  -5   6         36.94         35.15         4.86 o                         
  -8  -5   6        165.07        164.95         7.87 o                         
  -7  -5   6        986.21       1002.14        17.96 o                         
  -6  -5   6       1197.85       1153.27        27.76 o                         
  -5  -5   6        114.35        117.05        10.58 o                         
  -4  -5   6         30.24         44.18         8.97 o                         
  -3  -5   6        193.17        232.61        16.40 o                         
  -2  -5   6        260.42        288.05        18.03 o                         
  -1  -5   6        658.41        741.81        23.56 o                         
   0  -5   6        278.45        243.99        21.88 o                         
   1  -5   6        928.12       1099.45        36.14 o                         
   2  -5   6        536.20        582.77        28.83 o                         
   3  -5   6         30.34         39.97        13.06 o                         
   4  -5   6          7.64        -13.77        13.77 o                         
   5  -5   6        103.59        141.27        11.75 o                         
   6  -5   6        131.18        135.57        21.89 o                         
   7  -5   6        287.26        334.97        10.03 o                         
   8  -5   6         24.61         15.35         3.35 o                         
   9  -5   6         43.27         42.52         4.19 o                         
  -9  -4   6        196.36        201.70         6.81 o                         
  -8  -4   6         70.28         75.54         7.63 o                         
  -7  -4   6          2.31         13.47         6.42 o                         
  -6  -4   6        400.95        389.29         9.24 o                         
  -5  -4   6        298.17        258.86        10.38 o                         
  -4  -4   6       2520.14       2575.18        58.03 o                         
  -3  -4   6        215.08        250.44        15.66 o                         
  -2  -4   6        245.88        264.62        18.45 o                         
  -1  -4   6       4376.77       4838.81        77.25 o                         
   0  -4   6       3383.01       3335.46        61.31 o                         
   1  -4   6       1436.54       1547.39        41.43 o                         
   2  -4   6        212.64        209.49        17.46 o                         
   3  -4   6        542.74        556.05        32.87 o                         
   4  -4   6        365.21        324.81        32.91 o                         
   5  -4   6        200.54        171.04         6.74 o                         
   6  -4   6        674.12        697.23        15.34 o                         
   7  -4   6       1231.01       1266.60        18.00 o                         
   8  -4   6         16.89         16.93         3.05 o                         
   9  -4   6        392.82        439.29        10.81 o                         
  -9  -3   6         78.73         72.33         7.26 o                         
  -8  -3   6        107.90         93.99         5.96 o                         
  -7  -3   6        674.60        705.08        12.79 o                         
  -6  -3   6        196.20        207.82         7.58 o                         
  -5  -3   6        368.80        369.40        11.01 o                         
  -4  -3   6        353.45        346.93        23.50 o                         
  -3  -3   6       1394.68       1564.27        63.33 o                         
  -2  -3   6        159.08        182.74        14.41 o                         
  -1  -3   6        935.02       1070.66        23.77 o                         
   0  -3   6        890.87        955.91        29.20 o                         
   1  -3   6       4655.49       5200.26        96.70 o                         
   2  -3   6        682.17        600.01        26.09 o                         
   3  -3   6       1121.95       1160.62        48.72 o                         
   4  -3   6       1875.63       1968.51        58.85 o                         
   5  -3   6        350.23        336.50        10.57 o                         
   6  -3   6         86.80        114.66         7.14 o                         
   7  -3   6        522.77        556.23        11.82 o                         
   8  -3   6         49.36         50.07         4.33 o                         
   9  -3   6        168.47        180.19         5.94 o                         
  -9  -2   6        303.86        341.43         9.71 o                         
  -8  -2   6        245.34        251.05         8.59 o                         
  -7  -2   6        201.18        204.85         7.68 o                         
  -6  -2   6        262.98        230.15         7.70 o                         
  -5  -2   6        613.10        648.76        34.86 o                         
  -4  -2   6        151.61        209.94        33.34 o                         
  -3  -2   6        404.15        517.92        25.74 o                         
  -2  -2   6       1747.39       1787.71        44.73 o                         
  -1  -2   6       5546.63       6087.85        82.57 o                         
   0  -2   6        259.62        249.72        14.43 o                         
   1  -2   6       1127.49       1139.42        27.03 o                         
   2  -2   6        467.98        495.95        23.57 o                         
   3  -2   6       1062.82       1222.55        41.16 o                         
   4  -2   6        451.28        442.91        26.17 o                         
   5  -2   6        742.95        843.25        58.96 o                         
   6  -2   6        357.24        329.96         9.01 o                         
   7  -2   6        455.50        442.51        10.69 o                         
   8  -2   6        568.75        568.35        11.37 o                         
   9  -2   6        261.53        268.25         7.99 o                         
  -9  -1   6         92.03         82.09         6.14 o                         
  -8  -1   6        746.63        742.55        14.45 o                         
  -7  -1   6        142.03        139.61         6.54 o                         
  -6  -1   6        509.12        487.57        12.38 o                         
  -5  -1   6       1516.69       1543.15        38.59 o                         
  -4  -1   6        788.24        769.83        23.57 o                         
  -3  -1   6        183.68        174.32        15.22 o                         
  -2  -1   6        479.13        522.65        20.39 o                         
  -1  -1   6        169.48        185.82        12.95 o                         
   0  -1   6       1283.85       1270.79        25.55 o                         
   1  -1   6       3387.46       3564.14        53.08 o                         
   2  -1   6        209.08        217.59        16.83 o                         
   3  -1   6        383.87        522.90        25.00 o                         
   4  -1   6        929.00        902.83        46.94 o                         
   5  -1   6        852.60        834.31        48.15 o                         
   6  -1   6       1044.03       1061.45        18.95 o                         
   7  -1   6        103.82        114.15         8.43 o                         
   8  -1   6        109.72        108.70         6.45 o                         
   9  -1   6          4.21          2.20         2.04 o                         
  -9   0   6         74.98         78.73         5.82 o                         
  -8   0   6        207.14        229.69         8.32 o                         
  -7   0   6        957.64        981.56        17.19 o                         
  -6   0   6       1183.31       1104.88        18.11 o                         
  -5   0   6         45.42         23.90         5.35 o                         
  -4   0   6        886.32        829.84        23.94 o                         
  -3   0   6       2406.22       2569.09        59.53 o                         
  -2   0   6        645.93        685.05        26.45 o                         
  -1   0   6       7620.96       8890.26       107.10 o                         
   0   0   6       5725.64       5766.59        64.91 o                         
   1   0   6       6875.45       7194.99       112.72 o                         
   2   0   6       1017.82       1140.33        33.28 o                         
   3   0   6       1782.14       1560.30        42.22 o                         
   4   0   6        820.29        817.91        50.13 o                         
   5   0   6        516.84        656.87        35.19 o                         
   6   0   6         13.51         16.24         3.87 o                         
   7   0   6        160.51        162.09         7.61 o                         
   8   0   6         63.35         78.22         7.26 o                         
   9   0   6         36.10         39.56         4.07 o                         
  -9   1   6        103.96        106.91         6.69 o                         
  -8   1   6        722.63        711.68        14.04 o                         
  -7   1   6        165.49        150.44         7.22 o                         
  -6   1   6        447.32        429.92        11.66 o                         
  -5   1   6       1452.81       1451.43        36.31 o                         
  -4   1   6        909.12        902.09        27.01 o                         
  -3   1   6        200.39        208.96        16.02 o                         
  -2   1   6        453.19        531.13        23.21 o                         
  -1   1   6        161.15        179.22        12.66 o                         
   0   1   6       1195.72       1154.87        40.04 o                         
   1   1   6       3369.90       3496.14        50.12 o                         
   2   1   6        154.01        150.27        10.39 o                         
   3   1   6        311.61        426.14        24.05 o                         
   4   1   6       1026.41       1000.76        40.27 o                         
   5   1   6        801.66        773.06        39.00 o                         
   6   1   6       1010.80       1028.72        17.96 o                         
   7   1   6        116.42        119.93         6.38 o                         
   8   1   6        109.55        102.39         5.84 o                         
   9   1   6          2.51          1.72         2.01 o                         
  -9   2   6        324.92        337.55        16.15 o                         
  -8   2   6        239.34        243.10         8.40 o                         
  -7   2   6        202.96        196.12         7.30 o                         
  -6   2   6        261.59        242.24         9.12 o                         
  -5   2   6        600.22        648.96        33.80 o                         
  -4   2   6        193.64        228.41        24.36 o                         
  -3   2   6        418.48        529.58        45.90 o                         
  -2   2   6       1880.89       1904.40        47.27 o                         
  -1   2   6       5352.38       5833.55       153.93 o                         
   0   2   6        355.11        328.58        15.23 o                         
   1   2   6       1112.77       1155.04        32.86 o                         
   2   2   6        475.62        527.28        24.48 o                         
   3   2   6       1056.41       1182.40        41.98 o                         
   4   2   6        463.82        450.35        27.27 o                         
   5   2   6        704.86        767.87        38.03 o                         
   6   2   6        412.99        376.16         9.77 o                         
   7   2   6        424.15        403.72         9.39 o                         
   8   2   6        513.65        522.99        11.64 o                         
   9   2   6        298.13        321.67        11.26 o                         
  -9   3   6         88.21         97.59         8.01 o                         
  -8   3   6         77.79         69.81         7.55 o                         
  -7   3   6        686.98        730.72        13.12 o                         
  -6   3   6        222.24        241.16         7.98 o                         
  -5   3   6        357.64        350.53        11.59 o                         
  -4   3   6        390.35        382.94        24.91 o                         
  -3   3   6       1331.12       1460.44        45.57 o                         
  -2   3   6        152.31        189.50        18.41 o                         
  -1   3   6        956.09       1103.99        32.80 o                         
   0   3   6        882.23        909.49        36.44 o                         
   1   3   6       4453.09       4863.48       130.98 o                         
   2   3   6        664.55        592.70        26.31 o                         
   3   3   6        981.53       1067.65        42.37 o                         
   4   3   6       1996.61       2106.99        49.36 o                         
   5   3   6        328.10        304.03        10.14 o                         
   6   3   6        105.64        123.76         6.50 o                         
   7   3   6        546.28        560.73        11.57 o                         
   8   3   6         51.94         54.02         4.49 o                         
   9   3   6        166.96        179.00        10.84 o                         
  -9   4   6        200.81        187.82         6.67 o                         
  -8   4   6         86.74         90.06         7.05 o                         
  -7   4   6          4.01          6.91         2.69 o                         
  -6   4   6        392.27        376.66         9.77 o                         
  -5   4   6        281.35        271.28         8.32 o                         
  -4   4   6       2564.55       2662.28        55.43 o                         
  -3   4   6        229.64        265.42        15.81 o                         
  -2   4   6        237.19        242.40        17.05 o                         
  -1   4   6       4153.16       4486.49        73.51 o                         
   0   4   6       3432.64       3349.66        60.69 o                         
   1   4   6       1343.09       1475.86        46.91 o                         
   2   4   6        188.70        201.74        15.97 o                         
   3   4   6        529.24        542.35        22.87 o                         
   4   4   6        358.14        329.87        24.44 o                         
   5   4   6        206.28        191.30         6.57 o                         
   6   4   6        689.47        684.60        12.18 o                         
   7   4   6       1167.47       1230.89        21.24 o                         
   8   4   6         32.53         38.78         3.86 o                         
   9   4   6        408.66        418.35        11.89 o                         
  -9   5   6         30.25         20.48         4.49 o                         
  -8   5   6        202.08        192.44        14.89 o                         
  -7   5   6        939.99        932.15        19.43 o                         
  -6   5   6       1126.70       1104.42        20.69 o                         
  -5   5   6        124.45        106.99         6.83 o                         
  -4   5   6         52.02         48.88        17.65 o                         
  -3   5   6        192.66        218.27        16.39 o                         
  -2   5   6        244.21        239.55        17.44 o                         
  -1   5   6        642.41        774.22        28.71 o                         
   0   5   6        268.06        253.80        17.00 o                         
   1   5   6        903.68       1110.07        37.41 o                         
   2   5   6        583.89        612.06        37.59 o                         
   3   5   6         20.64         18.17         7.01 o                         
   4   5   6         16.37         13.36         8.18 o                         
   5   5   6        111.01        105.01         6.68 o                         
   6   5   6        134.39        153.50        13.25 o                         
   7   5   6        277.67        323.06         9.56 o                         
   8   5   6         21.95         19.15         3.14 o                         
   9   5   6         39.42         41.28         3.52 o                         
  -9   6   6        123.83         98.23        15.18 o                         
  -8   6   6         88.61         96.72         5.50 o                         
  -7   6   6         14.64         15.66         2.99 o                         
  -6   6   6         23.13         17.01         3.38 o                         
  -5   6   6        293.90        341.29        10.95 o                         
  -4   6   6        414.54        346.23        22.69 o                         
  -3   6   6        660.43        706.41        27.06 o                         
  -2   6   6       2416.54       2348.06        47.38 o                         
  -1   6   6       1556.67       1434.22        48.47 o                         
   0   6   6        750.39        769.66        31.47 o                         
   1   6   6       1112.34        991.48        43.19 o                         
   2   6   6       1731.63       1739.42        53.29 o                         
   3   6   6        951.27        972.21        32.78 o                         
   4   6   6        959.70        904.90        27.06 o                         
   5   6   6        184.31        171.76         6.22 o                         
   6   6   6         21.21         26.00         3.11 o                         
   7   6   6        849.17        864.78        15.42 o                         
   8   6   6        444.44        465.34        11.11 o                         
   9   6   6         83.45         88.36         5.17 o                         
  -9   7   6         54.91         65.67        10.59 o                         
  -8   7   6        140.28        147.67         6.39 o                         
  -7   7   6        167.57        150.00         6.51 o                         
  -6   7   6        493.69        501.82        11.57 o                         
  -5   7   6        338.56        353.78         8.27 o                         
  -4   7   6        826.03        746.49        20.16 o                         
  -3   7   6        300.64        350.12        24.99 o                         
  -2   7   6        651.79        673.49        28.70 o                         
  -1   7   6        582.23        578.97        25.08 o                         
   0   7   6         15.62          7.72         6.74 o                         
   1   7   6        827.57        756.98        43.02 o                         
   2   7   6       1558.40       1451.60        60.07 o                         
   3   7   6        148.67        142.42        15.20 o                         
   4   7   6         93.82        115.34        10.53 o                         
   5   7   6        932.56        986.74        13.31 o                         
   6   7   6        390.37        391.05         9.30 o                         
   7   7   6         34.30         43.63         3.63 o                         
   8   7   6        125.49        135.80         6.14 o                         
   9   7   6          3.66          0.72         1.71 o                         
  -8   8   6         55.02         60.44         4.68 o                         
  -7   8   6        224.77        232.39         7.49 o                         
  -6   8   6        249.75        253.08         8.44 o                         
  -5   8   6         62.96         71.12        15.53 o                         
  -4   8   6        720.91        764.50        14.50 o                         
  -3   8   6         60.81         60.65         7.95 o                         
  -2   8   6        294.59        372.82        31.07 o                         
  -1   8   6       1267.53       1287.23        76.26 o                         
   0   8   6        243.32        193.30        15.70 o                         
   1   8   6       1009.70        991.30        33.21 o                         
   2   8   6         72.50         63.56        11.25 o                         
   3   8   6        252.47        254.04        10.49 o                         
   4   8   6        123.75        116.45         6.85 o                         
   5   8   6         42.45         44.36         8.96 o                         
   6   8   6        121.99        114.04         5.36 o                         
   7   8   6         40.43         33.30         3.31 o                         
   8   8   6        309.36        320.37         7.84 o                         
   9   8   6         11.81          5.65         4.24 o                         
  -8   9   6         31.17         26.37         3.69 o                         
  -7   9   6        191.34        195.67         7.82 o                         
  -6   9   6        218.13        223.92         7.22 o                         
  -5   9   6        628.08        642.73        11.81 o                         
  -4   9   6        423.54        422.39         9.54 o                         
  -3   9   6         58.47         55.95         6.36 o                         
  -2   9   6        795.27        758.79        16.55 o                         
  -1   9   6        752.18        790.38        27.11 o                         
   0   9   6        204.16        214.57        16.72 o                         
   1   9   6        510.52        493.96        27.51 o                         
   2   9   6       1310.20       1246.38        19.46 o                         
   3   9   6        584.60        609.00        14.84 o                         
   4   9   6        876.28        880.21        12.81 o                         
   5   9   6        400.43        406.89         9.04 o                         
   6   9   6        261.66        283.61         8.06 o                         
   7   9   6        119.40        109.19         5.57 o                         
   8   9   6         51.39         55.02         4.43 o                         
  -8  10   6         82.04         86.23         4.55 o                         
  -7  10   6         48.50         42.61         3.65 o                         
  -6  10   6         22.32         19.98         2.81 o                         
  -5  10   6       1182.81       1239.49        16.49 o                         
  -4  10   6        271.35        256.13         7.37 o                         
  -3  10   6        504.04        514.09         9.75 o                         
  -2  10   6        277.84        267.19        20.87 o                         
  -1  10   6        519.06        498.04        13.41 o                         
   0  10   6        906.20        771.00        13.27 o                         
   1  10   6        226.60        227.15         9.59 o                         
   2  10   6        309.33        300.65        11.62 o                         
   3  10   6        390.65        388.90         8.01 o                         
   4  10   6        381.02        378.77         8.52 o                         
   5  10   6       1086.11       1163.33        14.98 o                         
   6  10   6        188.84        190.23         6.12 o                         
   7  10   6         43.93         35.45         3.23 o                         
   8  10   6        151.15        162.03         6.01 o                         
  -8  11   6         87.40         84.03        11.30 o                         
  -7  11   6         33.66         36.84         3.52 o                         
  -6  11   6         80.34         79.32         4.67 o                         
  -5  11   6        193.33        191.68         7.20 o                         
  -4  11   6        114.35        121.83         5.29 o                         
  -3  11   6       2229.48       2252.21        25.91 o                         
  -2  11   6        234.66        237.74         6.75 o                         
  -1  11   6        535.48        498.95        10.76 o                         
   0  11   6        473.29        452.02        10.18 o                         
   1  11   6        990.53        947.17        16.18 o                         
   2  11   6        815.58        795.67        10.92 o                         
   3  11   6        270.68        281.96         8.80 o                         
   4  11   6        355.40        332.06         7.99 o                         
   5  11   6        110.45        111.60         4.78 o                         
   6  11   6         91.95        111.34         4.60 o                         
   7  11   6          5.44          9.57         1.91 o                         
   8  11   6         25.91         21.65         6.00 o                         
  -7  12   6         39.69         34.40         2.96 o                         
  -6  12   6        121.77        123.78         4.95 o                         
  -5  12   6         94.57         82.55         4.62 o                         
  -4  12   6        144.33        159.35        10.79 o                         
  -3  12   6        166.07        169.18         5.98 o                         
  -2  12   6        930.26        947.86        12.98 o                         
  -1  12   6       1170.95       1281.06        57.40 o                         
   0  12   6       1340.29       1334.41        18.11 o                         
   1  12   6        212.59        252.58        13.23 o                         
   2  12   6        618.36        615.51        10.55 o                         
   3  12   6        252.11        250.30         6.98 o                         
   4  12   6         98.66        124.98         8.57 o                         
   5  12   6        146.46        148.58         5.43 o                         
   6  12   6          1.19          5.24         1.92 o                         
   7  12   6        109.38        102.95         4.10 o                         
  -7  13   6         63.32         54.25         4.45 o                         
  -6  13   6        163.51        173.76         5.64 o                         
  -5  13   6        234.87        242.22         7.18 o                         
  -4  13   6        207.18        226.96         6.68 o                         
  -3  13   6         21.80         22.73         3.17 o                         
  -2  13   6          3.01          0.84         1.88 o                         
  -1  13   6        478.20        449.21        12.71 o                         
   0  13   6        198.32        173.72         7.35 o                         
   1  13   6        472.10        501.07        10.61 o                         
   2  13   6        420.28        403.92         8.99 o                         
   3  13   6        458.21        446.64        10.98 o                         
   4  13   6        523.64        512.54         9.55 o                         
   5  13   6        156.33        149.49         6.13 o                         
   6  13   6         90.04         93.91         8.33 o                         
   7  13   6        125.16        126.30         6.38 o                         
  -6  14   6        100.11        105.50         4.92 o                         
  -5  14   6          5.15          6.90         1.91 o                         
  -4  14   6         26.24         26.84         4.46 o                         
  -3  14   6        110.71        109.45         4.94 o                         
  -2  14   6        115.98        118.65         5.58 o                         
  -1  14   6        299.93        319.38        12.38 o                         
   0  14   6        274.26        242.19        22.60 o                         
   1  14   6         14.16         18.56         3.30 o                         
   2  14   6        371.06        375.32         8.88 o                         
   3  14   6        154.84        162.93         6.68 o                         
   4  14   6        150.18        153.14         6.39 o                         
   5  14   6        173.13        184.42         6.03 o                         
   6  14   6        194.43        212.33         6.36 o                         
  -5  15   6         47.90         49.33         2.92 o                         
  -4  15   6        441.15        479.35        10.59 o                         
  -3  15   6        232.90        225.65         5.85 o                         
  -2  15   6         92.64         80.15         6.96 o                         
  -1  15   6        206.27        213.97         7.93 o                         
   0  15   6        256.77        265.57        10.84 o                         
   1  15   6        154.81        165.55         8.06 o                         
   2  15   6        178.60        177.52        11.13 o                         
   3  15   6         81.11         85.54         4.36 o                         
   4  15   6        484.48        510.99         8.30 o                         
   5  15   6         61.79         66.42         4.43 o                         
  -4  16   6         44.90         45.10         3.74 o                         
  -3  16   6         10.72         10.17         2.69 o                         
  -2  16   6        348.08        345.38        11.11 o                         
  -1  16   6        297.98        318.54        11.09 o                         
   0  16   6         14.48         14.90         3.34 o                         
   1  16   6        152.22        168.74         7.17 o                         
   2  16   6         47.78         46.26         3.81 o                         
   3  16   6        278.51        260.17         8.46 o                         
   4  16   6        125.28        135.86         6.35 o                         
  -3  17   6        101.04         92.30         6.24 o                         
  -2  17   6        104.20        120.64         7.47 o                         
  -1  17   6        232.15        220.62        14.89 o                         
   0  17   6         69.04         58.96         6.12 o                         
   1  17   6         99.17        101.80         7.00 o                         
   2  17   6        120.44        123.09        10.40 o                         
   3  17   6         75.86         69.90        10.59 o                         
  -2  18   6        174.12        165.47        12.48 o                         
   0  18   6         59.64         64.26        13.42 o                         
   1  18   6        127.61        129.83         8.23 o                         
  -2 -17   7         22.46         21.85         3.84 o                         
  -1 -17   7         81.03         85.90         6.91 o                         
   0 -17   7         88.42         88.95        10.48 o                         
   1 -17   7        200.74        199.12        14.12 o                         
   2 -17   7         33.91         34.78         5.35 o                         
  -4 -16   7         29.65         14.83         4.08 o                         
  -3 -16   7         35.47         33.16         5.22 o                         
  -2 -16   7        208.16        203.92        10.29 o                         
  -1 -16   7        106.21        105.59         9.58 o                         
   0 -16   7         95.56        101.97         7.37 o                         
   1 -16   7        143.04        144.49         9.43 o                         
   2 -16   7         96.64        101.29         6.51 o                         
   3 -16   7        317.60        313.12        11.24 o                         
   4 -16   7         49.36         46.98         7.73 o                         
  -4 -15   7        128.95        140.26        10.73 o                         
  -3 -15   7         48.32         43.17         4.85 o                         
  -2 -15   7        193.86        186.37         8.87 o                         
  -1 -15   7        173.69        216.92        18.67 o                         
   0 -15   7        276.20        310.88        13.98 o                         
   1 -15   7         59.14         61.62         7.55 o                         
   2 -15   7         86.86         88.06         6.09 o                         
   3 -15   7         62.41         55.71         4.82 o                         
   4 -15   7         14.05         11.68         3.35 o                         
   5 -15   7         90.67        105.68         8.49 o                         
  -6 -14   7        149.39        131.81        10.15 o                         
  -5 -14   7         96.14         87.55         8.26 o                         
  -4 -14   7        247.16        256.71        11.94 o                         
  -3 -14   7        109.04        100.07         7.05 o                         
  -2 -14   7        242.73        247.39        10.63 o                         
  -1 -14   7        134.52        124.12         8.45 o                         
   0 -14   7        198.19        187.85         9.67 o                         
   1 -14   7       1026.09       1029.89        19.39 o                         
   2 -14   7        350.49        362.64        12.12 o                         
   3 -14   7        472.36        479.65        13.58 o                         
   4 -14   7        115.70        114.65         8.52 o                         
   5 -14   7        200.24        233.09        10.38 o                         
   6 -14   7         19.39         16.24         7.77 o                         
  -6 -13   7        172.06        183.19        12.74 o                         
  -5 -13   7        198.70        200.19         8.79 o                         
  -4 -13   7        187.23        202.53         9.08 o                         
  -3 -13   7        162.88        154.55         7.84 o                         
  -2 -13   7        237.65        245.84         9.52 o                         
  -1 -13   7        207.14        205.43        11.05 o                         
   0 -13   7        220.20        209.35         9.83 o                         
   1 -13   7        501.87        463.47        16.03 o                         
   2 -13   7        105.60        109.65         8.47 o                         
   3 -13   7        274.02        278.95        11.45 o                         
   4 -13   7        106.60        104.51         7.61 o                         
   5 -13   7        116.55        119.27         8.46 o                         
   6 -13   7        103.73        112.71        10.71 o                         
  -7 -12   7         23.29         21.66         4.14 o                         
  -6 -12   7        150.18        172.80         7.85 o                         
  -5 -12   7          1.38         -0.85         4.72 o                         
  -4 -12   7         33.03         24.26         4.36 o                         
  -3 -12   7        116.41        108.03        16.95 o                         
  -2 -12   7        237.28        239.70        10.53 o                         
  -1 -12   7        222.40        200.74         8.39 o                         
   0 -12   7        235.75        256.90        10.45 o                         
   1 -12   7        107.67        110.55         8.48 o                         
   2 -12   7         64.18         79.58        10.15 o                         
   3 -12   7        123.16        116.57        12.05 o                         
   4 -12   7        214.99        229.78         9.25 o                         
   5 -12   7        376.08        371.10        12.25 o                         
   6 -12   7         22.94         23.44         3.37 o                         
   7 -12   7        170.71        156.76        10.59 o                         
  -7 -11   7        134.58        136.32         6.34 o                         
  -6 -11   7         82.35         86.48         4.57 o                         
  -5 -11   7         91.46        102.11         6.78 o                         
  -4 -11   7        140.03        133.86        18.36 o                         
  -3 -11   7        119.15        114.99         7.55 o                         
  -2 -11   7        158.49        161.37         9.20 o                         
  -1 -11   7        121.72        128.58         8.27 o                         
   0 -11   7        215.91        213.02         8.01 o                         
   1 -11   7         60.73         74.43         6.25 o                         
   2 -11   7        351.03        345.62        12.87 o                         
   3 -11   7         12.76         14.07         4.18 o                         
   4 -11   7        182.00        181.46        11.75 o                         
   5 -11   7          2.81          2.49         2.84 o                         
   6 -11   7         91.04         99.56         5.11 o                         
   7 -11   7        109.42        117.02         6.85 o                         
  -8 -10   7        152.46        140.40        13.42 o                         
  -7 -10   7         63.34         56.99         5.23 o                         
  -6 -10   7        109.02         95.66         6.19 o                         
  -5 -10   7        147.05        167.49         6.99 o                         
  -4 -10   7         82.16         79.00         6.25 o                         
  -3 -10   7          3.82         -5.47         5.47 o                         
  -2 -10   7        138.32        143.70         8.44 o                         
  -1 -10   7        144.31        126.71         7.77 o                         
   0 -10   7        618.39        654.99        20.28 o                         
   1 -10   7         31.90         28.10         4.51 o                         
   2 -10   7       1165.89       1130.66        23.68 o                         
   3 -10   7        381.84        443.43        56.49 o                         
   4 -10   7        214.73        196.93         8.01 o                         
   5 -10   7         50.61         41.09         4.43 o                         
   6 -10   7        148.81        158.10        23.30 o                         
   7 -10   7        150.62        149.67         9.18 o                         
  -8  -9   7          6.07         16.18         2.55 o                         
  -7  -9   7          9.41         12.72         2.13 o                         
  -6  -9   7        105.76        113.74         5.85 o                         
  -5  -9   7        756.81        739.26        12.49 o                         
  -4  -9   7        309.38        323.31        10.08 o                         
  -3  -9   7        240.78        248.94        11.84 o                         
  -2  -9   7        488.32        531.12        21.67 o                         
  -1  -9   7        663.02        578.38        18.96 o                         
   0  -9   7        235.87        200.79         8.34 o                         
   1  -9   7        470.89        426.22        13.16 o                         
   2  -9   7        603.30        569.58        42.21 o                         
   3  -9   7        837.92        817.81        15.94 o                         
   4  -9   7         38.22         42.31         5.16 o                         
   5  -9   7        466.62        446.54        11.57 o                         
   6  -9   7          8.48          7.40         2.51 o                         
   7  -9   7        160.79        175.37         5.70 o                         
   8  -9   7         30.81         29.06         3.85 o                         
  -8  -8   7         44.75         52.32         5.08 o                         
  -7  -8   7        142.70        149.55         6.75 o                         
  -6  -8   7        210.69        216.14         7.75 o                         
  -5  -8   7        244.57        213.72         7.70 o                         
  -4  -8   7        565.50        556.47        14.94 o                         
  -3  -8   7        381.63        354.24        21.92 o                         
  -2  -8   7        983.70        884.85        18.26 o                         
  -1  -8   7        139.37        117.22        20.53 o                         
   0  -8   7       1414.10       1370.55        91.09 o                         
   1  -8   7       1661.81       1585.21       101.68 o                         
   2  -8   7        338.87        305.94        12.80 o                         
   3  -8   7         97.78         81.53        12.98 o                         
   4  -8   7         20.99         25.51         3.38 o                         
   5  -8   7        240.12        234.70         9.34 o                         
   6  -8   7         92.48         93.55         5.34 o                         
   7  -8   7        582.49        577.45        15.23 o                         
   8  -8   7        146.41        142.14         4.76 o                         
  -8  -7   7        269.69        265.99         8.25 o                         
  -7  -7   7         75.58         72.77         5.03 o                         
  -6  -7   7         35.82         35.68         3.87 o                         
  -5  -7   7        306.40        299.77        10.39 o                         
  -4  -7   7         21.97         19.69         3.16 o                         
  -3  -7   7         69.59         69.81         5.47 o                         
  -2  -7   7        348.29        351.82        28.64 o                         
  -1  -7   7        483.92        498.83        34.13 o                         
   0  -7   7        150.36        137.69        26.83 o                         
   1  -7   7        235.82        257.02        36.01 o                         
   2  -7   7        242.20        180.95        25.33 o                         
   3  -7   7        187.74        166.40         8.97 o                         
   4  -7   7        453.39        404.00        12.49 o                         
   5  -7   7         43.07         42.65         5.48 o                         
   6  -7   7        113.29        118.68         6.21 o                         
   7  -7   7         13.86         12.00         2.84 o                         
   8  -7   7        108.02        109.98         4.70 o                         
  -8  -6   7        236.76        232.18         8.26 o                         
  -7  -6   7        269.26        289.37         8.34 o                         
  -6  -6   7         36.28         28.23         5.46 o                         
  -5  -6   7        668.32        703.61        12.31 o                         
  -4  -6   7        455.09        489.11        13.72 o                         
  -3  -6   7        210.59        200.10        16.51 o                         
  -2  -6   7        216.71        220.25        31.42 o                         
  -1  -6   7       1010.45       1181.33        51.97 o                         
   0  -6   7         48.21         73.52        12.13 o                         
   1  -6   7       1247.54       1233.16        42.36 o                         
   2  -6   7        111.20        152.09        22.90 o                         
   3  -6   7        808.20        845.68        52.13 o                         
   4  -6   7          4.74          1.01         3.89 o                         
   5  -6   7        552.83        554.60        11.00 o                         
   6  -6   7         51.70         57.95         4.25 o                         
   7  -6   7        161.31        150.50         6.61 o                         
   8  -6   7        137.45        154.91         5.92 o                         
   9  -6   7         95.00         81.13         6.32 o                         
  -9  -5   7         87.08        104.17         5.19 o                         
  -8  -5   7         74.33         85.14         5.23 o                         
  -7  -5   7        420.14        428.92        10.20 o                         
  -6  -5   7        477.45        519.26        10.80 o                         
  -5  -5   7        397.21        427.59         9.78 o                         
  -4  -5   7        481.68        451.21        10.74 o                         
  -3  -5   7        279.13        285.04        28.41 o                         
  -2  -5   7        610.29        607.44        28.17 o                         
  -1  -5   7          1.18         -3.72         5.42 o                         
   0  -5   7         33.87         33.97         7.54 o                         
   1  -5   7       1334.11       1345.82        42.33 o                         
   2  -5   7        114.33         85.79        13.01 o                         
   3  -5   7          3.46          2.12        12.00 o                         
   4  -5   7        990.97        990.73        18.16 o                         
   5  -5   7        734.89        725.45        13.42 o                         
   6  -5   7        355.46        374.92         9.92 o                         
   7  -5   7        269.33        257.52         7.64 o                         
   8  -5   7         39.76         32.03         3.22 o                         
   9  -5   7         56.56         67.25         3.98 o                         
  -9  -4   7          7.85          2.17         2.22 o                         
  -8  -4   7         29.36         35.47         5.39 o                         
  -7  -4   7        175.18        192.04        13.97 o                         
  -6  -4   7         53.31         44.92         4.26 o                         
  -5  -4   7        504.37        484.39        12.16 o                         
  -4  -4   7        552.55        582.85        27.72 o                         
  -3  -4   7        535.25        538.73        24.24 o                         
  -2  -4   7       1124.82       1162.57        33.15 o                         
  -1  -4   7        613.58        605.62        26.12 o                         
   0  -4   7        608.41        543.85        24.81 o                         
   1  -4   7       1180.52       1157.17        37.70 o                         
   2  -4   7        905.78        892.09        36.02 o                         
   3  -4   7        142.53        164.52        38.13 o                         
   4  -4   7       1581.07       1677.70       107.33 o                         
   5  -4   7        306.13        314.04        12.66 o                         
   6  -4   7         63.51         50.08         4.23 o                         
   7  -4   7        395.88        369.85        14.61 o                         
   8  -4   7         79.14         79.08        10.59 o                         
   9  -4   7         22.50         15.27         2.46 o                         
  -9  -3   7         33.89         34.13         3.27 o                         
  -8  -3   7        232.91        248.76         9.33 o                         
  -7  -3   7        441.29        416.94        12.00 o                         
  -6  -3   7         57.31         61.30         7.54 o                         
  -5  -3   7       1001.17        970.72        25.30 o                         
  -4  -3   7       2307.92       2539.32        73.35 o                         
  -3  -3   7        352.75        367.44        19.66 o                         
  -2  -3   7        465.71        503.79        18.69 o                         
  -1  -3   7        233.70        229.37        19.16 o                         
   0  -3   7        106.70        114.22        15.08 o                         
   1  -3   7        184.80        135.27        19.67 o                         
   2  -3   7       1546.16       1598.80        62.36 o                         
   3  -3   7        300.87        269.56        38.48 o                         
   4  -3   7        222.14        233.72        51.55 o                         
   5  -3   7       1012.49        907.29        27.54 o                         
   6  -3   7        119.03        142.34        15.05 o                         
   7  -3   7         23.98         20.45         4.00 o                         
   8  -3   7         13.57         21.33         2.85 o                         
   9  -3   7        122.68        122.66         5.27 o                         
  -9  -2   7         78.80         61.84         6.19 o                         
  -8  -2   7         51.89         59.45         4.33 o                         
  -7  -2   7          0.18         -0.85         2.17 o                         
  -6  -2   7         92.97        102.87         6.56 o                         
  -5  -2   7        759.07        699.75        26.79 o                         
  -4  -2   7       1753.47       1903.94        45.48 o                         
  -3  -2   7        100.24        102.83        14.09 o                         
  -2  -2   7       2034.15       1958.88        47.86 o                         
  -1  -2   7        139.32        101.12         9.61 o                         
   0  -2   7        615.15        593.13        43.78 o                         
   1  -2   7        348.92        382.06        20.38 o                         
   2  -2   7        811.39        787.15        32.15 o                         
   3  -2   7       1079.55       1046.07        39.50 o                         
   4  -2   7       1472.48       1443.50       106.97 o                         
   5  -2   7        679.86        653.57        18.22 o                         
   6  -2   7         27.21         31.98         3.69 o                         
   7  -2   7       1218.08       1235.41        18.20 o                         
   8  -2   7        166.59        160.75         7.21 o                         
   9  -2   7         49.26         35.79         4.48 o                         
  -9  -1   7         33.73         21.46         5.65 o                         
  -8  -1   7        289.35        297.89         9.37 o                         
  -7  -1   7        210.79        195.51         7.62 o                         
  -6  -1   7        819.53        806.06        14.10 o                         
  -5  -1   7        312.67        334.57        18.77 o                         
  -4  -1   7        212.49        214.22        13.83 o                         
  -3  -1   7       2984.84       2900.09        65.53 o                         
  -2  -1   7        104.40        134.96        14.33 o                         
  -1  -1   7       1852.04       2047.34        40.02 o                         
   0  -1   7        451.24        431.79        23.71 o                         
   1  -1   7       3625.17       3989.65        90.04 o                         
   2  -1   7       1672.52       1669.00        45.45 o                         
   3  -1   7        587.95        513.70        36.72 o                         
   4  -1   7        764.88        798.60        60.02 o                         
   5  -1   7         63.52         44.79        10.60 o                         
   6  -1   7        225.23        271.61         9.41 o                         
   7  -1   7         65.89         80.32         5.76 o                         
   8  -1   7          7.01          5.27         2.45 o                         
   9  -1   7         27.58         19.47         3.62 o                         
  -9   0   7         14.96         14.45         4.58 o                         
  -8   0   7         42.70         32.99         4.12 o                         
  -7   0   7          8.81         11.96         2.91 o                         
  -6   0   7         45.50         40.25         3.76 o                         
  -5   0   7        477.09        447.17        16.33 o                         
  -4   0   7        640.85        625.37        23.59 o                         
  -3   0   7       1243.02       1334.60        32.49 o                         
  -2   0   7        139.56        210.70        15.50 o                         
  -1   0   7      14710.29      16005.04       171.52 o                         
   0   0   7       2017.71       1936.45        34.78 o                         
   1   0   7       3163.87       3222.83        51.04 o                         
   2   0   7        625.35        592.04        22.04 o                         
   3   0   7       1620.32       1570.93        48.66 o                         
   4   0   7        182.58        198.32        20.40 o                         
   5   0   7       2435.65       2371.11        53.10 o                         
   6   0   7        420.20        392.40         9.72 o                         
   7   0   7        539.11        596.61        12.66 o                         
   8   0   7        392.76        400.36        10.72 o                         
   9   0   7          2.20          4.94         2.43 o                         
  -9   1   7         28.53         30.46         4.07 o                         
  -8   1   7        279.30        295.36         9.88 o                         
  -7   1   7        238.00        229.35         8.54 o                         
  -6   1   7        798.34        793.79        13.84 o                         
  -5   1   7        300.86        308.01        13.88 o                         
  -4   1   7        231.23        233.61        14.96 o                         
  -3   1   7       2893.93       2858.87        57.69 o                         
  -2   1   7        101.68        130.59        19.96 o                         
  -1   1   7       1903.70       2135.34        48.34 o                         
   0   1   7        455.02        427.49        19.46 o                         
   1   1   7       3432.91       3758.45        64.91 o                         
   2   1   7       1727.62       1716.95        46.42 o                         
   3   1   7        519.44        434.05        25.40 o                         
   4   1   7        767.11        842.24        32.28 o                         
   5   1   7         92.57         68.78         7.77 o                         
   6   1   7        200.79        226.10         7.53 o                         
   7   1   7         73.61         74.53         5.38 o                         
   8   1   7          6.45          3.91         2.30 o                         
   9   1   7         34.28         29.88         3.54 o                         
  -9   2   7         82.54         71.64         4.78 o                         
  -8   2   7         39.23         38.81         5.35 o                         
  -7   2   7          0.01         -2.32         2.32 o                         
  -6   2   7         87.41        105.20         6.77 o                         
  -5   2   7        801.42        738.13        25.91 o                         
  -4   2   7       1620.36       1705.54        46.68 o                         
  -3   2   7        141.12        144.39        12.41 o                         
  -2   2   7       1994.33       1980.44        51.45 o                         
  -1   2   7        196.49        140.66        16.72 o                         
   0   2   7        534.83        526.43        22.46 o                         
   1   2   7        403.35        405.73        26.97 o                         
   2   2   7        785.82        745.15        30.71 o                         
   3   2   7       1085.21       1018.62        31.37 o                         
   4   2   7       1515.91       1564.40        63.39 o                         
   5   2   7        645.18        670.18        31.26 o                         
   6   2   7         16.49         12.21         3.39 o                         
   7   2   7       1277.68       1255.22        17.45 o                         
   8   2   7        153.45        152.22         7.33 o                         
   9   2   7         43.39         37.82         3.67 o                         
  -9   3   7         43.46         28.08         3.34 o                         
  -8   3   7        239.72        236.34        11.27 o                         
  -7   3   7        456.63        419.92        14.23 o                         
  -6   3   7         85.42         89.37         9.31 o                         
  -5   3   7       1039.12       1023.42        27.41 o                         
  -4   3   7       2274.24       2450.39        88.49 o                         
  -3   3   7        322.72        320.13        15.50 o                         
  -2   3   7        454.33        464.30        19.89 o                         
  -1   3   7        250.46        230.69        16.35 o                         
   0   3   7         99.28         95.87        11.58 o                         
   1   3   7        187.22        162.19        14.63 o                         
   2   3   7       1537.34       1513.84        53.66 o                         
   3   3   7        383.14        346.03        23.19 o                         
   4   3   7        206.07        155.79        19.49 o                         
   5   3   7       1065.68        973.28        17.56 o                         
   6   3   7        123.31        139.23        15.53 o                         
   7   3   7         28.23         25.65         4.20 o                         
   8   3   7         11.84         15.81         3.24 o                         
   9   3   7        116.58        113.67         4.73 o                         
  -9   4   7          5.46          3.16         2.62 o                         
  -8   4   7         26.75         40.20         4.31 o                         
  -7   4   7        173.14        183.91         8.87 o                         
  -6   4   7         53.40         49.46         4.57 o                         
  -5   4   7        520.88        506.37        13.09 o                         
  -4   4   7        617.51        631.98        36.18 o                         
  -3   4   7        503.97        531.02        23.20 o                         
  -2   4   7       1017.35       1049.60        26.48 o                         
  -1   4   7        582.27        602.78        25.75 o                         
   0   4   7        699.80        625.68        52.96 o                         
   1   4   7       1149.82       1111.39        42.40 o                         
   2   4   7        870.36        883.62        32.83 o                         
   3   4   7        148.26        120.15        17.62 o                         
   4   4   7       1528.62       1618.53        45.15 o                         
   5   4   7        339.54        355.97         9.80 o                         
   6   4   7         77.32         69.14         4.91 o                         
   7   4   7        415.98        381.06        16.71 o                         
   8   4   7         79.76         95.78         6.22 o                         
   9   4   7         32.49         33.59         3.11 o                         
  -9   5   7         98.71        112.98        12.00 o                         
  -8   5   7         51.98         54.38         4.66 o                         
  -7   5   7        415.64        406.98         9.63 o                         
  -6   5   7        520.70        578.32        11.26 o                         
  -5   5   7        386.47        425.74         9.81 o                         
  -4   5   7        441.30        432.91         9.29 o                         
  -3   5   7        305.01        275.44        15.28 o                         
  -2   5   7        632.17        597.53        20.35 o                         
  -1   5   7          0.57          9.32         5.46 o                         
   0   5   7         47.82         48.72         9.01 o                         
   1   5   7       1193.47       1180.32        32.62 o                         
   2   5   7        104.08         96.96        11.78 o                         
   3   5   7          3.03          3.56         6.71 o                         
   4   5   7        912.63        929.51        13.61 o                         
   5   5   7        686.84        689.79        12.05 o                         
   6   5   7        341.64        357.69         8.70 o                         
   7   5   7        270.98        254.99         7.97 o                         
   8   5   7         43.31         38.68         3.39 o                         
   9   5   7         53.75         51.32         4.69 o                         
  -8   6   7        228.77        215.40         7.34 o                         
  -7   6   7        275.82        286.69         8.02 o                         
  -6   6   7         35.74         36.07         3.41 o                         
  -5   6   7        641.73        674.20        12.42 o                         
  -4   6   7        406.80        475.24        18.74 o                         
  -3   6   7        175.76        183.12        16.82 o                         
  -2   6   7        156.67        140.43        19.06 o                         
  -1   6   7        884.94        996.02        53.67 o                         
   0   6   7         76.14         89.58        18.80 o                         
   1   6   7       1183.84       1171.78        53.31 o                         
   2   6   7        100.91        117.66        21.91 o                         
   3   6   7        808.04        841.20        37.31 o                         
   4   6   7          4.18          4.17         2.36 o                         
   5   6   7        591.09        588.05        10.22 o                         
   6   6   7         41.26         48.32         3.71 o                         
   7   6   7        120.46        108.52         5.52 o                         
   8   6   7        129.91        149.24         5.87 o                         
   9   6   7         71.07         47.17         5.99 o                         
  -8   7   7        230.82        199.88         7.90 o                         
  -7   7   7         59.22         61.87         5.18 o                         
  -6   7   7         17.44         18.33         3.22 o                         
  -5   7   7        280.30        281.40         8.86 o                         
  -4   7   7         33.53         37.43         3.44 o                         
  -3   7   7         63.80         64.50         4.20 o                         
  -2   7   7        364.91        389.13        44.42 o                         
  -1   7   7        453.21        426.42        73.79 o                         
   0   7   7        162.47        158.76        13.67 o                         
   1   7   7        189.49        170.18        21.20 o                         
   2   7   7        294.38        284.76        19.39 o                         
   3   7   7        142.35        135.89         5.32 o                         
   4   7   7        433.65        391.77         9.44 o                         
   5   7   7         26.16         33.04         3.38 o                         
   6   7   7        116.08        122.98         6.23 o                         
   7   7   7         13.27          9.95         2.89 o                         
   8   7   7        114.23        120.86         5.50 o                         
  -8   8   7         38.37         38.14         3.40 o                         
  -7   8   7        135.29        124.74         8.32 o                         
  -6   8   7        198.70        194.88         7.25 o                         
  -5   8   7        234.25        200.22         6.70 o                         
  -4   8   7        523.82        543.87        10.11 o                         
  -3   8   7        422.23        439.25        21.51 o                         
  -2   8   7        927.96        846.57        14.20 o                         
  -1   8   7        156.87        122.65        12.62 o                         
   0   8   7       1408.16       1325.99        44.49 o                         
   1   8   7       1736.30       1771.58        45.90 o                         
   2   8   7        308.00        280.31         7.76 o                         
   3   8   7        104.13        106.65        10.60 o                         
   4   8   7         16.02         18.09         2.46 o                         
   5   8   7        208.42        226.42         7.28 o                         
   6   8   7         78.36         79.62         4.68 o                         
   7   8   7        504.23        509.76        14.51 o                         
   8   8   7        119.12        122.46         4.65 o                         
  -8   9   7          5.11         13.89         2.35 o                         
  -7   9   7          4.84          7.42         2.11 o                         
  -6   9   7         97.87         95.90         5.31 o                         
  -5   9   7        705.34        697.86        12.19 o                         
  -4   9   7        273.20        293.61         8.20 o                         
  -3   9   7        238.28        240.09         6.64 o                         
  -2   9   7        467.05        494.75        20.86 o                         
  -1   9   7        654.42        586.72        13.52 o                         
   0   9   7        231.69        211.46         6.33 o                         
   1   9   7        459.51        447.72        12.78 o                         
   2   9   7        546.35        514.26        28.94 o                         
   3   9   7        765.80        777.98        11.44 o                         
   4   9   7         23.74         19.58         2.69 o                         
   5   9   7        421.77        400.39         8.75 o                         
   6   9   7         14.58         19.21         2.58 o                         
   7   9   7        175.76        191.26         5.82 o                         
   8   9   7         35.10         31.18         2.73 o                         
  -8  10   7        171.18        144.62         8.00 o                         
  -7  10   7         54.49         58.82         3.97 o                         
  -6  10   7        105.79         99.86         5.35 o                         
  -5  10   7        157.76        176.47         5.98 o                         
  -4  10   7         73.07         64.65         4.26 o                         
  -3  10   7         11.48          3.60         4.50 o                         
  -2  10   7        112.28        119.67         4.96 o                         
  -1  10   7        135.06        129.34         6.23 o                         
   0  10   7        551.25        580.45        24.43 o                         
   1  10   7         25.01         16.87         2.97 o                         
   2  10   7       1217.46       1170.57        15.82 o                         
   3  10   7        376.31        417.03        18.47 o                         
   4  10   7        204.33        190.63         5.99 o                         
   5  10   7         35.67         28.09         3.04 o                         
   6  10   7        137.87        154.43         6.91 o                         
   7  10   7        128.38        139.87         4.90 o                         
   8  10   7         85.17         95.14         5.71 o                         
  -7  11   7        124.87        118.65         4.69 o                         
  -6  11   7         84.88         95.36         4.64 o                         
  -5  11   7         92.69         94.47         5.08 o                         
  -4  11   7        108.17         98.50         8.95 o                         
  -3  11   7        105.73        112.44         5.50 o                         
  -2  11   7        151.51        165.19         7.25 o                         
  -1  11   7        130.86        132.94         5.70 o                         
   0  11   7        189.30        181.34         6.11 o                         
   1  11   7         80.66         81.63         6.69 o                         
   2  11   7        293.60        297.36         8.18 o                         
   3  11   7         28.97         27.21         3.07 o                         
   4  11   7        183.46        176.79         9.72 o                         
   5  11   7          7.57          5.32         1.79 o                         
   6  11   7         95.19        102.37         4.22 o                         
   7  11   7        110.79        114.99         4.54 o                         
  -7  12   7         18.09         10.42         4.57 o                         
  -6  12   7        162.38        182.39         6.15 o                         
  -5  12   7          2.42          0.88         2.59 o                         
  -4  12   7         36.61         33.09         3.03 o                         
  -3  12   7        141.57        129.60         8.84 o                         
  -2  12   7        192.75        191.06         6.44 o                         
  -1  12   7        215.53        218.21         8.02 o                         
   0  12   7        267.99        271.72         7.73 o                         
   1  12   7        102.97         90.69         5.72 o                         
   2  12   7         66.22         68.76         4.04 o                         
   3  12   7        109.32         99.63         6.92 o                         
   4  12   7        215.87        241.47         6.68 o                         
   5  12   7        400.02        406.50        11.47 o                         
   6  12   7         29.54         30.54         3.17 o                         
   7  12   7        191.33        164.52        10.59 o                         
  -6  13   7        172.98        191.32         6.79 o                         
  -5  13   7        214.15        215.93         5.89 o                         
  -4  13   7        213.04        221.13         8.97 o                         
  -3  13   7        165.92        151.39         5.39 o                         
  -2  13   7        235.05        222.42         7.37 o                         
  -1  13   7        212.88        209.89         9.77 o                         
   0  13   7        225.51        212.61        10.39 o                         
   1  13   7        447.70        414.94        14.48 o                         
   2  13   7         83.23         81.26         5.13 o                         
   3  13   7        278.41        276.16         6.98 o                         
   4  13   7        122.89        114.63         6.57 o                         
   5  13   7        123.81        122.52         4.77 o                         
   6  13   7         90.71         96.45         4.28 o                         
  -6  14   7        143.69        141.76         8.99 o                         
  -5  14   7        101.04         92.97         4.84 o                         
  -4  14   7        230.24        235.17         6.24 o                         
  -3  14   7         85.85         91.22         5.03 o                         
  -2  14   7        286.41        303.40         8.67 o                         
  -1  14   7        105.43         96.87         6.06 o                         
   0  14   7        187.63        171.20        10.70 o                         
   1  14   7        968.07        973.78        16.10 o                         
   2  14   7        349.45        341.89         8.98 o                         
   3  14   7        492.72        508.34        10.07 o                         
   4  14   7        111.08        104.41         4.73 o                         
   5  14   7        209.85        228.65         6.05 o                         
   6  14   7         20.61         16.24         6.35 o                         
  -5  15   7          2.85          1.81         2.28 o                         
  -4  15   7        144.47        149.04         5.08 o                         
  -3  15   7         46.39         42.10         3.25 o                         
  -2  15   7        184.71        174.10         6.66 o                         
  -1  15   7        155.01        177.90         9.99 o                         
   0  15   7        276.56        284.88        15.86 o                         
   1  15   7         76.90         69.63         5.29 o                         
   2  15   7        102.56        107.51         5.46 o                         
   3  15   7         50.62         41.53         3.70 o                         
   4  15   7         21.25         14.50         2.62 o                         
   5  15   7         78.12         91.79         9.89 o                         
  -4  16   7         23.79         17.16         4.41 o                         
  -3  16   7         37.93         38.87         3.73 o                         
  -2  16   7        227.40        214.33         6.97 o                         
  -1  16   7        124.16        117.91         8.76 o                         
   0  16   7         92.17        111.04         6.68 o                         
   1  16   7        162.23        169.56        11.51 o                         
   2  16   7        105.53         97.08         5.04 o                         
   3  16   7        328.05        321.66         9.70 o                         
   4  16   7         54.65         57.72         6.73 o                         
  -2  17   7         22.87         22.36         4.41 o                         
  -1  17   7         74.95         78.08         6.24 o                         
   0  17   7         84.61         89.78         5.49 o                         
   1  17   7        211.00        218.03         7.89 o                         
   2  17   7         31.44         32.78         5.73 o                         
  -1 -17   8         51.76         45.90         8.47 o                         
   0 -17   8         83.04         93.95        11.65 o                         
   1 -17   8         74.17         86.85        10.59 o                         
  -2 -16   8        156.07        163.51        10.08 o                         
  -1 -16   8        323.37        324.96        13.45 o                         
   0 -16   8         51.58         40.80         6.12 o                         
   1 -16   8         36.39         37.19         4.12 o                         
   2 -16   8         12.84         15.14         3.88 o                         
   3 -16   8          7.94          8.47         7.06 o                         
  -4 -15   8         24.99         18.41         4.14 o                         
  -3 -15   8         91.22         97.40        10.44 o                         
  -2 -15   8         46.47         54.37        11.30 o                         
  -1 -15   8        181.64        219.37        10.55 o                         
   0 -15   8        106.50        130.44         8.71 o                         
   1 -15   8        100.48         95.40         6.81 o                         
   2 -15   8        154.18        137.15         8.00 o                         
   3 -15   8        150.89        120.74         7.14 o                         
   4 -15   8         17.34         20.14         4.57 o                         
  -5 -14   8         99.11        109.52         8.44 o                         
  -4 -14   8         48.76         58.31         5.55 o                         
  -3 -14   8        169.83        161.54         9.62 o                         
  -2 -14   8         35.59         33.24         7.77 o                         
  -1 -14   8        468.73        505.63        18.56 o                         
   0 -14   8        339.43        356.43        14.18 o                         
   1 -14   8        636.19        664.59        19.08 o                         
   2 -14   8         98.00         93.75        10.45 o                         
   3 -14   8        119.20        125.59         6.66 o                         
   4 -14   8         70.39         82.20         8.89 o                         
   5 -14   8        218.10        230.41        10.85 o                         
  -6 -13   8        197.29        197.43        10.49 o                         
  -5 -13   8        118.44        127.83         8.58 o                         
  -4 -13   8        186.29        185.74         8.58 o                         
  -3 -13   8        183.92        215.31         8.97 o                         
  -2 -13   8       1274.19       1323.53        21.73 o                         
  -1 -13   8         51.01         59.30         8.66 o                         
   0 -13   8         56.49         57.27         5.95 o                         
   1 -13   8         70.61         67.40        10.45 o                         
   2 -13   8          7.18          6.39         3.22 o                         
   3 -13   8        174.59        168.14        11.15 o                         
   4 -13   8        196.35        184.36         9.31 o                         
   5 -13   8        146.32        150.67        10.16 o                         
   6 -13   8         47.91         45.75         5.05 o                         
  -6 -12   8         66.17         52.11         4.57 o                         
  -5 -12   8         80.26         80.99         5.84 o                         
  -4 -12   8        495.28        525.67        13.95 o                         
  -3 -12   8        214.77        223.98         8.93 o                         
  -2 -12   8         64.22         47.12         6.52 o                         
  -1 -12   8        218.37        217.75        11.47 o                         
   0 -12   8        245.12        238.50         8.84 o                         
   1 -12   8        147.93        151.07        11.61 o                         
   2 -12   8         46.37         38.84        16.95 o                         
   3 -12   8        283.58        287.32        11.68 o                         
   4 -12   8         46.77         46.33         6.16 o                         
   5 -12   8        211.65        202.24         9.99 o                         
   6 -12   8         84.77         73.99         7.41 o                         
  -7 -11   8        249.81        260.55        16.95 o                         
  -6 -11   8        419.75        421.94        10.21 o                         
  -5 -11   8         66.28         61.26         5.47 o                         
  -4 -11   8        124.89        135.35         8.84 o                         
  -3 -11   8         25.19         38.39         5.73 o                         
  -2 -11   8         70.17         59.30         5.55 o                         
  -1 -11   8        139.88        144.33         7.79 o                         
   0 -11   8         69.83         65.20         5.37 o                         
   1 -11   8        272.20        280.96         9.35 o                         
   2 -11   8         85.58         95.54        10.75 o                         
   3 -11   8         32.74         24.50         4.82 o                         
   4 -11   8        148.92        147.58         9.68 o                         
   5 -11   8         45.38         51.22         7.04 o                         
   6 -11   8         43.73         41.49         3.54 o                         
  -7 -10   8         12.10          8.28         2.22 o                         
  -6 -10   8         11.67         10.87         2.63 o                         
  -5 -10   8        104.82        102.68         5.66 o                         
  -4 -10   8        218.84        218.28        11.01 o                         
  -3 -10   8          5.06          6.55         3.16 o                         
  -2 -10   8        193.02        197.06         9.29 o                         
  -1 -10   8       1110.08       1051.07        19.32 o                         
   0 -10   8        177.84        171.20         8.14 o                         
   1 -10   8         96.41        106.96         6.77 o                         
   2 -10   8        187.80        173.42         8.57 o                         
   3 -10   8        114.79        116.49         8.58 o                         
   4 -10   8        273.26        296.73        19.14 o                         
   5 -10   8         84.41         81.07         5.48 o                         
   6 -10   8        123.82        120.85         9.71 o                         
   7 -10   8         83.62         91.55         5.07 o                         
  -8  -9   8         32.21         17.65         7.06 o                         
  -7  -9   8        129.30        122.26         6.61 o                         
  -6  -9   8         38.13         32.17         3.72 o                         
  -5  -9   8         64.64         68.85         4.54 o                         
  -4  -9   8        963.70        971.95        16.72 o                         
  -3  -9   8        139.61        141.32         8.33 o                         
  -2  -9   8        771.12        776.36        16.21 o                         
  -1  -9   8         27.69         19.46         3.80 o                         
   0  -9   8        185.78        186.70         9.56 o                         
   1  -9   8       1009.39        974.78        18.92 o                         
   2  -9   8         25.10         21.81         4.60 o                         
   3  -9   8         35.35         33.77         6.51 o                         
   4  -9   8        297.19        277.27         9.35 o                         
   5  -9   8        111.32        104.90         6.39 o                         
   6  -9   8         42.16         51.39         4.97 o                         
   7  -9   8        180.93        181.03        11.44 o                         
  -8  -8   8         66.92         69.33         4.15 o                         
  -7  -8   8        229.90        227.52         6.91 o                         
  -6  -8   8         45.67         45.52         3.74 o                         
  -5  -8   8        329.36        335.87        10.15 o                         
  -4  -8   8        750.93        795.55        15.21 o                         
  -3  -8   8       1233.91       1222.63        19.12 o                         
  -2  -8   8        920.23        954.59        26.26 o                         
  -1  -8   8        840.58        830.00        26.76 o                         
   0  -8   8       1406.20       1217.62        44.45 o                         
   1  -8   8       1021.99        934.60        26.08 o                         
   2  -8   8        123.25        113.12        10.99 o                         
   3  -8   8        178.54        196.67         8.19 o                         
   4  -8   8       1386.90       1390.19        19.17 o                         
   5  -8   8         14.04         11.25         3.07 o                         
   6  -8   8         67.09         59.00         4.07 o                         
   7  -8   8        100.45         90.24         5.42 o                         
   8  -8   8        134.02        140.34         8.62 o                         
  -8  -7   8        102.20        107.19         4.84 o                         
  -7  -7   8        224.63        206.92         6.53 o                         
  -6  -7   8        110.64        114.36         5.49 o                         
  -5  -7   8        211.28        205.26         6.48 o                         
  -4  -7   8        231.90        218.91         6.97 o                         
  -3  -7   8         65.13         66.21         5.86 o                         
  -2  -7   8        513.77        499.40        13.27 o                         
  -1  -7   8        556.00        496.52        14.28 o                         
   0  -7   8        149.26        149.88        20.69 o                         
   1  -7   8        631.91        615.18        41.81 o                         
   2  -7   8        863.36        779.23        20.59 o                         
   3  -7   8        541.47        504.73        17.61 o                         
   4  -7   8         85.58        102.18         5.87 o                         
   5  -7   8        540.17        550.57        10.77 o                         
   6  -7   8          2.54         -0.18         1.87 o                         
   7  -7   8        142.85        143.60         5.50 o                         
   8  -7   8          9.67          7.31         2.23 o                         
  -8  -6   8        121.69        129.88        10.31 o                         
  -7  -6   8        119.20        105.33         5.97 o                         
  -6  -6   8        326.78        332.28        12.98 o                         
  -5  -6   8        186.37        208.71         6.60 o                         
  -4  -6   8        846.32        802.14        12.37 o                         
  -3  -6   8        182.78        165.57         9.32 o                         
  -2  -6   8        780.73        690.70        21.40 o                         
  -1  -6   8        243.86        242.74        18.93 o                         
   0  -6   8        926.94        939.83        62.84 o                         
   1  -6   8        298.03        249.41        28.60 o                         
   2  -6   8        150.56        130.30        18.08 o                         
   4  -6   8        210.07        212.75         7.43 o                         
   5  -6   8        869.95        842.23        13.57 o                         
   6  -6   8        199.12        194.10         9.64 o                         
   7  -6   8        406.54        409.05         9.88 o                         
   8  -6   8         77.52         79.46         6.11 o                         
  -8  -5   8         37.97         51.19         5.30 o                         
  -7  -5   8        493.97        535.44        11.88 o                         
  -6  -5   8        183.26        173.34         6.78 o                         
  -5  -5   8       1643.49       1589.97        30.34 o                         
  -4  -5   8        461.54        423.66        11.27 o                         
  -3  -5   8        267.34        315.62        11.37 o                         
  -2  -5   8        322.59        325.03        26.09 o                         
  -1  -5   8        721.51        770.44        40.67 o                         
   0  -5   8        352.68        354.05        27.94 o                         
   1  -5   8         75.81        106.33        46.25 o                         
   3  -5   8        280.71        262.50        11.70 o                         
   4  -5   8        746.55        731.88        17.89 o                         
   5  -5   8        480.22        490.99        27.95 o                         
   6  -5   8        270.17        282.51         8.01 o                         
   7  -5   8         28.08         33.04         3.03 o                         
   8  -5   8        102.88        115.67         4.88 o                         
  -9  -4   8        105.49        107.33        11.30 o                         
  -8  -4   8        125.36        116.18         5.62 o                         
  -7  -4   8         21.22         22.51         4.55 o                         
  -6  -4   8        707.19        748.61        13.26 o                         
  -5  -4   8        345.06        341.20         8.72 o                         
  -4  -4   8        255.92        263.29        11.56 o                         
  -3  -4   8        440.76        474.73        23.08 o                         
  -2  -4   8        364.53        369.62        19.37 o                         
  -1  -4   8        370.14        457.03        29.76 o                         
   0  -4   8       1631.92       1493.87        42.85 o                         
   1  -4   8        569.83        520.08        38.02 o                         
   2  -4   8        834.96        870.67        50.40 o                         
   3  -4   8        701.54        732.23        69.20 o                         
   4  -4   8         67.97         81.94         7.85 o                         
   5  -4   8       1134.01       1108.91        16.89 o                         
   6  -4   8        191.13        224.00         7.14 o                         
   7  -4   8        475.65        487.43         9.89 o                         
   8  -4   8         54.12         61.17         3.96 o                         
   9  -4   8         86.62         98.45         5.44 o                         
  -9  -3   8        135.16        129.10         6.08 o                         
  -8  -3   8        253.85        263.19         8.27 o                         
  -7  -3   8        192.73        191.66         6.68 o                         
  -6  -3   8         10.57          5.28         2.62 o                         
  -5  -3   8        854.07        876.12        13.64 o                         
  -4  -3   8        122.47        119.26         6.89 o                         
  -3  -3   8        436.37        428.28        22.42 o                         
  -2  -3   8        930.05        916.36        29.02 o                         
  -1  -3   8        170.77        192.25        20.36 o                         
   0  -3   8        112.38        121.94        20.52 o                         
   1  -3   8       1261.34       1268.67        59.38 o                         
   2  -3   8        347.67        289.50        41.66 o                         
   3  -3   8        224.37        231.52        64.96 o                         
   4  -3   8        534.59        528.68        11.14 o                         
   5  -3   8         94.26        103.91         6.28 o                         
   6  -3   8         25.51         26.80         3.15 o                         
   7  -3   8         70.32         79.01         5.14 o                         
   8  -3   8         66.11         72.97         4.60 o                         
   9  -3   8         73.24         63.82         5.20 o                         
  -9  -2   8         10.44          7.91         2.80 o                         
  -8  -2   8        145.16        172.35         6.68 o                         
  -7  -2   8         20.34         16.07         2.73 o                         
  -6  -2   8         13.55          8.52         3.88 o                         
  -5  -2   8        131.98        121.82         7.14 o                         
  -4  -2   8        250.94        242.20         7.57 o                         
  -3  -2   8         23.92         16.92         6.73 o                         
  -2  -2   8        825.50        881.08        34.04 o                         
  -1  -2   8       1556.22       1683.76        34.41 o                         
   0  -2   8        710.15        705.77        28.34 o                         
   1  -2   8       1327.42       1358.52        54.97 o                         
   2  -2   8        387.92        374.61        23.28 o                         
   3  -2   8        466.62        386.24        41.66 o                         
   4  -2   8        536.78        493.16        12.89 o                         
   5  -2   8        516.34        499.31         9.61 o                         
   6  -2   8         69.70         74.31         5.07 o                         
   7  -2   8        125.02        126.84         6.47 o                         
   8  -2   8         95.30        105.92         5.61 o                         
   9  -2   8         28.69         25.32         2.79 o                         
  -9  -1   8        122.33        110.01         5.38 o                         
  -8  -1   8         95.07        107.69         5.72 o                         
  -7  -1   8        290.81        276.88         9.42 o                         
  -6  -1   8         65.09         66.16         4.72 o                         
  -5  -1   8        167.31        145.42         6.35 o                         
  -4  -1   8        632.22        642.94        13.01 o                         
  -3  -1   8         36.96         16.06         6.56 o                         
  -2  -1   8        128.08        134.65        14.97 o                         
  -1  -1   8       1040.05       1049.80        25.90 o                         
   0  -1   8        579.78        599.20        25.96 o                         
   1  -1   8        841.81        843.12        32.61 o                         
   2  -1   8          5.49         12.27         7.80 o                         
   3  -1   8        625.22        657.41        26.73 o                         
   4  -1   8        230.69        197.48        11.23 o                         
   5  -1   8         40.54         38.56         4.32 o                         
   6  -1   8         69.87         72.99         4.77 o                         
   7  -1   8        292.29        297.77         8.41 o                         
   8  -1   8        146.59        147.10         6.18 o                         
   9  -1   8          6.59          4.14         1.92 o                         
  -9   0   8          0.36          2.41         2.19 o                         
  -8   0   8        182.60        196.16         6.66 o                         
  -7   0   8        478.28        499.22        12.61 o                         
  -6   0   8         68.65        102.19         5.65 o                         
  -5   0   8        149.68        120.55         5.54 o                         
  -4   0   8        220.10        204.04         7.51 o                         
  -3   0   8       1108.08       1028.31        30.28 o                         
  -2   0   8        101.75         79.22        13.25 o                         
  -1   0   8         48.76         40.56         6.25 o                         
   0   0   8       2250.83       2342.73        70.01 o                         
   1   0   8        586.54        500.21        27.36 o                         
   2   0   8       1338.10       1276.29        47.58 o                         
   3   0   8         15.26         20.04         7.58 o                         
   4   0   8        266.43        267.39         9.23 o                         
   5   0   8          4.49         -2.30         2.30 o                         
   6   0   8         36.36         39.61         3.78 o                         
   7   0   8         49.46         49.17         4.23 o                         
   8   0   8        366.74        383.31         8.58 o                         
   9   0   8        172.06        173.03         5.93 o                         
  -9   1   8        105.43        105.78         5.58 o                         
  -8   1   8         95.57         98.88         5.59 o                         
  -7   1   8        258.25        238.33         7.76 o                         
  -6   1   8         53.62         59.02         4.67 o                         
  -5   1   8        180.04        173.24         6.51 o                         
  -4   1   8        634.51        647.09        12.37 o                         
  -3   1   8         46.11         40.13         6.96 o                         
  -2   1   8        130.20        136.65        21.51 o                         
  -1   1   8       1021.79       1001.32        24.53 o                         
   0   1   8        641.66        675.52        26.73 o                         
   1   1   8        913.63        888.46        38.02 o                         
   2   1   8          8.62         12.02         6.35 o                         
   3   1   8        634.60        594.97        25.50 o                         
   4   1   8        199.40        180.32         7.20 o                         
   5   1   8         60.78         56.25         4.17 o                         
   6   1   8         69.30         74.27         4.96 o                         
   7   1   8        284.05        289.68         8.18 o                         
   8   1   8        146.43        152.99         5.64 o                         
   9   1   8         10.27         13.37         2.60 o                         
  -9   2   8          5.22          2.73         2.67 o                         
  -8   2   8        134.84        148.27         6.41 o                         
  -7   2   8         21.96         19.54         3.03 o                         
  -6   2   8         14.50          5.64         4.04 o                         
  -5   2   8        117.18        107.90         5.45 o                         
  -4   2   8        291.04        287.22         8.24 o                         
  -3   2   8         25.00         27.98        10.75 o                         
  -2   2   8        823.87        922.49        30.40 o                         
  -1   2   8       1525.81       1668.09        32.34 o                         
   0   2   8        778.03        706.10        62.14 o                         
   1   2   8       1297.42       1251.35        32.00 o                         
   2   2   8        403.77        379.42        24.05 o                         
   3   2   8        474.08        400.92        22.84 o                         
   4   2   8        517.06        497.07         9.77 o                         
   5   2   8        546.23        546.35        10.72 o                         
   6   2   8         51.44         59.58         4.57 o                         
   7   2   8        136.22        141.67         5.70 o                         
   8   2   8         95.97        114.09         5.57 o                         
   9   2   8         22.08         20.62         2.84 o                         
  -9   3   8        116.98        120.08        11.54 o                         
  -8   3   8        224.48        237.77         7.82 o                         
  -7   3   8        195.15        204.22         7.35 o                         
  -6   3   8         24.26         23.16         3.30 o                         
  -5   3   8        881.23        889.53        12.72 o                         
  -4   3   8         96.08        102.12         6.85 o                         
  -3   3   8        431.73        411.53        20.30 o                         
  -2   3   8        937.77        878.76        34.56 o                         
  -1   3   8        178.65        191.63        19.08 o                         
   0   3   8        141.70        102.48        14.95 o                         
   1   3   8       1227.63       1192.61        39.12 o                         
   2   3   8        322.99        334.87        22.56 o                         
   3   3   8        251.22        262.84        17.72 o                         
   4   3   8        489.34        501.74        13.81 o                         
   5   3   8         87.56        100.05         4.75 o                         
   6   3   8         21.28         19.79         2.94 o                         
   7   3   8         71.21         76.75         4.73 o                         
   8   3   8         68.75         85.78         4.91 o                         
   9   3   8         75.87         83.12         5.25 o                         
  -9   4   8         94.23         81.78        10.59 o                         
  -8   4   8        129.63        124.94         5.77 o                         
  -7   4   8         24.49         17.88         2.93 o                         
  -6   4   8        688.50        741.41        13.76 o                         
  -5   4   8        379.46        369.63         9.33 o                         
  -4   4   8        231.03        234.70         8.70 o                         
  -3   4   8        503.48        513.23        20.71 o                         
  -2   4   8        321.37        339.15        16.59 o                         
  -1   4   8        300.45        334.09        20.95 o                         
   0   4   8       1592.38       1446.70        39.42 o                         
   1   4   8        587.70        562.20        36.46 o                         
   2   4   8        840.25        874.82        29.73 o                         
   3   4   8        693.24        698.24        32.68 o                         
   4   4   8         73.73         79.44         6.34 o                         
   5   4   8       1069.65       1065.71        14.89 o                         
   6   4   8        214.46        264.58         9.21 o                         
   7   4   8        486.85        528.82        10.32 o                         
   8   4   8         42.21         42.96         3.25 o                         
   9   4   8         80.87         90.44         6.31 o                         
  -8   5   8         54.25         62.39         4.07 o                         
  -7   5   8        510.86        523.93        11.11 o                         
  -6   5   8        200.55        189.48         6.97 o                         
  -5   5   8       1672.92       1665.94        36.14 o                         
  -4   5   8        454.11        424.42        10.28 o                         
  -3   5   8        245.46        271.39         8.11 o                         
  -2   5   8        308.89        334.55        17.67 o                         
  -1   5   8        712.84        747.13        29.05 o                         
   0   5   8        316.91        330.79        26.83 o                         
   1   5   8        114.08        120.36        15.05 o                         
   2   5   8       1705.82       1658.03        47.16 o                         
   3   5   8        227.93        228.60         6.77 o                         
   4   5   8        738.16        719.26        13.57 o                         
   5   5   8        462.57        466.70        14.22 o                         
   6   5   8        295.70        301.60         8.54 o                         
   7   5   8         25.67         27.22         2.88 o                         
   8   5   8        106.78        120.04         5.47 o                         
  -8   6   8        119.92        112.98         8.13 o                         
  -7   6   8        117.32        115.16         5.63 o                         
  -6   6   8        345.39        360.82        13.65 o                         
  -5   6   8        177.54        195.48         6.81 o                         
  -4   6   8        838.13        827.92        12.98 o                         
  -3   6   8        136.55        152.68        13.25 o                         
  -2   6   8        806.08        775.64        30.95 o                         
  -1   6   8        282.29        304.65        20.47 o                         
   0   6   8        846.83        937.64       158.17 o                         
   1   6   8        326.01        311.12        24.20 o                         
   2   6   8        135.45        126.73        11.19 o                         
   3   6   8          3.96         -0.17         4.48 o
[truncated: 180,793 more chars]
