# Supplementary material for: Crystallographic evidence for unintended benziso­thia­zolinone 1-oxide formation from benzo­thia­zinones through oxidation
Source: Acta Crystallogr C Struct Chem. 2020 Aug 21;76(Pt 9):907–13. doi: 10.1107/S2053229620010931 (PMC7474187; doi:10.1107/S2053229620010931)
Supplement: Supplementary file 4 [file c-76-00907-3sup4.cml]

<?xml version="1.0" encoding="UTF-8"?>
<cml convention="cmlDict:cmllite" xmlns="http://www.xml-cml.org/schema" xmlns:cmlDict="http://www.xml-cml.org/dictionary/cml/" xmlns:nameDict="http://www.xml-cml.org/dictionary/cml/name/">
  <molecule id="m1">
    <name dictRef="nameDict:unknown">7-nitro-2-(piperidine-1-carbonyl)-5-(trifluoromethyl)benzo[d]isothiazol-3(2H)-one 1-oxide</name>
    <atomArray>
      <atom id="a1" elementType="N" formalCharge="1" hydrogenCount="0">
        <label value="N" dictRef="cmlDict:locant"/>
      </atom>
      <atom id="a2" elementType="O" hydrogenCount="0">
        <label value="O" dictRef="cmlDict:locant"/>
      </atom>
      <atom id="a3" elementType="O" formalCharge="-1" hydrogenCount="0">
        <label value="O'" dictRef="cmlDict:locant"/>
      </atom>
      <atom id="a4" elementType="N" hydrogenCount="0">
        <label value="1" dictRef="cmlDict:locant"/>
        <label value="N" dictRef="cmlDict:locant"/>
      </atom>
      <atom id="a5" elementType="C">
        <label value="2" dictRef="cmlDict:locant"/>
      </atom>
      <atom id="a6" elementType="C">
        <label value="3" dictRef="cmlDict:locant"/>
      </atom>
      <atom id="a7" elementType="C">
        <label value="4" dictRef="cmlDict:locant"/>
      </atom>
      <atom id="a8" elementType="C">
        <label value="5" dictRef="cmlDict:locant"/>
      </atom>
      <atom id="a9" elementType="C">
        <label value="6" dictRef="cmlDict:locant"/>
      </atom>
      <atom id="a24" elementType="C" hydrogenCount="0">
        <label value="C" dictRef="cmlDict:locant"/>
      </atom>
      <atom id="a25" elementType="O" hydrogenCount="0">
        <label value="O" dictRef="cmlDict:locant"/>
      </atom>
      <atom id="a40" elementType="H"/>
      <atom id="a41" elementType="H"/>
      <atom id="a42" elementType="H"/>
      <atom id="a43" elementType="H"/>
      <atom id="a44" elementType="H"/>
      <atom id="a45" elementType="H"/>
      <atom id="a46" elementType="H"/>
      <atom id="a47" elementType="H"/>
      <atom id="a48" elementType="H"/>
      <atom id="a49" elementType="H"/>
      <atom id="a10" elementType="F" hydrogenCount="0">
        <label value="F" dictRef="cmlDict:locant"/>
      </atom>
      <atom id="a11" elementType="C" hydrogenCount="0">
        <label value="1" dictRef="cmlDict:locant"/>
        <label value="C" dictRef="cmlDict:locant"/>
      </atom>
      <atom id="a28" elementType="S" hydrogenCount="0">
        <label value="1" dictRef="cmlDict:locant"/>
        <label value="S" dictRef="cmlDict:locant"/>
      </atom>
      <atom id="a29" elementType="N" hydrogenCount="0">
        <label value="2" dictRef="cmlDict:locant"/>
        <label value="N" dictRef="cmlDict:locant"/>
      </atom>
      <atom id="a30" elementType="C" hydrogenCount="0">
        <label value="3" dictRef="cmlDict:locant"/>
      </atom>
      <atom id="a31" elementType="C" hydrogenCount="0">
        <label value="3a" dictRef="cmlDict:locant"/>
      </atom>
      <atom id="a32" elementType="C">
        <label value="4" dictRef="cmlDict:locant"/>
      </atom>
      <atom id="a33" elementType="C" hydrogenCount="0">
        <label value="5" dictRef="cmlDict:locant"/>
      </atom>
      <atom id="a34" elementType="C">
        <label value="6" dictRef="cmlDict:locant"/>
      </atom>
      <atom id="a35" elementType="C" hydrogenCount="0">
        <label value="7" dictRef="cmlDict:locant"/>
      </atom>
      <atom id="a36" elementType="C" hydrogenCount="0">
        <label value="7a" dictRef="cmlDict:locant"/>
      </atom>
      <atom id="a27" elementType="O" hydrogenCount="0">
        <label value="O" dictRef="cmlDict:locant"/>
      </atom>
      <atom id="a39" elementType="O" hydrogenCount="0"/>
      <atom id="a50" elementType="H"/>
      <atom id="a51" elementType="H"/>
      <atom id="a37" elementType="F" hydrogenCount="0">
        <label value="F''" dictRef="cmlDict:locant"/>
      </atom>
      <atom id="a38" elementType="F" hydrogenCount="0">
        <label value="F'" dictRef="cmlDict:locant"/>
      </atom>
    </atomArray>
    <bondArray>
      <bond id="a1_a2" atomRefs2="a1 a2" order="D"/>
      <bond id="a1_a3" atomRefs2="a1 a3" order="S"/>
      <bond id="a4_a5" atomRefs2="a4 a5" order="S"/>
      <bond id="a5_a6" atomRefs2="a5 a6" order="S"/>
      <bond id="a6_a7" atomRefs2="a6 a7" order="S"/>
      <bond id="a7_a8" atomRefs2="a7 a8" order="S"/>
      <bond id="a8_a9" atomRefs2="a8 a9" order="S"/>
      <bond id="a9_a4" atomRefs2="a9 a4" order="S"/>
      <bond id="a24_a25" atomRefs2="a24 a25" order="D"/>
      <bond id="a4_a24" atomRefs2="a4 a24" order="S"/>
      <bond id="a5_a40" atomRefs2="a5 a40" order="S"/>
      <bond id="a5_a41" atomRefs2="a5 a41" order="S"/>
      <bond id="a6_a42" atomRefs2="a6 a42" order="S"/>
      <bond id="a6_a43" atomRefs2="a6 a43" order="S"/>
      <bond id="a7_a44" atomRefs2="a7 a44" order="S"/>
      <bond id="a7_a45" atomRefs2="a7 a45" order="S"/>
      <bond id="a8_a46" atomRefs2="a8 a46" order="S"/>
      <bond id="a8_a47" atomRefs2="a8 a47" order="S"/>
      <bond id="a9_a48" atomRefs2="a9 a48" order="S"/>
      <bond id="a9_a49" atomRefs2="a9 a49" order="S"/>
      <bond id="a10_a11" atomRefs2="a10 a11" order="S"/>
      <bond id="a28_a29" atomRefs2="a28 a29" order="S"/>
      <bond id="a29_a30" atomRefs2="a29 a30" order="S"/>
      <bond id="a30_a31" atomRefs2="a30 a31" order="S"/>
      <bond id="a31_a36" atomRefs2="a31 a36" order="D"/>
      <bond id="a28_a36" atomRefs2="a28 a36" order="S"/>
      <bond id="a35_a34" atomRefs2="a35 a34" order="D"/>
      <bond id="a34_a33" atomRefs2="a34 a33" order="S"/>
      <bond id="a33_a32" atomRefs2="a33 a32" order="D"/>
      <bond id="a32_a31" atomRefs2="a32 a31" order="S"/>
      <bond id="a36_a35" atomRefs2="a36 a35" order="S"/>
      <bond id="a30_a27" atomRefs2="a30 a27" order="D"/>
      <bond id="a28_a39" atomRefs2="a28 a39" order="D"/>
      <bond id="a32_a50" atomRefs2="a32 a50" order="S"/>
      <bond id="a34_a51" atomRefs2="a34 a51" order="S"/>
      <bond id="a11_a33" atomRefs2="a11 a33" order="S"/>
      <bond id="a24_a29" atomRefs2="a24 a29" order="S"/>
      <bond id="a1_a35" atomRefs2="a1 a35" order="S"/>
      <bond id="a37_a11" atomRefs2="a37 a11" order="S"/>
      <bond id="a38_a11" atomRefs2="a38 a11" order="S"/>
    </bondArray>
  </molecule>
</cml>
